# Supplementary material for: Storage‐D: A user‐friendly platform that enables practical and personalized DNA data storage
Source: Imeta. 2024 Jan 21;3(2):e168. doi: 10.1002/imt2.168 (PMC11170965; doi:10.1002/imt2.168)
Supplement: Supplementary file 2 — Table S1: Encoding data in terms of GC content of different species. Table S2: Encoding different files into DNA sequence by Storage‐D. Table S3: Oligo sequences. Table S4: The random‐access primers used to amplify each file. Table S5: The average sequencing depth for each file. Table S6: Gene sequences. Table S7: Encoding historical data into DNA sequences. [file IMT2-3-e168-s002.xlsx]

## Sheet: Table S1
Table S1. Encoding data in terms of GC content of different species.#
ID	Species	CDS Median GC	GC content	Sequence length (nt)	Homopolymers
GCF_000146045.2	Saccharomyces cerevisiae	0.398	39.8-49.6	500	6
GCF_000009045.1	Bacillus subtilis	0.4389	44.2-51.8	500	6
GCF_000005845.2	E. coli*	0.5198	46.4-54.0	500	6
GCF_923868895.1	Halomonas*	0.531	46.4-54.0	500	6
GCF_000026105.1	Pseudomonas entomophila	0.6502	55.8-65.0	500	6
GCF_000001215.4	Drosophila melanogaster	0.5388	46.6-54.0	500	6
GCF_000001735.4	Arabidopsis thaliana	0.4417	44.2-51.8	500	6
GCF_000002035.6	Danio rerio	0.4983	44.2-54.0	500	6
GCF_000002985.6	Caenorhabditis elegans	0.4304	44.2-52.2	500	6
GCF_001433935.1	Oryza sativa	0.5505	46.4-54.0	500	6
*Genome with accession number GCF_000005845.2 and GCF_923868895.1 were chosen for the experimental analysis. #Partial data files from “Diagnosis and treatment protocol for COVID-19 patients Trial Version” were used for the encoding analysis

## Sheet: Table S2
Table S2. Encoding different files into DNA sequence by Storage-D*.
File Type		Program	Picture			Music		Text		Video
File		Stock.exe	Dog.jpg	Flower.jpg	Big_fac.jpg	The Best Time.mp3	What matters most.mp3	Dream of the Red Chamber.txt	The journey to the west.txt	Jellyfish.mp4	Nature.mp4
Size		7.7 MB	62 KB	22 KB	85 KB	5.4 MB	5.1 MB	3 KB	21 KB	780 KB	1.8 MB
Church et al.	Codec DNA length (nt)	71200000	535000	184000	743000	49700000	46400000	25000	178000	6940000	15600000
	Coding Density (bits/nt)	0.905	0.94	0.9499	0.9352	0.91	0.91	0.9578	0.95	0.92	0.915
	Average GC content	0.4993	0.4816	0.4791	0.481	0.4861	0.484	0.5269	0.5214	0.4961	0.4955
Goldman et al.	Codec DNA length (nt)	175000000	1330000	462000	1860000	123000000	114000000	61600	443000	17200000	38500000
	Coding Density (bits/nt)	0.3674	0.3773	0.3788	0.3746	0.3692	0.3693	0.3888	0.3818	0.3721	0.3711
	Average GC content	0.5015	0.502	0.5017	0.4991	0.5016	0.5016	0.499	0.502	0.5015	0.5016
Erlich et al.	Codec DNA length (nt)	37000000	355000	134000	482000	26200000	24400000	22000	130000	3920000	8510000
	Coding Density (bits/nt)	1.7419	1.4171	1.3091	1.4424	1.7291	1.7264	1.0884	1.3022	1.6296	1.6768
	Average GC content	0.4999	0.5004	0.4997	0.4984	0.5	0.5	0.4991	0.4986	0.5	0.5001
Ping et al.	Codec DNA length (nt)	35900000	271000	95400	375000	25000000	23300000	12600	89600	3500000	7840000
	Coding Density (bits/nt)	1.7962	1.8564	1.8361	1.8549	1.8098	1.8098	1.9003	1.8894	1.8243	1.8199
	Average GC content	0.5003	0.5079	0.5086	0.5034	0.5071	0.5069	0.5508	0.5002	0.5034	0.5072
This work	Codec DNA length (nt)	35800000	269000	93000	374000	25000000	23300000	12800	89600	3490000	7850000
	Coding Density (bits/nt)	1.7995	1.8688	1.8834	1.8599	1.8098	1.8097	1.8706	1.8894	1.8297	1.8197
	Average GC content	0.4993	0.5042	0.5089	0.5067	0.4988	0.5011	0.4938	0.4936	0.4999	0.4952
*Data with different size is encoded into DNA sequence with 200 nt by the algorithms proposed by Church et al. biochemical constraints: homopolymer ≤ 4 nt), Goldman et al., Erlich et al. (biochemical constraints: homopolymer ≤ 4 nt, GC range of 0.4 to 0.6), Ping et al. (biochemical constraints: homopolymer ≤ 4 nt, GC range of 0.4 to 0.6) and “Wukong” (biochemical constraints: homopolymer ≤ 4 nt, …

## Sheet: Table S3
Table S3. Oligo sequences.
File names	Oligo ID	Oligos
Diagnosis-and-treatment-protocol-for-COVID-19-patients-trial-version-8	1	GCGGGGAGTAATTGGCTAGGCGACGCACGACAATAGAAATGTAGTCCGTGGTCGCGAATTTGGAGCTCCCCATGGGGTGTTCACCGAGGCTCCGATCAGCAAACTACTTGACAGGCATATCGGCCGAGGGTTCGAATAACTTGACGGACGGGAGACGACGCAATCTGAGCGAAGCTATCGACTAACAGGGGCATGCAGGT
	2	GCGGGGAGTAATTGGCTAGGCCCACGGCGGTGTGAGCATTGGACACGTGCAAATCAGTCCTGAAGCGCGATTTCCGCATAAAGATTCACATATAGGAAAAACACGGGCTTGGCGTTAACCAGTAGGACCGGCACATCCGTAATTTGTCAGCTTAGACCAACCTTACCGTAACGGTACACTACTAACAGGGGCATGCAGGT
	3	GCGGGGAGTAATTGGCTAGGCGTGTACTTCCTCGATTATCGGGCAGCTTCAGAATGGTCGGGGGCCTAAATAACATAAAAAGATATCCCCGAACACTGCCGCAAGTTGTGTCATCCCAGAGATGGAAGTCGGACATCCTCACACACTCGCGCACGGCTAATTGGTTCGGGTCTTAGCGCTACTAACAGGGGCATGCAGGT
	4	GCGGGGAGTAATTGGCTAGGCGACTACAATGTCGTGCTTAGTAGGCGCGCGGACAGACTGGCAGTGAGCTATGCCAGTCAGCAATTGAACGGCATAGAGGCTTAAGTGTAGCTACAGGACCATTGCTTCCACCGCTATCGAGACGGGCTATAGTACACGGATGACAATGAGTTAAGCAGCACTAACAGGGGCATGCAGGT
	5	GCGGGGAGTAATTGGCTAGGCGTTTTCCTTATACGTTATCTCTCTTTGTATGGGACAGAGACACTCAGTCTCCCACTGCTCCTGAGAGGAACGGATAGTTCCGCTACAGGAGTGGCGAACTATTATATACTGGACATGTCCTGCAAGGCGAGTGGTGAATTGTCGACAGTAACCTAGCATACTAACAGGGGCATGCAGGT
	6	GCGGGGAGTAATTGGCTAGGCCCCTCCTGGACCAGATACGACTATCAACCGAAATGTACAGAGGATAGGTCTACCCTCCTCTGCAACGGAGGGCTCATAGCGGGCGTGATAACCTAGGCATGCATGAGCATCTAACCGGTACTATCTATCATGGATCACGCCGTCTTTGCACAAGAAATTACTAACAGGGGCATGCAGGT
	7	GCGGGGAGTAATTGGCTAGGGGCGCGCTCCGGGAAATAATCGCTCAATCCCACGCACCAACGAACACTCAATCGAATAAATACTTACTTAAACCATCACTCGCTCGCTCGCACGATCAAACACATAAACACTCCATCACTCAATCGAACGCACCATTAATTACACTGACCCGTTCTTTCCACTAACAGGGGCATGCAGGT
	8	GCGGGGAGTAATTGGCTAGGGGCACATCGATTTTTCGTTTCGTAAAGACGGTGTTATTCTCACAGTTAAACGGTGCCCGGAGGCTCCAGTGCCTGGTGTTCTATTAGGTGAATCATGGGAGGGGTCCGCCTCGATAGAGCCAACCATATCAAGCGTGTCCGCGCAAGAGCTGTAGAGTTCACTAACAGGGGCATGCAGGT
	9	GCGGGGAGTAATTGGCTAGGCGGGTACGATACCGTTGGCCAGAATCCTTACCGTACCTGCTGGTGTCTCCCAATCTTGGGATTCGATTGTTAGCGCCCACTGCTACCTCGGCACCATCCAACATCTTACCCTAGTAGGTCACAAGCCTTACCGACCTTAGATCTGCTCGTCTAGTCAGGAACTAACAGGGGCATGCAGGT
	10	GCGGGGAGTAATTGGCTAGGCGCACTACCTCTCTAGCTAACAGAGCCTCAGTATGATTAGTGAATTTGAACCGCAGAAGCCCCGAACCTGGTTGTCAAACTTGCGATCATTTCGCCGTGAGATCAGACGGAACGAACGCGCTGGGAGCTAAGCCCAAGTATCGGCGCTCGACATTATGTAACTAACAGGGGCATGCAGGT
	11	GCGGGGAGTAATTGGCTAGGCCTTAATCCTGACGTGGCTAATTTAGAAACACCGAGCCAGGCTCAGAGGTTAGCCTAGGGCGAATGGTAGGTTCCTTTCCGCCACCTCACGGCCGGCCCGGATAAAATGGAAGTCGATCCTAACCAAAGAAGGAAGTCTTGGTAACCGATGGGTATTGGCACTAACAGGGGCATGCAGGT
	12	GCGGGGAGTAATTGGCTAGGCGGGTAACTGTGACGGCCCCGTGGTTGGCGTCTATCCGGGGACACGCTAAATTCAACAAGGTACCACTTTAGTTCAATAATTAACTTGATCAAGAATGAATCCTGAACCTGACTAGTAACACCTGGCGATCCATCAACCGTGTCCTGCAGTACCTGATTCACTAACAGGGGCATGCAGGT
	13	GCGGGGAGTAATTGGCTAGGGGCTGTCTGGTTCAAGCATCAGTGCCTTTAACCACCCGGATGCGCGGGCATGCGTAACGACGGCGGGAATACAACTACATACACCCCTGGCTGTCGGGCCTCTTCCACGTCTGGCCCTTATATTCGGCATCGAGGTGCACCAAGCCCTCATTTGAGAATTACTAACAGGGGCATGCAGGT
	14	GCGGGGAGTAATTGGCTAGGCGCTTGGGTCTCAGGACAAAGCTCTACCTCCGCGTCGGACCGGCTCTACTGCTCGCGATCGGTTAGGTGTTTAGGTGGGGAGTCTAGTGATCTGCTATGGACTCTTATGCCTGAGCAATAGAAGACGCAGTGTAACAGTGGCCTACCTCGGCTTAATAACACTAACAGGGGCATGCAGGT
	15	GCGGGGAGTAATTGGCTAGGCGTCGGACGAGCTAGTTATTCGAACGGCTCGATTGCGGCCCGTGTTTCCAGCAGCCGAGTGGCCGGTGTACCCATACGTTTGAGGAGACGTCCTGCTTCAGGTACGAACGGGAGTTCGTTCTATATCTGGTACCAACTGGTGCGGTAACCGAAGATAAAGACTAACAGGGGCATGCAGGT
	16	GCGGGGAGTAATTGGCTAGGCGTTGCCTGAGTGACGAGACTGAGTAGAGTCTGGGAATCTAGCTGCGACATGAAATATGCAAATTCACGGCCACCCTGTTGCGGGTACACAACTGGCTCCTTTGAATGCATGGTGGCTGAGAGTGCCCTGCCATGCTAACACCTGTTGTAGTGGGAGTAAACTAACAGGGGCATGCAGGT
	17	GCGGGGAGTAATTGGCTAGGCCTACAATCATGTTTCTGAAACAGTGATCGTTTACTTCTATAGCGCGCGAAGTTTCCGCTCACCGCTTATGATCCCGGCTCTTGGGCTATATGTGCGAAGCTTGTGATGCTGACCAGAGAGAGTCCCTCTCTCGGAAAACGTTTACCGGAGATGAGAGGTACTAACAGGGGCATGCAGGT
	18	GCGGGGAGTAATTGGCTAGGGGAATTGTGCCCATTTCTACCGAGGGGAGGTTTGATTTGGGCCACTTCCAGTGCGGACGTGGGTATGTTCTATTAGCTACGGCTTTCGCTGCACACCAATTGCGCGGACCTTTCCGGGTGAAATTTGGATCCAGTCAGCGTTGAACAGCTCTGGTCTGATACTAACAGGGGCATGCAGGT
	19	GCGGGGAGTAATTGGCTAGGCGTCTTGTTCCGGGTTTGATTGGCTTTGAGAGGAGGTCGACCAGGGCTACTGCTCCAGTTCTAACCTTGGTTAATGTCGGGCCCTCGTGCAGTCGGTTGTACGTCGACCCATCGCTAGCGCAGCCTCTCCGCATCGGATAAGTGGACGGTGAAGCGGTTCACTAACAGGGGCATGCAGGT
	20	GCGGGGAGTAATTGGCTAGGCGCATTGTCGTGGCAGCTCTTGTATTCGTACGATAGAGTAGACGATACGTTCACCGCGGGACGAATCGAACCTATGGGTGGCCTCTGTATTTCACTTCGATCGCGTGGCAGTGAGTGTACTCATCATGCTGTAACTTTTGTTGTGCTGTGCTGGGTCGAGACTAACAGGGGCATGCAGGT
	21	GCGGGGAGTAATTGGCTAGGCGGCTTCTTGAGCGCCGTCCCTAGGGATCTTTCATTCCTACCGTCCAACCTCAGAGAGGAGCAGTTCGAAAAGGTTCATCGGAGTTATGGTCTAAGATTAGGCATGCAACATGTCCTGTTGAGTTATCTAGATTATCTCCGTGGGATCAAGCAGAGTAGCACTAACAGGGGCATGCAGGT
	22	GCGGGGAGTAATTGGCTAGGCGGAGGGCGGTTAATGAATGGGTATGGATGTGTCAGGATCAAACAGGAACGCGTCGAGACCAAGTACCACGAAAGAGGAGTGATCACGAGCTAACGGATGCTCGAGAACCGTACATGCATACCTGGAAGATAAAACAGGGTACCAAAATTAGCGCAAACGACTAACAGGGGCATGCAGGT
	23	GCGGGGAGTAATTGGCTAGGCGTAGCGGCAGCTAAATTTACGTTTTAGGCAGCGTTGCTATTTTTCCCCCTAGCCCACAGTCTGTTTTGATCATAGCTTGCAGGACTCATGCACGAATTGTCATGAAAAGCTACCGGGGTACCAACGACCTGAGTCTGCGACTTACGTAATCTTCGCCTAACTAACAGGGGCATGCAGGT
	24	GCGGGGAGTAATTGGCTAGGGGGTTACTATCAGACAGGACATCTAACCCGCCCAGAATCCCTGTAAGTCAATGTGGCATTAGTGATCATTAGTTGGTGGGTAAGGTAGTAGTCGCTCCTGATCCGCATTACTTCCCTATCTCTTAACGTCTCCGGCGTAGCTTGGTGCACTGTTTCAGTTACTAACAGGGGCATGCAGGT
	25	GCGGGGAGTAATTGGCTAGGCCCCGGGTCAGGGTTCAGCGTGTCTAAAGCCGTGGGCCAGGGTGAATATTACTCAACGATACATTAGGGTTAGGAGGTCGGTCCATACTTCCCGTGGGGTTCGAGGGAGGGTGGAATGTACAGTATGCACGCGCCTTCGATGGCTATAGCCTACTCTTCGACTAACAGGGGCATGCAGGT
	26	GCGGGGAGTAATTGGCTAGGCGTGTTGGCTCCTGTAACGTGGAACCTTCTCGGGAGTTTTTGCGTTAATGATTTTGATATAGGTAGGGTTCATCTTCCCCCTTTACTAGGTGTGGAAATATCCAAAGAAAAACCATTTGAACGCTCGTTAGTGCCGAGGATGGCTCTAACCTGGACGTATACTAACAGGGGCATGCAGGT
	27	GCGGGGAGTAATTGGCTAGGGGGTCCGTTCCTTTCACATATCACATGTTCCACAGCAACGTGTTTAGATCCCCTTTATTATGAAAATGTAGGGCTTACGGGGTCACCACCGCTGTAGCGTGGCTGTCCACAGGTAGATCGTTGACTGTCTCCGGGGCTAGAAGTTTTGCAGGGCACCCCCACTAACAGGGGCATGCAGGT
	28	GCGGGGAGTAATTGGCTAGGCGCGATGTTGTCACAGATTGTCCGGACACGAGCTTGGCCTAGTTTGAGGGGGGTTCTGTAGCGTTTGCGTTCCATGCCCTTCGACGGCGCTTTTCCATCGTAAGGTCGCGAGAAGAGAGTTTGCTTTCTCGAACGGAGATTGAAACTCGCTGCTCATCAGACTAACAGGGGCATGCAGGT
	29	GCGGGGAGTAATTGGCTAGGGGATGCATGGAAGAAACACGTAAGTTCGGGCGCACATGCTCTCGATCGGCTACCGGTTCTACTGCGGCACAATGTCAGTCTGCGACTCATCGCGATCAGGACACGTGAACAGCTCAACGTCGAACTACTACAGATCAATTTCGGAAGTCCCAAGATCCCAACTAACAGGGGCATGCAGGT
	30	GCGGGGAGTAATTGGCTAGGGGATTTGTATCAAAGATATAAAGTCCATAATGAGCCAGACGGACATTTTGGTACTTTAAATGGTCCCATGCTCGTCACCGGTCCATGTAATAAAACTGGTCTATGCATAGCTGGAGCGGCCCTCATACCACTCGTGATCACTAAATACAAGGACAGGGAGACTAACAGGGGCATGCAGGT
	31	GCGGGGAGTAATTGGCTAGGCGCTTCGAGTGTCATTTAGATACAGTCTTTTCACGACGATGTCACAAAATACGAGAACCGGCAGCACTACTCTTGTCTGTCACTAGTTGCTGTGAAGAATTGGTCGTCAGCCTCTACAGAACTCCCCTAAGACCGTAGAAGGCTGTGTACATTCGGGCCAACTAACAGGGGCATGCAGGT
	32	GCGGGGAGTAATTGGCTAGGCCCCCAGATTTTCTCCTCTGAATTACCAGACGACAGCAGCCCCATCCAGGCATAAGAGCACTACGTAATGCTGGAACTCGTAGTCAAGTTTTTCCAAAACAAACACATGGTGCGGTAATTAGGTCATCTATTCGTTCCCCAACTACTTTCTGGTATGCCAACTAACAGGGGCATGCAGGT
	33	GCGGGGAGTAATTGGCTAGGGGCACCCCGACAGAGGTCCAAAGTCGGGTTATAGGCATTGAACATCTTGGGTGGGTATTTGTGCAAGCTGGAACGTGCATTGATGTGCTGAAAGTTGAAGCCCGCATTGCTATTAGAAGCACGGCCGGCGTGACCATATACATCTTGTTCGCTAGTGTCCACTAACAGGGGCATGCAGGT
	34	GCGGGGAGTAATTGGCTAGGCGAGGCTGTATGATTGCTGAGCTACTTCGCCGCCGAACCCGCGAAGGAACTTTAATCTTAGAGAGACACCATTTTTTGATTCCCACCGGCTGGCGCCTCATTATGAAGGATATCCAAGCCCATGTAAATCTTTTCAAGGCTTATTCACGCTTTCCGGGAAACTAACAGGGGCATGCAGGT
	35	GCGGGGAGTAATTGGCTAGGCGGCCCCTAATAACTTGGATGCTATAAGCTATCGTTGGCATAAGCCACACTCCACCACCCCATTTATGCGCCGGGGCAGTTCAAGCCCGCCTCGGTGCCCGAAGCGGACAGGAACTCGAGTAGCTGGCGCATGGCAACGTGGCGTTCGCGCCTAGTTTGAACTAACAGGGGCATGCAGGT
	36	GCGGGGAGTAATTGGCTAGGCCCCGGCACCAACTAATGTACGTTAGCCTCTATTGATTCGGTACGGTCCTATTACTTCATCGTTCCGCGGGCTCCTGAGGTGGTTCGACTATAAGATCCGACTTGCACTGCGACGACTTCGAGGAGGGTTACCATATAGTGCGCTTATGGTGCAAGTACGACTAACAGGGGCATGCAGGT
	37	GCGGGGAGTAATTGGCTAGGCGGGCGTCCAATCTTATAGGTCCACACTACTCAGTGGACAATCAGCTTTAGTTAGTGATTAAGACTGGTCCTCTCTTAAGGTACACAAAGAATTACTATACGGGAACCTAATTACCCTTCTGCGAGATGAGCGTCGCCGAGAGAAAAACGGTGTCTTGGGACTAACAGGGGCATGCAGGT
	38	GCGGGGAGTAATTGGCTAGGGTCAGAGGGTGAAAAGCCAAGTCTGATAGCTCTGATTGACACACATGAAGTTGAGACTACCTTGTAAGCACTATGACGAGCCGACCGCATGGTTGTGTTTTGTCTGCCAACGCTAACACCAGTACACGCGAAATACGTAGTTAAGAGATCTCCTAGCTCGACTAACAGGGGCATGCAGGT
	39	GCGGGGAGTAATTGGCTAGGCGCCGCGCTTTTATGTGCGGGTGCGACAAGTTGAAGCTTGCCCAATTTAGGCTAGTTGAATCTCATTTATCAAAGGCCGTACGTCGGGCAGGGCGGGGCGTCATCACACTCTGACAGCAAGAACGGGCTTAGTTAAGCGCCGAGCTAGGTGTTAACTCAAACTAACAGGGGCATGCAGGT
	40	GCGGGGAGTAATTGGCTAGGCGAAGGGATACGTCGAGGACCGCTGTCGGTCCATCAAGACTTGACTCTTATTCTGTATGCCATGATTACGGGAGGGGAAAATAGTGATACCTGAGGAGAAAGGCGGCCAGAGTCTGATTGTATCTAATTTCTAAGCACAGCTGGATATTACCAAAGCAGTACTAACAGGGGCATGCAGGT
	41	GCGGGGAGTAATTGGCTAGGCGCGCGAGGACTTTCACTCGTCGGGTAGTGCTACTGCCTAGTCGATGTAGCTAAGAATTACGGATGGTCCATATCCCACAGGCGTTCTCGACGCACCAACGCCACTAAGCGTCGAACGCTAAGGTACGCGAACGGCCAGTGCTTCGAGGCACCATGACGAACTAACAGGGGCATGCAGGT
	42	GCGGGGAGTAATTGGCTAGGCGTGAGGTTGTACACATCGCACGTTCGACAGAAAGCTGGCCTCCTGGTAGATGATTGTCGCTTACGAAAGTGACATCCAGCTCCCTTGGTGTACGTCGGATTCATTTAAGCTTCAACGCTTCCAGGGGGTACACCATCCTAATTGCTGCTAAGGGTTAGAACTAACAGGGGCATGCAGGT
	43	GCGGGGAGTAATTGGCTAGGCGGACCCGCCATCTAACCCGATGTATATATTATTAATTGTGCATGTTTTAGAAGTGGCAAGCGAACGAGCGAGCTGCGGAAGTACCATCATGCATTTCCGTCCTCCAATACGCAACAAAACTTAAACAATTTTCAAACTACACCTAGACTCTCTAACCGGACTAACAGGGGCATGCAGGT
	44	GCGGGGAGTAATTGGCTAGGCGGGCGCTGCGGGCAAGTACTCTGGCATATTTTTATGTCGCCCTCTAGTCAGGGCGAAGAATGGCAGTGATAAGACTGAAAGGCTTCCCGCACTACGACGCGGATCACGATGAACGTCAGCCGAGCCAGTGCGAGAAGCCACAAGAGGCATTGTAAGACGACTAACAGGGGCATGCAGGT
	45	GCGGGGAGTAATTGGCTAGGCGACTAACCCACCATACGGTGTATGGGAATAAGAAGGTCGACCAGGTGATGCTTGGAGTTGCGTTCACCAGGCGCTTGTCGGCGGAACCTTTATGACGTCGCGTACGCTGATGGTACTTAATTAATTATCGCATTGCCTCTACGGGTTCCAGTTACTCCGACTAACAGGGGCATGCAGGT
	46	GCGGGGAGTAATTGGCTAGGCGGGACGGCTGCGTCCCTTCAGTCCGGTTGACTTATCGGCGGATTTGTATAAACGCGCAGGCACTGGCACTTCCCACTAGGTAGGATCCTTAGCATGGGAGTCGTCACCGATGGCTCGTGCTAAATGGCTGTTACCCGCTTGCAATCATAGTTGCGTCTAACTAACAGGGGCATGCAGGT
	47	GCGGGGAGTAATTGGCTAGGCCTACGAACAAGTAAGGTTGCGACGCGACGATTGTACGAATCTTATAGTCAGCATCATCACTAATGGTAATAGACAGCACCGGCCGCGGGCATGGGTGGAACGGACCCCCATGTTACAGTCGCGACGAGAGCGATTGAACGGAATTCGGATATGAGCTTAACTAACAGGGGCATGCAGGT
	48	GCGGGGAGTAATTGGCTAGGCGACCACTGCCGTAAACGCCGTATGCGTCCGTTGTTCGCATCCCCAAAAGGCTTAAGGCATTTGATGTTTGAGGGGGGTTGCGAGGGGGAGCGGTGCTGCTAGTAGACCTGACGTGATCCGTATGTCGAATCCACTCTTAACTCGCAGCGAAGCGTAAGGACTAACAGGGGCATGCAGGT
	49	GCGGGGAGTAATTGGCTAGGGGCGTATCTCATTGCTTGTCGATTAATTCAAACACACACTTAATCACACAAATAATGGCTTAATCCACCAATTAAACGATTAAACGCGCGGACGATCGCACAAACGAACGAACGCTTACTCGCACAAACCCACGCACGAACCATGTCATGTGCCTATTGCACTAACAGGGGCATGCAGGT
	50	GCGGGGAGTAATTGGCTAGGCCCATAGTACACGTAACACACAATCGCATACTTACACGCTCGCACAAATAAATAAACGATCGATCACACCCACGAACCATCCCTCCATCGATTACACACTTACACCATCGATCCCTCAAATACTCACACGCACACTCGAACGAAAGAACGAATACCGTACACTAACAGGGGCATGCAGGT
	51	GCGGGGAGTAATTGGCTAGGCGACACCCTAAGATGAAAATCCCCGGCTAAACCCGTAGCGCCTTCTGGGGATCGAGTATAATCACAAACTACCCACGATGGCCAAGTTTGAGCGGTTTCTGGGGGCGGTCAGCGACTCCATTAGCGGGTAAAACGTTTTGGGTCCACGTGGAATTTGTCAACTAACAGGGGCATGCAGGT
	52	GCGGGGAGTAATTGGCTAGGGGCTTTGAACATTCACATTCCACTTAATTTCTTTAGAAGACCTTAGATCGATAGCTCGCTATAATATGCACTTAGAGTTCATGTCGTCCGCTAGCAGTTGATCAGACTCTCCAGGGGCGTTCCCCGATCCAAATTAGGCACTTAATGCACCATTCTACCCACTAACAGGGGCATGCAGGT
	53	GCGGGGAGTAATTGGCTAGGCGATCTTAAACTACCATATTGTGTCATTGATACCGAGTTTGCACCATAGTGCTCTGTCGGGAAACACGATCGATATCTTACTTTGTTATGGATCAACCCAACGTTCTCATACAAGACGGAAGCCAGACGGCAATGGTGACTTGGATCCCAATAGTCGTAAACTAACAGGGGCATGCAGGT
	54	GCGGGGAGTAATTGGCTAGGGGCTACGGACATCACAGGCAGGCACGCACGCACCGCCCATCGCAGGACTTCCCGCCTTTAGCCCTTATCTCCGGCACGCCGCAATCCCTTTAGCCCACAACGGTACCTACATGATGGCGTGACTACCCGAGAAGGTACAAAAACATCTAGCGATGAACTGACTAACAGGGGCATGCAGGT
	55	GCGGGGAGTAATTGGCTAGGCGGCCCCTTACCCTCGCCTCCTCTTTGTAGCTAGACTGTCTTCAGCTCGCTCCTACCCGCACCGGTCGTACAACGTAGGCAGCGAATACAAGCTATAACAAATAGTGCTACTTTTAGTGACTTTTCGTCCGGGCACGAATTAAGTCCAATCGAGGGCCGGACTAACAGGGGCATGCAGGT
	56	GCGGGGAGTAATTGGCTAGGCGTGCGTAGTGGCCGTGGAGGCTGCAGATGCCCCGACGCAAAGACGTCCTCCCGCGACCATACTAGCAAGTGCAGAAACGAGCCGTATCTCACCGCACAAACTTCCATAAGTAGGGTTTGCTGCGGGTTTAGTAGTCGCCTTTAGCGACGTGAGTGGATAACTAACAGGGGCATGCAGGT
	57	GCGGGGAGTAATTGGCTAGGGGATTCACTCCTCGCGATGCAATTCGCACTTTTACTATCCGTACCCAATCATTATTCCTGACAGAATAAACGGACGCGTCGATAGACCTGGTGGCTAGCATGTCACAAAGAAATCTAGTCAGTCATATGAGCAGAAAAAGTTCTCTATGTATAGAGCAGCACTAACAGGGGCATGCAGGT
	58	GCGGGGAGTAATTGGCTAGGCCCCGAACAGATACCTTGAGTGACCTGCCAGGGACCCGTCAGTGGGAACACCAGGGCAGTATCCCATGGTCGTTATACGATTATTCTTATCGACGCTAATGCGACTTGTCAGGATAGTCTGAGACGACCAGCCGATAAGCGTGATAGGCTGGCACGAAGTACTAACAGGGGCATGCAGGT
	59	GCGGGGAGTAATTGGCTAGGCGACGGCTTGTGTCGATGAGAGCCCCTTCTCAACACCGTGTATCCCACTTTTGGCCCGGAGTGCCACAGAAAGGATTAAGCAAGGCTCTGTCATGACTATAGCCTTCGCCCTGATTTTCTGCTAGGCCCGTCCGGCCGCAACGCATATTTAGCCGCGAGCACTAACAGGGGCATGCAGGT
	60	GCGGGGAGTAATTGGCTAGGGGAAACTCTGATGATCTTGAAACAGACAAATTTGGGTCTCTAACTACAACTACTTTTTGAGCAGCTGGACCCCTGTAAAAGTAATTTCATGGCTATGCACGTCCCATTGTATGTAGTAAGACGTGATTAATACGGTCCAAACTGTCGAACCCATAAGTCGACTAACAGGGGCATGCAGGT
	61	GCGGGGAGTAATTGGCTAGGCCGCGGGCAGTGCGTAGGCACGTACGCCGGCACGCCGCCATGTTGTTTGGCCCGTGACCTAGACTGCGCAGATCAGTAGTATCACGACCGATACTATTCCACTATTCCGCCAGCTTGGCTACTAGATACGATGATATTTACGTATCAGATACACGTTTAGACTAACAGGGGCATGCAGGT
	62	GCGGGGAGTAATTGGCTAGGCGAAAGTTCATCGAATCTCACAAAACTACGTGACAACCCCCAGAGACACGGCGGTGAGCCTCCATCCTCCCCCCGCCGACTCTCGCTTGGTACTTGCAGAAAGTGACTCTAAACGTCTGCAATGTTTGGGCGAATTTTTGGTTTATCTCTGGCACGCACAACTAACAGGGGCATGCAGGT
	63	GCGGGGAGTAATTGGCTAGGCGGGATAGAAGAAACAGATTCGTAGCTAGCCCGGCAGGTTCGTTGGCCCGCCGCCAGCCATTTTGCTAGGCAGCTAGCCACGTAGCTAGGTAGGCACGTAGCTAGGCCGCCCGGTTGGCACGTTGCTAGCTAGGCCCGTTTTTATCCATCAGGGCATCTAACTAACAGGGGCATGCAGGT
	64	GCGGGGAGTAATTGGCTAGGCCCAACCGGATCTAGACTGAAAATCACCTCTTCACGTTGCCCGCGACTCCTCATCAGTCCCGGGCGCCGCGGTATCACTGCGCTGGGATACGGAAATTTGCTTCAAAGAACCATAGCATACTCCCAAACATCTCACAATTTTTAGATCTAGGGATTCCGGACTAACAGGGGCATGCAGGT
	65	GCGGGGAGTAATTGGCTAGGCGTTCCAGAGTAGTCACTACTGCTTTTGGAAGCATACAATATCGTAGTCGGCTACTCCGCGACCAGGGTCTGTTCATGCTATCAGGATCACACGAGCTGTGGCCTAGCTGGCTTCTATCAAAGGTAGCCACCAGCCCCAGCCTAAAGCTGTCGAGCTGACACTAACAGGGGCATGCAGGT
	66	GCGGGGAGTAATTGGCTAGGCGTCAGACCGTAACCTACGAAATGGATCTGATGACGAACAACGGAGCGAAAAACTCCAACGTGACCAACATTAGGTGCGTATCACCCACGGGTTGGCAATGACTGTCAACGACCTGGCATGTAATCGCTCGTAAGTTATCTAAGCTATACGTGGGTTACGACTAACAGGGGCATGCAGGT
	67	GCGGGGAGTAATTGGCTAGGCGCACTGCAGGTTAGCGCGCGAATTGAATGCAGTCGCTGCGTTTCAGAGAAGGCCACATCGGCCGCAACCGACACGGGGGATAACCGTGAACAGGCCGGGATTGTTATACCTATACTTAGCCCACATAGATAATCCCATAGGGAAAGGCCTACGCTAGCTACTAACAGGGGCATGCAGGT
	68	GCGGGGAGTAATTGGCTAGGCCTTCGTGTGCAAGTTAGAGCCCCCCGGTAGGTGAGGGTGTACTTCCGCATTTTTCAGTACCCGCTGACAACAACCACTCTCCTATAGACTTCTCTATTATGGAAAATCCGACTAATGATTCCCTACGTGAAACTTGTCTTTACCGGTCAGATTGCGAGCACTAACAGGGGCATGCAGGT
	69	GCGGGGAGTAATTGGCTAGGCGGATATCCCTTGGAAGCTCGTGGGCGACCATCCGTGTCGCTTCACACAAGTCATACATGAGATAATTCGCTGGTTCCTAGGGAGGCATAATTAAGGAGCACTCGTAGGGGATGTTCGTTCTCCTGGAAGAAACAAGCTGCCCGGGGTAATCGCGGTTAAACTAACAGGGGCATGCAGGT
	70	GCGGGGAGTAATTGGCTAGGGGCCCCGCTTCGCTTCCTATCTTTCGCCCAAACCAACAATCGCATAAACAAAGTGTTGCCCCCTCGCCTAAACACACGAATAAATACGTTCACACTCGCACACACGCTCAAACGCACACACCAACACTTAATCGATCCCTCCATCGAAACAGACCCTTCGACTAACAGGGGCATGCAGGT
	71	GCGGGGAGTAATTGGCTAGGCGGGTCCGTCGCAAGAACTTCCCTTGGGATCTCATGTATCACGGTTTGTCACGCAAATCTAAACTCGTTGTTGCATAGCCCTATGTAGGTTGTGGCAGCATATCTAAGATCAAGAGAATCCTCATTCCACGAATTATACACCGTTTATTCGGGTACTCCGACTAACAGGGGCATGCAGGT
	72	GCGGGGAGTAATTGGCTAGGCGAAGACCACGTGTTCTATGCTCGAACGGTCCAAGTCGCTCGGCACGTTGACAGGCGTAAGCGGCCCTGAAGTCAGTTGTAATGTGCCTCCTGCTTTGTGGGGACAACGACAATCCTAGACTCTTACCCCGGTTTGGGTCGATGACATCTAACAGGCGGGACTAACAGGGGCATGCAGGT
	73	GCGGGGAGTAATTGGCTAGGCGAGAGATTGAACGGCCCGGGAACTGCACCAAGGCTTGGTCTCAGCCGGTCGTAGAACGTCCCTCCACCAGGTAAGGTCCGTATGGAGGTCAATGGATCCGCTGACCCGGCTTATAACAACCGCGACCGTTCCTACGGGTCGCGACAATGCGGTACAGACACTAACAGGGGCATGCAGGT
	74	GCGGGGAGTAATTGGCTAGGCCCATTAGATGTTTATTTGGTTTATCACGGGTTCGGGTTTAGGCCCGGAACCGTAGGAGCGGTTATTTACAGATGCCGTAGGTCCCAATGAGTGTTCGTTCCTATCGCGGAAATACTTACGACAGCCGCCCCTGGCTCCCGACGATGTACCGGAAACGTGACTAACAGGGGCATGCAGGT
	75	GCGGGGAGTAATTGGCTAGGCGGGCCACACTCGAAGCGTCCGCGTCTGCTGTGAGGCTCCCCGGGCTTTTAAAGGAATCCTCTACGAAGATGTGTCCTAGTTCCGAGTCACTAGTCAAATGACTAGTCATAGGCACCTTGGTTCCAGCACAGCGCGGGCATTACCGATTGGTTTACGCACACTAACAGGGGCATGCAGGT
	76	GCGGGGAGTAATTGGCTAGGGGAAAAAGCAAGCTCTAGGTCCTCATCGGGTGGCGCGTAGCATTTTAATCCAGAGTTATCAGACATTCGGTGTCTGGTAACGCACATCCTTGGTGACAATGCAGCTTTTTCCTTTTGTGGCGTTGTGCGCAGGCCATCTCACGCGGAGCTAAGCAGTGGAACTAACAGGGGCATGCAGGT
	77	GCGGGGAGTAATTGGCTAGGCGGTTTTTAAGGTATCAACTATAACGCTTCGGCGACTATTTCGTTTTGCCTATCCCAGCCGGTATTCATTGACATTGCCACACCTGTAGGTTTTACCGTTGCCCGGTTGGTATTATCCATGGTAGCTACGTTCATTCCCACGTACGGATACTCCTTACATACTAACAGGGGCATGCAGGT
	78	GCGGGGAGTAATTGGCTAGGCGGAAAGACGTGCACCGGTTGGCATTTAGCCCGGCACGTATTTTGCTTTTCAGCTAGGCATTCATTTACGCCCGTTGCCACGCATTCCTTTTGGTAGGCCGGTAGGCATTCCCGTTTTTACGTAGCTTGCTAGGCACGCCGGCCACACAACAACTATCAAACTAACAGGGGCATGCAGGT
	79	GCGGGGAGTAATTGGCTAGGCGCATGTGAGGTTCTTTACTGGGCATGGTAATATGCACTTAGTATAGGCCGCCTTGATGATGGATAAGAAGAGACGCCCATATTTGCGCGACGCATAGCTGATGTAACCAGGCTCTCTATTGGAGCCCGTTTAACGTCTGACCGATGTAGCACGATACACACTAACAGGGGCATGCAGGT
	80	GCGGGGAGTAATTGGCTAGGGGCAGCGGATCCCAGCAACCCAGGTCTCCAGCTAGGAATATCTCTACGGACGGCAACGGATTGGTTTAAAACGAGCGAACGGAACCTAAAATGCTCAAATCCGCAGAGCCTGCTGGAGCTAATGATAATATCGCTTTAGGCGGTTATGTTCACTCTCCAGACTAACAGGGGCATGCAGGT
	81	GCGGGGAGTAATTGGCTAGGGGAAACACACAGGTGTGATTGGGTATAGGTTGCCTTGGCGCCCGTCGGTTGTCACCTTCACTACTACCAATCTTATACAGAGAAATTTCTAAGCCTGGATTCTATCAGTGCATAATAACTCGCACCACATCAAAGTATTTGTTCACCCGTCTACGTAATGACTAACAGGGGCATGCAGGT
	82	GCGGGGAGTAATTGGCTAGGCGGGAAGTGACGCGATCGGTCATAGTCCTGTACGGTCCACATCTCGCGTTGACGCATTCCTAAGATAAGCATGAAGTGGCTCCATCACCAGCCGACATTAGATGCCAACATACGTCCACGGGGAGTTAATACCGGAAAAACTGCATGTGCTAGGTATAAAACTAACAGGGGCATGCAGGT
	83	GCGGGGAGTAATTGGCTAGGGGGTTAGCGCAAACATTACTAGGACGCCACTCGGACTCACATTAACGTCTGCCTTTTTGGTAGATGTCCCAACCATTACTTACTATAGACGCCGAGGGTACACAATGTTAAATACACGCTGCGATAAACCCACCATCAAATAAAGGCAGCATGCTGAGGCACTAACAGGGGCATGCAGGT
	84	GCGGGGAGTAATTGGCTAGGGTCAAAGTAGATCGGTCTATCTTGTGACAGGCTACAAGACACATTTTGCCCCTTCTTCCTAGATAGCAGGACAAATAGTATCGTAGAGTCCCCCGCAATACGATAACCGCTTTCTGCAGCAGCGGGAGTGTCGAGCCACTGGCAAGAGTGCTACACCTCCACTAACAGGGGCATGCAGGT
	85	GCGGGGAGTAATTGGCTAGGGTATCGTATCTTCCGTCTCTGAATCTATCTCTAACTTCTTAATTCAGATCCGGAATTCACTTGGGGCTTAGTAACACTTGCGAGGTAGATGAATATCTCTATCCCAACGTCTCTTCCGGGGAGAATGTTTCAGGGCGGCCGGTACTGAGAGACTGGGCATACTAACAGGGGCATGCAGGT
	86	GCGGGGAGTAATTGGCTAGGGGAATAGTTTGGGTGGAATAGGCGCATTGATACGGGCGGCTTGCAGAATCGCCGCCCACCCTAATTACTGACCACGCGTAATTGTGCTCATGTCTTGGCGACCTAATTACATAGCCCACGTAACATCTGACCGTAGGGGCTGATCGAAACACGGATAACGACTAACAGGGGCATGCAGGT
	87	GCGGGGAGTAATTGGCTAGGCGAGATCGTTCTTTTTCGCTTGCCTTCACCGGCACCTTAGAGGCCCGAGCGGCATGCGTTCCGTCTCCGGGCGGTGTCTTCCTGTTTATCGGTGAGTGTCATCAGACGATCAGTAAAAGTTGTCTTGCGTACAGCGACGATTAATCCCAGATCTGTGACAACTAACAGGGGCATGCAGGT
	88	GCGGGGAGTAATTGGCTAGGCGGATAACAGAACTTTCGTTCGCCCGTTCGCCCGTACGCAGGCAGCTAGGCATTCATTCCGCCCGCCAGCCACGCACGTTGCCCCGTTGCTAGGCCCGTTCGTTTTTTGCCCGCCCTTTTTTCAGGCCGGCATTTTGGCACGCACTACAACGGAAGCTTGACTAACAGGGGCATGCAGGT
	89	GCGGGGAGTAATTGGCTAGGCGGACTAACGCTCACTTTGCTCGGGTTACAGAGGCCTAGTCTGTGCAGCTAATGGGTTGAGTTAGGTACGCCCTCTGGCCGGAATTTTCAACTCAAACGCTCTCTTTTATCCTCGCCCACGTACGACCCTCAGACGATTCTCGAACGCTTTCTACACGGAACTAACAGGGGCATGCAGGT
	90	GCGGGGAGTAATTGGCTAGGCGTTCCTAATGGTTAGAAGATCCCTGCAGCCAGGCGAGTTCAGCGGGCTTATAGTTGCATCGAGCACTTCTGGACATGACCCTACAGGCTAAATCGTCACTTGGTTCCCCGTACGAATATGTAGCCCCCTTACCCCCATATACGGCTGTCAGTGCTGTCAACTAACAGGGGCATGCAGGT
	91	GCGGGGAGTAATTGGCTAGGCGTTTTTCGAGAGTGACTTATGCATAGTATATGTCGGCGCAGGTTGCTCCATCATTTGAACCAGTGTGATCGAAAGAGAACATCCGATCCGCGAGCAAGGTACCCTTGACTCGGGTTGTCATAAAGGGACCGGTAGCTGCCGTTGTCGCTTGATCGTTCTACTAACAGGGGCATGCAGGT
	92	GCGGGGAGTAATTGGCTAGGCGCATAGAAGAGGAAGTAAGCAAGCGATGGTCAGGTATCTGCGATCCGATGCTTACTAAAGTGGCGCACACCTTACGAGTCTCTCGTGCCCCACCTCGCAAGCTGATGTCGTTCGCCAGGGTGATCGATGAGTACTTCTACGCTCAGGAAAGGGAAAGAGACTAACAGGGGCATGCAGGT
	93	GCGGGGAGTAATTGGCTAGGCCATGGACTCGTAAAAGTTGGACAGAGGCCAGCCGAAGGAGATCACTTGTATATGTCCATGATTGACTCTAGGATCGGCCGTGGCCGCGATGGGCTGTGCAAACGCGGAACGGAGGAGGGCATCTAACTGCTGACTCTCATGTGGTCATAAATTGGGGAAACTAACAGGGGCATGCAGGT
	94	GCGGGGAGTAATTGGCTAGGCGTTGGCTACTAGTATTGCACTAGAGAGATTGGAAAGATATAACTTTGCACGAACCTATTCCAAGCTTGTAATCACTGTGGCTAGATGCCGATAACCAATCGCGGCGACTAGTATATTACTGGCGGATCTGGTCGCCTTGCGCCTTTTAGTGATTTACTGACTAACAGGGGCATGCAGGT
	95	GCGGGGAGTAATTGGCTAGGCGTTTTTGCCTTGGGGATCCAACGCTCTCAGTAAAGTAATCGGTTGTAGGGAAGACCCCACAACAACGATATGCCTGCATATGCACGAGCCTACCGCGGTCCGCCTACATTGCCAACGGCCTGTGTTGCCAAGGCACTAGCACTCTTGGTTATCTCTGGAACTAACAGGGGCATGCAGGT
	96	GCGGGGAGTAATTGGCTAGGCGAGCGTCATAGTTCTATCTAACGTGGAAGTGAACGCTTCTATGGGGAAGACGGTGAGTTCCGATTGTACTCGTGTCCATCGTCGTGTTTATCTCATTGGGTTTCTGTATCGTTAGATGGGAGAACTCTGTACATGTTTACCAGTCAATGAGTTTGGATTACTAACAGGGGCATGCAGGT
	97	GCGGGGAGTAATTGGCTAGGCCCCGCGGTAACTTACCATATAGAATAGGTAAGTGATACCGGAATCCAACCAGAGAGGTGCAACGAGCAACGCATGAGCGCTGTTCTTTCCCATGGAGGCACTCTAGGGGTATGATGCGAGCAGCAGCATGATCGCCCCCGAGAAAACCCTTAACGGCATACTAACAGGGGCATGCAGGT
	98	GCGGGGAGTAATTGGCTAGGCGGGACGTCAACTGCCAGTCAAGATGCGATCATAGTGTTCAACCCCTAGACAAATTTCGCTGTAGGCTTATGAGGACTACCAAGGTGATATCTTCTTGCCGGTAAAAATACTATCCTATACACAGGGGGATGAACTAAAAGAATCCTAGTGACCCAGATAACTAACAGGGGCATGCAGGT
	99	GCGGGGAGTAATTGGCTAGGCGATGTGGTCGAGTCCACACTGACACGGTTCATTCCGCGCTACCGGAGTTGACTTGGTCACCCCTTTCTATAACCGGATGGAACTCACGGCTGTTCGCTGGCATTGGAGAGTGCATCAACCATCTAAAAGCCGATCTGCTACATTTATACGTCCTTCCACACTAACAGGGGCATGCAGGT
	100	GCGGGGAGTAATTGGCTAGGGTACCGCAATTGTTTCATGTGCAAAAACGAAACTCCTTCCGCGGATTTCGGCTTCCCCGCGGTTGCCAGGAATCATTGTAGCACGGCCGGCGCGCCGGTTGCGCATAATTTTGCCATTTATTCCCCCCGGGCACGTTAAAGACTCGAGCACTTATATATCACTAACAGGGGCATGCAGGT
	101	GCGGGGAGTAATTGGCTAGGCGCACTGGCACGGGTCCGCCCTGTCGGGTGCCTGCCGAGATCTGCCTAGCCATAACCAGAAAACTCTATGTTTTCTTAGTTTGGCTGCAATACCTGCTATCTGGTGGTGTTATCTGCGCCACGGGAGTAAGGAACGACCGTACGCAAGACGCTCCGAGACACTAACAGGGGCATGCAGGT
	102	GCGGGGAGTAATTGGCTAGGCGCGGAGTGATTTAGGATAGCATTGAAAGCGTCTGCATCGCGAGCGACTGCAAGGACGTTTAGGGAAATGATTGCCGACCGAACAGTCGCACATCCATGCCCGTACAGTCCCCTAACGGACTCACGATTCCCTAGTCTGGAGTGCGTTACTGAATCCACCACTAACAGGGGCATGCAGGT
	103	GCGGGGAGTAATTGGCTAGGCGATCTCCACAGAGACGTAGTAAGTGGGAGGACTGGGTGGGGCCACGCCGTAGGCGACGATACCATGTATTTAGTGATCCTTCATAGAACCTGACGGCAGGTAACCTAGCTAGCCTATTGATATCTATAAACGATTGGTTCCAGGAACCAATGGGTCACTACTAACAGGGGCATGCAGGT
	104	GCGGGGAGTAATTGGCTAGGCCTACGGTATAGACGTGGATTGGGTTGACCGAGTGTCAGATCCCCGTTGCCAGAAGATAAGGTCAGGGGTAGCACCTGTCTTCCGTCGTCAGATAGGGTAAGATTCGTCCTCGACACTGCAAGCCGACGAATCATCATGAGCTTACTATCGTCTGCCGTCACTAACAGGGGCATGCAGGT
	105	GCGGGGAGTAATTGGCTAGGCGTTACCTATCGTTGTATTTTGGGTATGAGGCGTACGTGAGGTGGGGGCGACACAGGTTAGTGCCAGTATGAGGGAAGTAACCGCGGAAAGCTGCAGAATTATGACAGCGTAACCAGGTAACTTTTTGAGGGCTATGAGGACACTGCCGCCTTATAAATAACTAACAGGGGCATGCAGGT
	106	GCGGGGAGTAATTGGCTAGGCGGGAAAACCACACTAATCCCGATCCAACTATAACTTCAAACAAGATACACTAGAGATAAAGTAGCGCGTTGCTGCCCAAAGAGCTGTCGAGGGATTTCAACTCTCAGTCAGTCGGTCCACAAGGCTTGACATGTCGGCCTCGTTGGCCAGGTTGATCAAACTAACAGGGGCATGCAGGT
	107	GCGGGGAGTAATTGGCTAGGCCCCAACGGTTCACTATTATGCGATTCCCTTGTACCGCATCTACGTCACTTACGTTGCAGATAATTTTAAAGCGACAACGAGTAATAAGAGCAGTGGGTCTGTACCTTAATTGCAGGCCGAGTGGACGACAAGAAGATGTTTGCGCTTGTGGGTGACTTAACTAACAGGGGCATGCAGGT
	108	GCGGGGAGTAATTGGCTAGGCGACCTACCGACTCACTGATGCGCCAATCATAAATTGGGACTTCCCGAAAATTAGGTCTCTGGTTGCCACACGTATTCAGCTAAGAGTTGATCAGACGTTTACCGCAATCTGGGTGGTAGATCATTTCTAGCCTGCTAGCTTCTGCGCAAAGTTCTAGCTACTAACAGGGGCATGCAGGT
	109	GCGGGGAGTAATTGGCTAGGCGTGCCACAATTAGCTAATGAAGCGTCAATAGAGTCCCGACTCGTTGTCGTTTTTTCGGGAAGATTCGAGCGCCGACCTGAAACCAACATTTCGTCGCGGCTGGCTATTTGGAATTCGAGTAGGCATAGCACGTTTGTTCCACCTCGCGGTCTTTATATAACTAACAGGGGCATGCAGGT
	110	GCGGGGAGTAATTGGCTAGGCGACTGTGTTTACGGATACGTTTTGAACTTTAACCCATTTATCGTCCACGAATGGTACTGGGATAATTTCTATACCTCTACCTGGACGAAGTTAATAACTACTGTAACAAGGTGCACTCGGCGATCATGCCACAGCTCCTGATCGAGATATCTCCCGAGTACTAACAGGGGCATGCAGGT
	111	GCGGGGAGTAATTGGCTAGGGGCTAAACGGCCTAGTTGGAGCCCTGAAAACCAGGTGGGCGATCTTTTCACTAACGACTGCCGTGCGCTTCCCTTTTCCTTCCGCGAAGTACCCTGATAGATGTGTATTACCGGCTAAGGATCGCGTCGGCGACATCGTTAATACATTATAGTACGGGGGACTAACAGGGGCATGCAGGT
	112	GCGGGGAGTAATTGGCTAGGCCTTCTCTACGTCTTCAAAGAGGCGGACAGATAAATACAACTCCTCCCTCTGGCCGCGGTTTGTTTGAGTCACAAGCTTACGAACAGAGGGGACAATCTATAACCAGTAGCAGCAGAGTATCTAATCAAAAGCTACTATTATACGGGACGCGCGCATCTTACTAACAGGGGCATGCAGGT
	113	GCGGGGAGTAATTGGCTAGGCGGCGCGTGGGGGGACTCCCATGAACCTTTCCTCGGAGGCCGAATACAGATACTTTTGCTTGGTTGGGATTATACAGGCGTAGTTCATCGAATTTCAATTCCTACTCTATCTCCGTGGCTAACGGAGCGCATGCGATCGTGTATATCGAAAACTCGAACGACTAACAGGGGCATGCAGGT
	114	GCGGGGAGTAATTGGCTAGGCGCCTAGCCGGACAAGGGTAAGTAAAAGTCTTATGCTCTCAGATCACTAGCAGGCCAGCTATCACAGTAGTCGGAGGCCCCGTGCTCATCAGCTCCCATATATCTCGCTTGCGCAAAAACATGCGACGGAAAAATTCGCTCGCCTCTGTCCAAATTGGGGACTAACAGGGGCATGCAGGT
	115	GCGGGGAGTAATTGGCTAGGCGTCCCCAACAATCCAACACATAGGCACCGCAGGATTACTGTGTTACCGAACAATGTGCATTGGAAGGAGTCCCGTATAATCCACTGATGATCTCACGTATCATTATATAGTCCGCATTGACTAGTGGCAGGATGTACTAAGGTAAAAAACCAGGTAGTGACTAACAGGGGCATGCAGGT
	116	GCGGGGAGTAATTGGCTAGGCGGGCGGATTGGTATCTCTGCGAAGGAGCCAATCTGTGTCCAGGACCACTCCACAGCATCGCTTATTTGTCAGATGTTATTTAAGAATGGATTATTATCGATACGTTTCGTTGGACGCAATATCAACAAAGGAGGGTTTGAGAAAAAGCTTGACCCCCTCACTAACAGGGGCATGCAGGT
	117	GCGGGGAGTAATTGGCTAGGCCTAAGGACACGGAATCCCTTAGGTGGGTATCACCAAACGGTTTGAGAAAGCCGTAACACATCTCCTTTTCTTGTTCTTTGATCTAGGCCCCCAACAGCCCTATCTCAGACAGCCAAGAGTATCCTGTATTTCACAACTATACATTCGCACTGAACCCACACTAACAGGGGCATGCAGGT
	118	GCGGGGAGTAATTGGCTAGGGTCAGGGGTTTGGGAGCAATCATTCTACTTTAATGGAAGGCTCCGGGTTCCTGCGCGACTCTTCGTAGGTTCGCGGTATTCCAGAAGATCATCTGGAAGCGACAAAACTCCTGTACTCCTCATTTCGCTCAGTGACTAAAACCTATGATGCTCGGATCGTACTAACAGGGGCATGCAGGT
	119	GCGGGGAGTAATTGGCTAGGCGGTTGATATAACGATATATACATTCGGTGGCCCAAAAGCAAACGCATGCCACCGGCGCTAGGAGTGAAGAGACATTGCCACTTCCTGCAGTTTTCGTGTAGAATCATGAAGGTAGAGACGTATGACAACTCGACCCAAAGTTTTAGCGTCGTTCAACGCACTAACAGGGGCATGCAGGT
	120	GCGGGGAGTAATTGGCTAGGCGACGGGACACGTACTACTCCCAGCCCTAGCTAGTTACACGCTTCAATCACCTTCAATAGTAACATAACAAACAGGCAAATGAAAGCCCTTATCGCAATCAGTCACTCTTCCACCTATTAGGACATCCCACCTGTCCCCGTCGCTGCAGTCAAGCATGGGACTAACAGGGGCATGCAGGT
	121	GCGGGGAGTAATTGGCTAGGCGGGGTCTATTCATACGCTCGGGAAGAATGAGAACCATTCACTGAAGGGTGCACCCAGACGCAGACACAATTATCGACTAGGGCGCAATACTAACCACTCCCCGAAAGAGACCCTAGCCGGGTCTGTCAAAATCTACCCTATGTTCCGACCTTGCATTGCACTAACAGGGGCATGCAGGT
	122	GCGGGGAGTAATTGGCTAGGCCCCTTTCAATGGGCGTCGCCATTGAAGTTTACACCAACAAGATCTTATGTGCCGTCCCACACGTATTCTGATGCTACTCGTAATAGAGAGCCTCATACTCCCCTTGGCAACTGGATCGTCGTTTCCGGACACCCAATCAAGTGCCCCGTGTTTGATGGTACTAACAGGGGCATGCAGGT
	123	GCGGGGAGTAATTGGCTAGGCGTTATCTCCTAGGGGAGTACGAGGCTATTCCGAACCTTGTGACTACGGAAGTCCTCGTAGCCCCCGCTCTCTTCAGCCCCGACATTGGGTTGATGATGACGTAGTACAACGGCTTTGTGGGCCTTCCTTTCGATGTATGCGTTTCGTCGATCAACGGCGACTAACAGGGGCATGCAGGT
	124	GCGGGGAGTAATTGGCTAGGCGATGCTCTTGCTTATTAGGGAGACATATTTTAAGACGAGGATACGCTCATTTGAAATTCTGCGATGGCGTTGGACGGGTACCCACGCTATTCCGATACCTTCGACCCTACCTTGAGGAACATCTAAATACATTACCTGTAGATGCACGGAATGTCCAGGACTAACAGGGGCATGCAGGT
	125	GCGGGGAGTAATTGGCTAGGCCCAAAGTTTTCCTTGGTAAAGTATAGGTCGAAAGCAGTTACGACGTGCCGTAACCAACGGGTGTCTGCACGAACGAAGGGGGTATTCTGCCAAAATCCCCGGAATGGTTCTGTCGGATAAGGCGGAGATGCCCAAAGAGTTCAGAGAGACGTGCCCGTCACTAACAGGGGCATGCAGGT
	126	GCGGGGAGTAATTGGCTAGGCGGCCGTCTCTCATTTTGCCCTGCAGCAATTACTGAGGTGAAGCGTGCCGGACAATGTTTACATAATAGAAGACTACCTCGTCCTTCCTAGTCGGAAGGATCAAACCGGTTGACGCCGCCCGTTACAGACTGACTCATCAAGCAGGAATTGGCACATTGCACTAACAGGGGCATGCAGGT
	127	GCGGGGAGTAATTGGCTAGGCGATAGGTCCCATCAGATGTTGGATCAGCTGTGCCGTTCACGCGACCGCCGATAGCTTAAACATCAATGGATGGGCTCTTTATCTTGTTGGACCGCGGATTTGTGGGGTCGGTTATACTCAACGAGGTGAGGGGCGTACCGTACGTAGAGCCTGACAGTAACTAACAGGGGCATGCAGGT
	128	GCGGGGAGTAATTGGCTAGGCCTTGGAACAAGCTCTAGAATATTGCTTCAGTTCATCTGCTCCGCAAACTTGCTGCCCGCGTTGCCCACGCGCCAGCGATGCAGAACAATTCTATGTATATACCTATGCCATATGAACATCGCCATATGGATGGCAACTAGGATAACGATATCCGTAAGAACTAACAGGGGCATGCAGGT
	129	GCGGGGAGTAATTGGCTAGGGGCATTAGTGATCCTAGCCCCGCCGCTTGGCCGGTACGTTGCCCCGCCGGCATTTACGCAGGCCCGCACGTTCGTTGGTTGCTAGGCAGCCCCGTTCGTTGGCAGGTTTTCCTTTTCGCATTTTCGCCCGCCGGTAGGTTTTTACTTTGTAGCGATGGCAACTAACAGGGGCATGCAGGT
	130	GCGGGGAGTAATTGGCTAGGGTCATCACTGACAGACCAACTGCCCAATAAGATATACGACACATCAAGCCTGCAACCAGCTGGACGTATACGTACAATACGTACGAGCCGCAAACACTTACCACATGGCTAAGGGCCACGCCTCCAGCGCAAGAATGCATTATGAATTACCGAGTACGCTACTAACAGGGGCATGCAGGT
	131	GCGGGGAGTAATTGGCTAGGCGTCCAAGGGCATGGACAGATCTTGCTAGTACGCCAGTCGGCGTGAATCGTCCATGAAGCCCGTCAGATGCTGGAAGCGCCCGAAGCGGTACTCCAGTTTCCAATTAAGTGCTGGGTTAGTTAGGACCCATCCGGACCTCCCTCGTTAGAAATGGGTGTTACTAACAGGGGCATGCAGGT
	132	GCGGGGAGTAATTGGCTAGGCGTTTCGGCCCTCGTCCGTAAGTGTGCCGCGAGTACAGACGGCCCTGAGACTTCCGTGTGTGACCGTTGTACTAAGTGCAGCTAGCTTGTATCATGGAGGCGCCCTGGCATGCAGTCGAGCCGGAGAAGCAACACCTCTCCACTAGTACGAGCTGAGGCCACTAACAGGGGCATGCAGGT
	133	GCGGGGAGTAATTGGCTAGGCGATTTGACAGACCCGAAAGGTGCGCATGAACTCAGTAGGAAGCTAGGCAATCCAGAGCGCGTGTAATTCGCTATGGGATCCGCGCAGAAAGCCTGGTAGATTCCATGGCGGACGGTGTCCCCTTTGTTAGTCCGCCTCAAGGCTCAATTATAGCCGGCAACTAACAGGGGCATGCAGGT
	134	GCGGGGAGTAATTGGCTAGGCGTACTTTCTTCTGGCACTTAAGCTATTCTTGGTTCATCTAATCTATACGCAACCGTAGCGGGGCTTAAGTTTTCCACCTCAAATTACTCGTCCGGATATGAAAAGATAAAGTGTAGGCTCCAACAGTTAGATAGGCAGTTATCATAGAAATTCGCGGTCACTAACAGGGGCATGCAGGT
	135	GCGGGGAGTAATTGGCTAGGCGGTGGCCGAACGGGCGCTTAGATTATTATCTCTATTCTCAGACCAAACTGCCGCAATCTCAATTTGCAAAATGACACATTTATCGACCGACCGCAACGCTCAATCAAAAGTAGTATCGGTACAGATAAAGCTCTCTATCGGAAGAGTTACCCACGAATGACTAACAGGGGCATGCAGGT
	136	GCGGGGAGTAATTGGCTAGGGGCAACGGCATACACTACCCACGCCACTCCCGCAACCGCTCGATCCCGTGTGGCCAATTAAGTTGAAGTCTCCAAAAAACTTGGTCCATTATGATGTTCGAACCTATATTCGCTTGACCCCGAGGAGATCCCCCATCCATCAACATGGATCTTTTGCGACACTAACAGGGGCATGCAGGT
	137	GCGGGGAGTAATTGGCTAGGCGCGATACGGAGAGGCGGTTGTACTGGCTAACGGCAGAGTACCGAAGAACGTAACTACCCAGCGTGGTCAGCGGTAGTTTCTCTGCCCCCAAACGCATAAATAGGAACTCACCCCAGCGGCCGCTGCCTTATACGTTATTGATACTTTCAGGGAGGAGTCACTAACAGGGGCATGCAGGT
	138	GCGGGGAGTAATTGGCTAGGCGCCCTCTGCTGATCTACTTGTTGGGCAAGATTGGGGAACCGCGCCCACGAGCGTATTTCGCTACCCCGTTGGGGGACTGGTCCATAGGACTCGAACTCCGTTGTGCCTTCTGGTTAAGGCGTTACCCGGAGTCAGTCCGCAGACGACCTTTCGGAGTAGACTAACAGGGGCATGCAGGT
	139	GCGGGGAGTAATTGGCTAGGCGAAGCTCAATATCGGAATTCGCAGAACGAGTAGACGGCTACAATTCACAGATGAGGTCGACCCCCGGAAGGCACTGTTCATATTCTTTAGATAGCAGATGTCCTGGCCAGAGCGACATCATGGCTATTGAAGAAGATGCGGCTTGAAGCTGCTTGGTAGACTAACAGGGGCATGCAGGT
	140	GCGGGGAGTAATTGGCTAGGCGCCTTGACGCCACTAGGTAGCTACGTTGCCCCGTAGCCATTTTCGTTCGTTCGTTGGCCGGCATTCCGCCCGCTATTTTCGTAGCTTTTCCGGCCCGTTGCTTCGTAGGTAGGTATTCCCGTATTTATTTTTTCACGTTTTTTGGTATTCGGCCCCCTTACTAACAGGGGCATGCAGGT
	141	GCGGGGAGTAATTGGCTAGGCGAACTTTGTAAAACCCACGGATTCCCAAATCAACGCCAAGGTTGATGTGCCTTGACAATCGCGCGGGCATTCCGGTGGCCAGTAAGCACGAATGATAATTCGAAACTTCCCTGTTCTTAATCTTCCCAGTGGCACTACGGTGTCCAGTCGTATGCTTTCACTAACAGGGGCATGCAGGT
	142	GCGGGGAGTAATTGGCTAGGCGTAGCCAACAGCGTTTTTACGCCGCCACGCAGGTATTTTCGTACGCCGGTACGTACGTATTCACGCCCGCATTTATTCCCGCAGCTAGCCATTCATTCAGCCCGGTATTTACGTAGCTTGGTTGGCCTTCATTCACGCAGCTACGAGCGTCACCATTGTACTAACAGGGGCATGCAGGT
	143	GCGGGGAGTAATTGGCTAGGCGTTCTGCTGTTGCACTTTACCCTCAAGACTACAGGGGAATCGTGTTTGCACGACCCTACATGTCACGACAATGCTAAGGTGGTGTTCTTTAGTTTGTCATCTCCTAGGCCAGATCCCGAATAGGCCGGTGTTCCTTACTGAGTATCTACTCTTGACAAGACTAACAGGGGCATGCAGGT
	144	GCGGGGAGTAATTGGCTAGGCGGAGTTCACCGGCGAATCCCAATACTGTACCCGCCTGGTCGGCCCCGGCTGATGCATGACTCTCGAAACACCTATTGATCACGATCGAGTGACGCGGGGTGCCCCTACCGGTGGGTTACGGAGGTTCTTTCGAGGTCTTGATTTCTTAGACCGTGCAGTACTAACAGGGGCATGCAGGT
	145	GCGGGGAGTAATTGGCTAGGGGCTCATCACTGACAGTTCGAGAGTATGAGAGGACCAGGTCCATCTGACCGCCTAGCCGTGCTCCACCAAGGATACCCCCAGGTCCTTTAGGACCATATCGATACATATACCACTGACATCGTTGAGTTATGACGTCGTTTGACATAATGGCAAGTGAGGACTAACAGGGGCATGCAGGT
	146	GCGGGGAGTAATTGGCTAGGCGCGAGTTGTTTTTAGGTAAACGGGCGTAAAACCATTAAAGCATGATCCTTGCTGTCAGACCGAATACCGCTGTATATACAAGAATGGGCATCGTGAAGCCTTATGCTTGGATATACTGTACAACAGCGTGGCCATGATTGGGCATTCATGGCGTACACAACTAACAGGGGCATGCAGGT
	147	GCGGGGAGTAATTGGCTAGGCGTACGAGCCGTTCAATTGGTCTTTCAAGGTTGCCCTTCCGGTTTTGGGCCCGCTTTTCATTCATTCAGGCCGGCAGGCAGCCACGCATTCAGCTTCGCAGGTAGCCCTTTTGCTTGCCCTTCCGGCAGCCACGCACGTTGGTATGCGTATGGTAGAGCGACTAACAGGGGCATGCAGGT
	148	GCGGGGAGTAATTGGCTAGGCGCTCTGACGGACATGACAATTCCGTTCCGGGGAGACATGGAATACCAAAGGTTTACTATAGTCGAAACGCTGCGACTTTTCGTCCTATTGGGACAGTCGAACCCGCCAGGTTCGGTTATGTAGATGATTAATAGCCTTTCACTGCTACTAGTCAACTTCACTAACAGGGGCATGCAGGT
	149	GCGGGGAGTAATTGGCTAGGGTATCGGCTCCGTGGCCGCGAGTATTTAGATTCGCATGCCTCTGGTTATTCCGGCAACATGCTTTTCCCGTTGCACTCTAGGTATTCAGCGAGGTTTTCCTTTTCGCACGCATTCCGCCATCCCGTTATTTATTCCTTCCCGGAGCCATCCACATTCTCGACTAACAGGGGCATGCAGGT
	150	GCGGGGAGTAATTGGCTAGGCGCCAGCATACTCAGAATACCTGGTATGATTGTGCCACTGCACTTTTCTGAGACGAGTAATGCCAAGGGCAAATTAAAGGACCATGCTAGCTGTGTACTTTGAGATTTGGCCACTTTCATGCGCCAAGAATAGCGAGGGCAAGCTACATTAGGACCAACGACTAACAGGGGCATGCAGGT
	151	GCGGGGAGTAATTGGCTAGGCGCATCTAGACGTCGGTAGTACCTCTAGGCGGCTGTAAATAAATTAGTTATTGATACTGGGCTTCATTAAGGTGTACGGATGTCACCGGGGAATGACGGCGGAGTCGAGAAAGTGGGTCAGGGTGGAGCGTATTATCTAAAAAGCGTGTCTCAGAATTCCACTAACAGGGGCATGCAGGT
	152	GCGGGGAGTAATTGGCTAGGCGATGTAAAGTCTCGTGCTATCTAGAGGCGAATCGTGGCTCCCTCGTCGTTTGCTCGATCTTCGTCTATTTGACGTTCGAGAATCAAGAATCGGATGCTCCATCAAACAAATCGCATCCCTAGGAGGGACCCGATTAAGAGTGCGTATTTCTAGACGAACACTAACAGGGGCATGCAGGT
	153	GCGGGGAGTAATTGGCTAGGGTCAAGGCCAGAAGCGAGCATGAATGCTGCATGGACCTTACTGGACAGGGACATTACAGATTACCTTAAGGAAAGTTAACCATAACACTTATGGAATAATATGAATACCAATTAGTAACGAAGTTATTACCGCATTTACGTCTCCCTCAGCCCTCAGAGAACTAACAGGGGCATGCAGGT
	154	GCGGGGAGTAATTGGCTAGGCCTTGTCTGTCGTATTCCTTCGAAAAGGCGGCATAATCCAAACACCACCGAAGGCCGTAGTGCCGGTGTGTGCAGCAAACCTAATTCCCGGAAGAAGATAATCCGTCGCGATTACCACCATGTGAGGCAATCCCCCTGCTGCAGGGGACAACAGTAAGGCACTAACAGGGGCATGCAGGT
	155	GCGGGGAGTAATTGGCTAGGCGCTTACGGTCTTACGCGTGGGGTTATCGAGCCTGGGGAACCTGGCACGTATTACCTAGTCGGGACGTCGGGAGTGTCTTGGGCGTTTCATGGGCTGCCTGGAGTGCACAGACTACGTATTTTTTACTCGTAGCCGGGTGTGTACACTACGCCCGTTCTAACTAACAGGGGCATGCAGGT
	156	GCGGGGAGTAATTGGCTAGGGGATAGGCCCAATCAGGCTGAAGCCACAGAACGCCCACACGCCGTGAATGGTCCTTTCATCTTCGTACCCCAAAGAGGGCATACCTGAACAAACGAGATCGTCTCGCTCGGATCTCGCTTAAAAAGATGTAGCAATCGCAAGATGTCAGCGGAATTCATCACTAACAGGGGCATGCAGGT
	157	GCGGGGAGTAATTGGCTAGGCGAACCTTTAGACAAACCAACAAATACTCCATCCATCGCACCAACCCTTAATCCCACACATACTCCCACAAATACACGATCACTCCCTTACTCCATCAATTACTCCCTTACACCATTAATCAAATACTTAATCCCACACTTACTGGTCCCAGTGGTCAGTACTAACAGGGGCATGCAGGT
	158	GCGGGGAGTAATTGGCTAGGGGATAAGGCAACGTATACTATATGTCACTTTTACTCGGGTAAGCGTAATGTCTAGAGTAAGACTTGGACGCGATACGCACAAACCCACGACCAAGGTCAACGTAGGTCCTACCACGAAATCTCTGATACCCTTCTCAGCGGTCAAGGAATGAGGTCGCGCACTAACAGGGGCATGCAGGT
	159	GCGGGGAGTAATTGGCTAGGGGAATTGTCTTCCCCCCATGAACTCAAGCCCCAACCTTGCTCCTGCTAACTCGGCCGGCAAAACATTAGTCTGACATATCGGGTTAGGACGAGTGCCTACAAACATGATTAAATTGGAATGGTGATCGCTGCAAGAAATGGCGGCGAGGTCATCAAATTGACTAACAGGGGCATGCAGGT
	160	GCGGGGAGTAATTGGCTAGGCCCCAACCGGAAAGAGTAATCTCATACAATAGCAAGATTATAAGCTAAGATCAGAGCGGTCCGCCGCTGAGTTCAGGCCACTACGGCCTAGCCACCCCCGAAGCGGCCGCATGTACTCTTCCGATAAGGGTCCCGAGCATTTGATAGCTACCCGCTACCAACTAACAGGGGCATGCAGGT
	161	GCGGGGAGTAATTGGCTAGGCGCTTTAAATGGCTCGGTAAAGTATGGGTAGTAAGGTTTCCTAGGGGGCTCACAACTGGTGATCGTAAGCTCTTGCGCTAGGGAATACTCGTTATCCCTGCCAGCGTAAGGTGGGGCAGTGAAACGGGGCCAGACAGTGGTCTTAGTGGCCGCGAGTCCAACTAACAGGGGCATGCAGGT
	162	GCGGGGAGTAATTGGCTAGGCGCCCTGAAGTAATGGCATAGCTCGGTTCAGGCAATGGTCGTATCTAATTGGTAACGGCCGTTGCTCCGCGCATGGTTATTTAACTGCCGATGATGCGTGTATTAGCACAGAGTAACGTGGGTAGGCAAAAAGTGACGGTACAATGTTCTCCCGCTAAGCACTAACAGGGGCATGCAGGT
	163	GCGGGGAGTAATTGGCTAGGGTCAGCGCCAATCGGCGTGTGCACTCATCAGTGATGACATTGCGAGGTTATTAGTACGCTATTCTGTTTTGGCTCCCAATGTGCATGGTCAATCAAGCCTCAGCAGCAGACAGCACCTTCGAGTGGCACAATCTGCGTGAAAGCCGAAGGCTCAGAAGATACTAACAGGGGCATGCAGGT
	164	GCGGGGAGTAATTGGCTAGGCCTACTCAGTAGTGCGCATAGCACTTGGTGTATAGACAAACAGTAACAGGTTGGCGAACCACTATAGAAGGCTTGAACAAGAAGATGCCCCGAAAGTTCCTATGTTCTAATAGACCGAATCTACGAATTCGGTCTTGAGCGGGCTAACACACGGGCATTGACTAACAGGGGCATGCAGGT
	165	GCGGGGAGTAATTGGCTAGGCGTCCCAAGCTCCCGGACAGCGCTGACAAGATGTGTTCCCTACAGTTTACACGCTGAGACCAAACGGCTCGCTTTGTGTCTTACTGGGCCCACGAGTCAGGTTGATGCATGAAACGTTCAGACGTTTTCAGAGTTAAGCGTCAAGGGAGAGCAATCCGCAACTAACAGGGGCATGCAGGT
	166	GCGGGGAGTAATTGGCTAGGCGTCTAACTAGAAACGTAGGACCGCGTGCTAAATTCACCCGTAGTACCAGAATGCACCTAAGCGCGGTACACTAATCGTAAATCAGCATTCACAGTGCGTTGAGAGCGAAGGTGCGGCTGGGCTCGAGACATTGTACGTTCGGTATGATCACATCGCCCCACTAACAGGGGCATGCAGGT
	167	GCGGGGAGTAATTGGCTAGGGGCAGTGGCCGGTCTACTGTCTCAACCGACCCTCGTGGCATGAGGTACCCGTCGGCAGCATCCTCCGCGGCCTTGTAGGGATCCGTGTCTGGGGATCGATGCCCATAGAATCGAGCAGATCCATCGCTTGCGTGATTCTCGCAATGAACAGCCCAGACAAACTAACAGGGGCATGCAGGT
	168	GCGGGGAGTAATTGGCTAGGCGTGCTACCTAAGCTAACCTTAAGTCCTCTGATCGTCCCTACTGAAAGTGATTCGCCCTCATCCAAAACGGTAGATAGTGTCTGCGCAAGTCCGGTCATGAGTCATTGAGGCATCGCGGGGAAGATGACGTACCTCCCGAGTCTTGAGGAGGGGTAACAAACTAACAGGGGCATGCAGGT
	169	GCGGGGAGTAATTGGCTAGGCGGTGTGTATCCAAGTTGTCCTATAGTTAAGATTGCACCCTTTCCCCGGTACTGTTCACACTCCGGGATTCACACCAACATTTCTTTTCGGGATCAAAGCGTTTACTCGTTGATGAATTGGGTTTCTCCGTCCACGCGAGACCGTCGTCGATTTGCCCTCACTAACAGGGGCATGCAGGT
	170	GCGGGGAGTAATTGGCTAGGCGATTCCTAAAAACCTCGAGGAACTGGACACAAAGCGGTCTACAACATATAAGAGGTACTCTGTGGGGATACCTTCTCGACGTCGTTTAGAGGTATTAAACTGTAGCCACACCAACCCTCCGCTGTCAGTTTTTGAAACTCGTAGCCCAATTTTCAAACTACTAACAGGGGCATGCAGGT
	171	GCGGGGAGTAATTGGCTAGGCGACCCTAAAGTGCTGTGAAATGTGTTGCCTCGTAGTAATTATTGCGTATGGTTGTCATGGGTCGCGTGATCGACAACCGTAATGCCAGCGCGTAAGAGACTTGAACTGGTCACGGTGGGAGCGAGTAGTAAGTAGATCCGACCTATAAAGGCGTCCCTCACTAACAGGGGCATGCAGGT
	172	GCGGGGAGTAATTGGCTAGGCGTTCATTTCTAGGCGTGCCATATTAATCGAAGGTGATTGTCGGAGGAGCCGGTGCATGCTCTTCCAGTAGACCGAGGTTGTCGTGACGTAAAAACGAGGTGGGCGGCACGTAGTGGTTTAGTTAAGATAGAGTGGGGGTCCCTCAGTTCCCTGCGATAGACTAACAGGGGCATGCAGGT
	173	GCGGGGAGTAATTGGCTAGGCCATTTAATATGAGGGACATGTTCCGTAGCCTAGAAGGTACGTGGCCCGGCCTTTAGCCAAAAACTGCCGCCATATGCTTGCTAGGCATTTACGAGGGCGCGTACGCAGGTACGTTGGTAGGCCGCCAGGCCCGCAGCCCCGCCGGAATGTAGAGGATCTACTAACAGGGGCATGCAGGT
	174	GCGGGGAGTAATTGGCTAGGCGATCGTTAACATCTCCGTTTCTATCACTCAAGGGCGGATCTAGAGCTGCCCAAAGGAGAACCAAACAGGCCGTGGTGGCCTCCCAGTATAGACTGTTCTGTCCTCGAACCATGTTACTTGTTGCGGTATAGGGGTTACTGTTGGAATCCTTGTCCAGTAACTAACAGGGGCATGCAGGT
	175	GCGGGGAGTAATTGGCTAGGCCCCGGGCTGACAAGGCCTGAACTAATCATCGGGATTGTATAAGGTGGGCCTCGCGTTCTGTTCTAAAATATTTTGCCTTCAAAGACCCCGTTATCGATCGCAGGGCTGGTCGGGATCCGCCCGCTAGCGTCATCCCGTTAGCAAGGGGCAACCTTCCCAACTAACAGGGGCATGCAGGT
	176	GCGGGGAGTAATTGGCTAGGCGCTGCTATCCCATTACCGATCGAGGTATATGTCGAGAGTAAGCAGATACCCTGTCGCCGCCAGATAGCGACAGCGTAATGAAGAGGCCCATACGGCCGATAAAAGCCCGTCCACCTTCTCGAAGGTCCGCTTCGCGAAGCTTTTTTGCTCTCAGGATACACTAACAGGGGCATGCAGGT
	177	GCGGGGAGTAATTGGCTAGGCCGCGGGAAGTTCTATTGCTCGAGACTTTTAGGGGGAACCGCTTACTACGCCCTTACAGTGTTATTCCTTCAACACGCTTCGCCCGCAGGGCCACCCGCCGGTAGGGAGGCATTCATTTAGCCAGCCCTTCACGTTCTCAGACATCACCAAACATTTGACACTAACAGGGGCATGCAGGT
	178	GCGGGGAGTAATTGGCTAGGCCTACAATGCATCTGCGAATGCTGGATGGCAGCGTATATACATGGTAGGGTGCTCCGACGGTAATGCGAAAGAACATAACCAGCCGATCAGGGTTTGCGTGGGGCTAGATGGTATTAGTTTCACATCGCTGGCATACGGTTCCCAACGAAAGCCCAGGGTACTAACAGGGGCATGCAGGT
	179	GCGGGGAGTAATTGGCTAGGCGAGCATTCACTTACACGCTGTTTGCATCGATAATCACCCCCAGTGTTAACGGTTCCACACTATGAACGACTATTTATCGGGTAGAGTTGTAAAACTAATCAACCTTGAATAGAACTAGTAGCTCGGCACTCCGTAGTCCCTTATGAGTCCAGGTCTGGTACTAACAGGGGCATGCAGGT
	180	GCGGGGAGTAATTGGCTAGGCCGCTTGAGCCTGGACGAGGAAGAGTCGGTCAACGAAACGGACGTACTCCGTGTCAGTCGGTACGTCTTTTGGCAAAAGAACGTTCCAGACGAGGCGAGGATCCGTATTTTTCCTATCTCGGCAGCATGGCCTTGGTTGAAAAGATGCATAGCTTCCCATACTAACAGGGGCATGCAGGT
	181	GCGGGGAGTAATTGGCTAGGCCCCGAGATGGATTTGTGTAATCGGCCGAGTGGACCTAGCCAAGGTAAACGCTAGGTGAGAGCGTGTACGGTCCGGCGCTGTCAAAAGAGGGTCAATTTTCGTTCTGTTCATTCGCGAGCTATCGGTGGTTAACCACCCCCGGTACACGTGCTGATACACACTAACAGGGGCATGCAGGT
	182	GCGGGGAGTAATTGGCTAGGCGGCGTACAATGTCGGGGCCAGATTGAGCACTTCACTGGTATCCAGCGCCCACAGCATACCATGAGGGATAAAGGTCTGGCGGAAGGTCCGTTGTGGCCCTGGACGCACGGTGTACGTCTGAGCGCGGAAAGCACCTGAGACGAGTGACGACAAGCAAACACTAACAGGGGCATGCAGGT
	183	GCGGGGAGTAATTGGCTAGGCGGCGTCATACAATCACGCTACGCCCCAGAACGGCAGGCTCAGCAAAGAGATCGCACTTTGAACGTCCAAAATCCAGCAGATCCAGTAGTGATCTAGCGCGGATTCTTATGTCACTAAGCTTCGATATGCCTATAGTTTCTGAATGGAGGACTGCGTTTAACTAACAGGGGCATGCAGGT
	184	GCGGGGAGTAATTGGCTAGGCGCTTTGTTGCTCCTGACATATTTCCATTAATCTCGAACCCCTAAACGCGCTGGTCTCTCGACAGTTGCCCGGATCTAAAACCATGGCGTACCAGGTGGTGGATTGTCGTCGGATATCTCTACAGAGCATTCTAGCAATCTAAACCCGCCGCGCACGTTTACTAACAGGGGCATGCAGGT
	185	GCGGGGAGTAATTGGCTAGGGTCAGTGACGGTATAGAACTAGCATGGCGCCACAACCGCGACAACGCGACATCGCTGCCGATTACGTTGCACCCTTCCCATGGCTCTGAGAACCACGGGTCAGCGAAGCGTCGGTCCGCGAACCCCTTCTAATTCCAGTCCGACCAGAATCTAGCCGCAGACTAACAGGGGCATGCAGGT
	186	GCGGGGAGTAATTGGCTAGGCCTAAGTCGACCGTCCAAACCTTACACCGAAGTGATACTCAAAAGACAATGTGGCGTTCACTTTTAGTGTGCTAAACCTATCGTGTAGAGATCGAGTCCTTTTATACGGTAGGCGCAGATCGGTCACCTTTCGGCGGAACTTCTAGATTCAAACGGGGAGACTAACAGGGGCATGCAGGT
	187	GCGGGGAGTAATTGGCTAGGGGCAGAAATGTGTCCCCGAGCTAAGAACTGCTAGCTGGGCCCGGGACTAATTACGCATAGATGTTGCCTGACAGTAGACATCGCAATCCGTTGATCAACAGTCAGTGCGCCGGTCGGACCCACGGGATAAATCACAATCGACTACTAATCAGCCGACGCCACTAACAGGGGCATGCAGGT
	188	GCGGGGAGTAATTGGCTAGGCGAGAATTCGCGGGCCCCCGATATATGCGTTACCAGTAATTCGTCCACTGTCGACTTGAACTTAGTTGGCTGCGGAAGTGCCAGTTTCTAAAGTTCACTCTATCGGTCTATCGCTTGACTCCAGGGGTCACGCCTAACAGAGACATTCGGGATGTACCGCACTAACAGGGGCATGCAGGT
	189	GCGGGGAGTAATTGGCTAGGCGCACTTACAAGAATACGGTAGGGCATCGCCCGGGGTCTCTTCCCCGCAGCCATGACCGGCGAGTGCATTGTGTGGTCCATGATACGTGAGGCTTCCCGGCATGCACTGATCCCACTTTAAATACAATACCTTTGTTAAGCTAGGGACTAGAACTCAGGCACTAACAGGGGCATGCAGGT
	190	GCGGGGAGTAATTGGCTAGGCGTCTAAATACACAAGCAAATCCTACGTTGATAGGGGTAATAGCCTGAGCCGCATCAAGCCCATCCGTGTGATACTTTACAGGACAGGCGCGGGCTACTGGGCCGTGCAATTATCATCGATACGCTGGCTTTATAGATCGAACACGCCTGCTAGCCAGTGACTAACAGGGGCATGCAGGT
	191	GCGGGGAGTAATTGGCTAGGCGGTCAGAGTAAACTCGCTTCGGTTGGTTACCGACACTCTGGATAACACAGCCGAACGACTCGAGGATAGTTTGACCGCGTCGAGGTAATAAGCTGCAACGTGCCAAAGTATCCCTCAATCAGGTGACACTGACCACGTAGTGCAACTGCTATCATGGAGACTAACAGGGGCATGCAGGT
	192	GCGGGGAGTAATTGGCTAGGCGCGCCACGGTGGTTTTCGATTCGGGGTTACAAACCAGGGCCTGAAATGACGTACAAGTTTCTGTTCCAAAACTGCGAGCGGAAGAAGAATCCGCAAAAAGTATTAGTAAGAAATTCCGCCTACAAGAGGCTTCTGTTGGAACACCTCCAGTAGTCCTGCACTAACAGGGGCATGCAGGT
	193	GCGGGGAGTAATTGGCTAGGGTCAACATGACACTAAATACCAAGGTCCGGCGCAAGAGCACTCGCATACGGGCTGTGTTGGCCCTAGCACCAGCGCGGCGCGCTATGCGAGAAGTCCGCGCGTACCGCCTACATTACTCCCAATCTCGGTCTACGTACTGTTTTAAACTCGCTGGCTCGAACTAACAGGGGCATGCAGGT
	194	GCGGGGAGTAATTGGCTAGGCGCAGGAGGCTAGGCCAATTGCTTGCGAAGTGTGCAGTGGAACAGCGTACCATCTGGGAAAAGATCTCAAATGTCATTGTCCCTGGCATTTCTGCAATTATTCCATCGAGTTTATTTTAGTATTGTGATGGAGGGTGGGTTCTCGTAGCTTCCTACCGTAACTAACAGGGGCATGCAGGT
	195	GCGGGGAGTAATTGGCTAGGCGGGGCCGGCTGCTAACGATCCCACAATCCATTAAACCCATACTCGCATAATCAATTAATTACTCAATTACTCAAATACTCACTCCCACGAACCATCCCTTACACAATCCAATAAACACTTAATCGATTAATCCAACAATCCATGTACTAGAAAAACCTCACTAACAGGGGCATGCAGGT
	196	GCGGGGAGTAATTGGCTAGGCGCTTGCTCCGCTCCATGGTTCTAATATTATACGCGAACGCGATATGTGCTCGAGCGTCATCAACTATCGTGGGGATAAAGATCACTATGTATCTAGAGCCCGGGAGTCGATCTGCTCACTGAAACACGTCCCCGTGGTATGGCTATATTCGTGGCATGTACTAACAGGGGCATGCAGGT
	197	GCGGGGAGTAATTGGCTAGGCGAGATTTTCGTGGGGTTCAATTGTTAGGGAGGTAGAGTTACCTTTGAGACGAGTCATGAGCCTCTGCAATCTAAGTTCCATCCCACGGTGACCGCCTTGGTAGTGACTACCTGCTCACCAAGCCGTCTTTCGCCCTGCTATCTGTCTGATAACCCCACTACTAACAGGGGCATGCAGGT
	198	GCGGGGAGTAATTGGCTAGGCGCCAAGTGATCGCTCATAAGTATACATGAAACTGAGCACAAGAGGCAGTGAATTGAAACCACTCCGTGCCTCATCTCAAAAGAAGGTGGTCTCTCGACCATAAACTGTAGTAGACTTGACGTCTAACGACGCATTGCCATGCCGATGATCATAAAGAGCACTAACAGGGGCATGCAGGT
	199	GCGGGGAGTAATTGGCTAGGCGGTCTGCTGGCGGGTTCACGCGCTATCCAGCAGTTGGCGAGATAAACACGAAAATTGAGTATTGTTCATTCATAAAATGTCCATCCTAATCCATGGATAGTGTGATGGACAATGGTCCGATGTAAATTAGTGAATATACGGCTTGCGGAGCGTAACTGTACTAACAGGGGCATGCAGGT
	200	GCGGGGAGTAATTGGCTAGGCGGATCGGGTTGAGACACAAGCTCCCGAACTGTGACTATAGATAAGACGACAAGTCCGCCGCCCGTAGCCCGTGAATTTCGTGAGCGAGTTTGTGTTTTTGGGTCGCTATGGGCAGAGAATAAGGACCTTAGTTACATCAGCTGAGAGAGAAAAAAGTGGACTAACAGGGGCATGCAGGT
	201	GCGGGGAGTAATTGGCTAGGCGTTGAGCGTATCAGCCCGTGCAAAAATATGTTGCATCGCGTCTGATGATAGTTGCTCTCTCCTCCCCAAATCAAACTTAGCGTAGTAAGTCCTCTCATAAGATAGAGTACAATACCGTTCGGGCTATCTTCAACCCGGTAATATCAGGGATAGTGTAGGACTAACAGGGGCATGCAGGT
	202	GCGGGGAGTAATTGGCTAGGCGTATACATAAAGGGATTTATAGCCTCCTGGCCGTTGCATCAGCCGCGCGTATAGGAGGCCGCAACAAAGCGCGGTAACGCTTCGTCTATCGGGAGCCCACGCGGCCGCAACGGGACACCCAGCTCGGCTTAATATTACGTGTCCCTTCGTGAAGCTAACACTAACAGGGGCATGCAGGT
	203	GCGGGGAGTAATTGGCTAGGCGGAACCTTACCTGGTCCTCGGGCGGCGCATTGAACTAGGTGGCTAAACAGCACATACAATTGTGACTTGATTGGCCGGATCCTAGCGCGCGACGCCGGATATCCGGGCTACCTTAGAACTCCGTAAATTGACCTCCGGCTGACGGCCGTGGAAAAGACGACTAACAGGGGCATGCAGGT
	204	GCGGGGAGTAATTGGCTAGGCGCTCCTCGAACCGCCCCCCGATATCAATTATTGTCTGCAAGAGTATACATCGTAAGTCTAGCTTTTGTGACGTTTTATGACCCGTCGGCCTCTTGTTAGGTCCACGAACCCCAGGAGTCGGAGTAGTCCCCTGCCTAATTGGAAGCCATTGCTTCCAACACTAACAGGGGCATGCAGGT
	205	GCGGGGAGTAATTGGCTAGGCCCCGAACCCTGCAGCCCCGTGGTATTACTTTAAGCCTCTGACCATGCGTTGCACTGTCGCTCCACCACCGCGCAGCACGCGGTCAAAGGACATCTAGTATTTGGGGGTACCTGGTACTGTGTAACTTACGCTACGGGACCCGGAAATCGTTTTGGGATTACTAACAGGGGCATGCAGGT
	206	GCGGGGAGTAATTGGCTAGGCGTAACTCGATAATCGTATGTTGCCTTCTAAAGGAGTGAGGAGTCGCATTCGAGGACCAAATATATAGAAGTCGAACTGCACGAAGTGGGAGCTAACTGCATACAGCGCCCTCTACAGAGTCACGGCGATTTGTACGTAGGCGTCAAGAAAGAAATGGACACTAACAGGGGCATGCAGGT
	207	GCGGGGAGTAATTGGCTAGGCGAATTGATAAGTTGGTAAAGTGTTAGCTATGGCGGACCACTTGTCGTTCTGCGAGCTAGGAGTGCCAATCTAATATAACGCATCACCCACCACCCGGGGAATAAACACTAGGACGACAAGAGTACTTAACCTGTCGCATTACTTCGGCTGACTGAACGGACTAACAGGGGCATGCAGGT
	208	GCGGGGAGTAATTGGCTAGGCGTGCTCAGCACGTGAGTTGGTAGAACTAATGTATCGACTTACTGAATCTCGAAGCTCCTAACTCTAATGTCGTCCCGAATCTAACGACCAACGCATGGCGAAAGGACTCAGTCACCCTCCGCCCCTGAGCCGGATGAGGACCAGGCTCCAAGCCTGTTCACTAACAGGGGCATGCAGGT
	209	GCGGGGAGTAATTGGCTAGGGGATAGGGACGGGGAATAATCGCATACTCAAATAAACCATCGCACGCTCGCACCATCCCACGATCGCTCCAACGCATAAACGCTTAAACCAACGCACGATCAAATACTTACTCCATCCCACAATCAAACCCTCACATACTCGAAGCGTTTGCGGTACGAAACTAACAGGGGCATGCAGGT
	210	GCGGGGAGTAATTGGCTAGGCGCCCTTGTATTGTTTGGTGTACCTCAGCAGCTGCATCCTTTTGCCCCTTCCCCCCGCCAGCAATATACCAAGGTCTGAATGTATTAGCGACGTGATTGGTTTCGGAAAGGCATCTGCCAGACCGTGCAGTTCACACACAACAATCGCCTCTTAACGAAAACTAACAGGGGCATGCAGGT
	211	GCGGGGAGTAATTGGCTAGGGGATGAGTCCAGGGGTGACGCTAGGCACTAACTCTGGGGGAGTAGGTCGGTCTGTTCCCAAACTAGCGTACTTAGCTGACTAGCAGGTGTACCCGGCCGACAGGGCACTTTTCACTCACGTGACATGAGTCTCTTCTGCAACAGCTTCTATACTATGAGCACTAACAGGGGCATGCAGGT
	212	GCGGGGAGTAATTGGCTAGGCCTAGTTAGGTATTGAAAATGTGGCCCCTTTTTGGTATAAACGTCGACCGGCACACCCTATTAAATCCTAACAGAATCTGGAAGTAATCGGGTCTTTATATTACTCTGTTGTCAGCTCTCTTCTCAGCCACGCAAGGGGTATACCTGCCACAAGCAACTCACTAACAGGGGCATGCAGGT
	213	GCGGGGAGTAATTGGCTAGGGGAATCTGAACTGGTCTGGCGAAAGAAGTAACGAGCGGTTCCACCAACATAATGCATGGCATACATCAAAAAGAGCAAGGAAGCATGCTTCCCAGTCCTGGGACAGTGTAACTCTATGTTTCGCTGCTTCACGAAGCCTGACGTACCTATCCGCGGCATTACTAACAGGGGCATGCAGGT
	214	GCGGGGAGTAATTGGCTAGGCCCATATTGTAGGAAGGGCCCGGATAAGATTGATTGGCCCCCTTGAGAATCGCAGTTACCTATTCCGTTCGAACGTTGGCCACCCCATGCTGGCTTGTACCGTAACGCGTATGAATCCTATTGTTTGTGCATTCAATGTATCCATCCGAAACTCTCAGGAACTAACAGGGGCATGCAGGT
	215	GCGGGGAGTAATTGGCTAGGCGCGAATCTCCAAGACCTGTACTCGGGACTAATCCAATCGCCCCGCGGAGCGAGGCGATGCTACATGGCTGCCATCGCTCGGGCGAGGTTTAGTTGGCGTAGGTGCCGGAAGTGGCTAGAGTACTCACGTATCTTCCGACCGTGGGCATCCATGTGTTACACTAACAGGGGCATGCAGGT
	216	GCGGGGAGTAATTGGCTAGGGGCACGTACTTTCCCAGGTAGCCCCGTATTTAGGTTGGCATTTACGCAGCCAGCTTGCCATTCCGCTAGGTAGCCACGCACGCCTTTAGGTAGGTATTTTCGCCGCCACGTATTTACGCAGGTTGCCCCGTACGTAGCCATTTTGCATCGAGCTGCGAATACTAACAGGGGCATGCAGGT
	217	GCGGGGAGTAATTGGCTAGGGGCACGCTGAACACACACAATTCTACTGCGTCACAGATAGCCGCGAAACTTAAACATGGAACTGTAACTGGGTCTAGCTTCCCTAGGCAAGTGTTGTGCATTCCCTTCAACTCCAGACCATTCGTAGCCGCAGTACCGCAGAACGTGGTCAACTGCTGCGACTAACAGGGGCATGCAGGT
	218	GCGGGGAGTAATTGGCTAGGCCCAAAAACCTGTTTCGATGTAGGAGAGCGCCGTGTTATTCTAGTTTAAAGTACAGGCTAGCGTCTCGTAGAGTTGCTAGAGCCCAGACCAGGTAGACTAGGGACAAAGGAAGTATCTGTGTATTATACCGTGGTCGAGTTACGCAGGTCCGTCTTCGACACTAACAGGGGCATGCAGGT
	219	GCGGGGAGTAATTGGCTAGGCGTTGTGGATTAAGAGTCAATCATGTTTCAGCGCGACTCTTAAAAATATGCCGGAGCACCAGGTCTGACGCAACGTATGTAAGCGTGCTGTTTGGAGAACAGAACACAGTTCACCACATTAAGACTCATTACGGCATCGACTTTACGAAAAGAGCCAGGAACTAACAGGGGCATGCAGGT
	220	GCGGGGAGTAATTGGCTAGGGGCAAGAGCGGCCGCACAATCCCATAAATAATCCCACAAACGAATACACGAACCCACAAACCATTACACCATCCAACGCACCAACGCTCAAACCCACCCTCGCACCCATACTCCCACCAACACACGCTCCCACGATTAATCGAATGCTAGCTCGTCCCTGACTAACAGGGGCATGCAGGT
	221	GCGGGGAGTAATTGGCTAGGCGATCTAGACTGCGGACGCGTTTAAGGAGCGACTAAAAGATTACACAGAGGAAGATAGCCTGAGAGATGAAGAGGATTGCTCGTAACCATACATCACAAAAAGCGGGATGTGAACCCTGCCCTAAGTGAGTGATGTCTATGGCGAAATGTCGAGAGCAGCACTAACAGGGGCATGCAGGT
	222	GCGGGGAGTAATTGGCTAGGGGCTTGGTCGCATTCCATTATCAATGGCCTCTGTCACTCCCCGAACCCCATGTTAAGTCAGGTTCGGAATCACCTTTAGCGACTGAATGAGGAAATCGTCGTGAATATGTATTTGCGTAGGGTAACTAGTTCGAAAGGCCATGAGCAGATATCCACCAAAACTAACAGGGGCATGCAGGT
	223	GCGGGGAGTAATTGGCTAGGCGTATCCTAAACTGCCCAAACACACCAATACGTTAACCAACCCACGGGCACTCCCTCCATCAAACGAACAAACCCTTTCTGTCACGATCGAGCTCTATTATCCCGTTCGTACACTGGTTGTTAGTCTCAAAAAGGTTCAACGCAGATAGTCTGATACCGGACTAACAGGGGCATGCAGGT
	224	GCGGGGAGTAATTGGCTAGGCGTCTTGGTACAGAGGAGTCTGTGGGTCCCCGTCGAAGGTTGACTTGCGTTGGGCCAGGAACCATCATCGGGTGGTCCTTATCACGAGGCTCACTAGTCCATGAATCCCTTTAATGCATAACCCCTCGCTTTGGGGGATCCGTTCGCAAGTTTCCCTCCGACTAACAGGGGCATGCAGGT
	225	GCGGGGAGTAATTGGCTAGGGGATTGTGTCAACGAGGTGCCTACTCCTCCTAATATGAACTAGATCACCGTAAGGTGTAAAGAACCGCAGTCTATGCCCACGAAGAGTGCGTAGAACTCACCAGGACAGGATTGTTCACTGTCGCGGGTACATCTGATTCCAATGAACCCAGATTCGCCGACTAACAGGGGCATGCAGGT
	226	GCGGGGAGTAATTGGCTAGGCCTTGAGGGTCCGGTAGTTGTTGTACGTTTATAAGAAACAGGGTCAATAAATTCACAGGATCCTATGAATCAGTTTGTAATACTGAAGGCCTGTGTGGTAGCACAGTTATAAGATCGGGGGATTCCCCAGCTCCGGGTTTCATAGGTAACCTAGCCTCCTACTAACAGGGGCATGCAGGT
	227	GCGGGGAGTAATTGGCTAGGGGCTGATTCGGGATTTGCCTGGGAGAACTCGATCCATACCTCCCACCTCCCTTCGTCTGGTTAAGTCCCCCGGGGAAAGTTGGGATGGATCTATAACTTCAGGCCCCGCCAGATGTCGGATAGCCCGTGTCCCACATGGGGCGACTTCTAGGTTGTGGAAACTAACAGGGGCATGCAGGT
	228	GCGGGGAGTAATTGGCTAGGCGGTCCCGGCACTATCACGATCATGCTTAGGGACCATGACACTGTTCGGTCCGCATGAGCACGTTGCTCCTCCATGTTAAGGGTGAATAAGGTACCCGACAACGCCGCCAGTTATTCCGGCGACCGGCAGAATAAGCGTCTTGCGATCCGGCCTCCTTCAACTAACAGGGGCATGCAGGT
	229	GCGGGGAGTAATTGGCTAGGGTCAAAGGGAGAGGTCCTCAAGTATGATACAACATGTTTCTATCGCCCAATTTGGACTGAATGTTATAGGTCCGGGACACGATCCAGGTACAAGAAATAAAATGGTCTATCCTGGTACCGAGGATATGCGAGCACATGCTGGCCTACTGTCAATACACGCACTAACAGGGGCATGCAGGT
	230	GCGGGGAGTAATTGGCTAGGCCTAGTAGTCAGAAGGCAATTCGAGCCGAATCCAGTACCAGCCACTTATCAGGGTGGCTAGGCCATTGCTAGGATAAATTGAAGTGCCGTTTGTGATGCCATTGTTCTTCTTAATACTCCTCAGGCGTTTGAGGTTAGAACTTCGTTCTATTCAGTGCACACTAACAGGGGCATGCAGGT
	231	GCGGGGAGTAATTGGCTAGGGGACCAAATTACGCTATCTTTCGACTTACATATGACATTACACCACGAGAATAGATTGTGCTCACCAGGCTACCCGAACGGCTAATGAGAGCATGGGCTGCACTGCAATAAAATAGGATACTACTTGTTCGTGCGTGCTGAATTGTGAGCCGGCCGCCAAACTAACAGGGGCATGCAGGT
	232	GCGGGGAGTAATTGGCTAGGCGATGTGATCTTACTCCACGACTTTGAGAACGGTCCGGCTGGCGCTCTTCCCACGCCCTACGCGCGGGTTTGGGTCGTTCCCCGATTATCTTTTAACCTGAGGTCCACGCATCGTTTCCCTAGCCTAGGAATGGAACTCGTCTGAGACCAAACGGACGGAACTAACAGGGGCATGCAGGT
	233	GCGGGGAGTAATTGGCTAGGCGGACATAGTTACAACTAGTACAATTTGGAGGATACCACTCGACTCTCGTCGCGCCAAAGACTGCGGCTGTGCTTCCCCTAGCCACCTCCTAGGAGTTTGCGTTGTCTCAAATAGCCTAGCCAAGTATTGGCTGGTTCGGTACCACAATGCCGAAGGTATACTAACAGGGGCATGCAGGT
	234	GCGGGGAGTAATTGGCTAGGCGCTTTTTAATTACGGATCAACTGCCTGCCAATGCTGCGAACTCTCCGGCGCCTACAGGCCGGGGGGCCATCCCGATGAACTGTAATGTCCTATCAATAATTAACGAGTGCGCGTCGACCAAGGAGCTAAGTACTCTTTTAAAGGACGTCTGCATTACCCACTAACAGGGGCATGCAGGT
	235	GCGGGGAGTAATTGGCTAGGCGGATTGTCCAATAACCCCGCTGAAGATTGTTACATCACAGCTAAGATGCAGATTTGCGGAATATATGACGCAAACAGGGCGTTCGAGATTTGATTTTTCGCAACCTCTCGGCTCGATTGATCGGCTGTACTACCCAGAAATAGCTCCCAGATAGAGCTTACTAACAGGGGCATGCAGGT
	236	GCGGGGAGTAATTGGCTAGGCCTTACTGAAGGCAGGACCGGGATGAAGGCATAATGGTGATTCTAGTCTTCCCATTGAGGCTAGTCCCTTGAGACCCTCGATCGCCGAAAAGTGCACTACCTGTGTAGTCGAAGATGATTCTGACAAACCACAAGGAGAGAAAGCATGTCATGTCAGTCGACTAACAGGGGCATGCAGGT
	237	GCGGGGAGTAATTGGCTAGGCCTATAACATCAACCCGTATGTCCAGCTCGATAGATTAATAGCTCCCTCCTGACCCTTTACTGTCTAGTGATGGTGCGGCGCGCAATCGTGCGTAGTTGTAGGAGGGCAGCCTTAGCGCGTTTATGTACAGAATTGCGTCTTTGTACAGGCAAAGTAGTCACTAACAGGGGCATGCAGGT
	238	GCGGGGAGTAATTGGCTAGGCGCTATGTGGCACGTGAGCCTTAGAATATCGAGCGGCTGAAGCTATACCACCGGATAAGTTAAAACACTCCTCACTTTGGATGTCCCGACTTAACTATCACCTTTAGCCGTAGCATCGCAATACCTAAAGTTCTCATGCTTACCCCCCAACATTGGTCAGACTAACAGGGGCATGCAGGT
	239	GCGGGGAGTAATTGGCTAGGCGATGACGTGTTCACACACACCTTTTATAGCTCTTAACAGTTGCAAGCCAAGTTATGGTAGTTAATCGAGAAAGACTTTTACGGGTTCCTCAAGGTTAGGTCAGGGGCTCTGCCTTTGAATCGTGTGACCACACCTAGACAGACATAGGACCCACCAAGAACTAACAGGGGCATGCAGGT
	240	GCGGGGAGTAATTGGCTAGGCGGCCGAAGAGCGCATTGAAGTACACTATAGCGTTGAGATAGGTACGACGGGGCGCGTATCAGCCTCGACAATCTCGATCCCTTATGAGTGCCGTTAATCAAGGGTGCGTGGGAGATTTATCACCTTTCAATACATTAGGGGGATCGGCATAAAGCTGTTACTAACAGGGGCATGCAGGT
	241	GCGGGGAGTAATTGGCTAGGGGAATAGCCCAATATGCTAGCAGACCGGGCAGGATATAAGTTATAAACTACCTCCTCACGATGCAGCACAGGCGAATCCACACCGGATGCCTTAATCCTTGACTTCGCGGTCACACCTCCAACGCAAATAGATTGTTGACCGATATCAGTGGGGCCTTTGACTAACAGGGGCATGCAGGT
	242	GCGGGGAGTAATTGGCTAGGCGTTTGAGGCACATCGCTCTTTCGGTGCAGTCCTTGTCCGGGAGAGCACGATAATTTCACGGACAATGGTGATGCTGTCCTGAGGTTCGTCGGTTATACTCTGGAGCTTAGTTGGAGAAGCTTTTCATACATCAAATCTATTGTTAGTCGTGGAGGTTTCACTAACAGGGGCATGCAGGT
	243	GCGGGGAGTAATTGGCTAGGCGGATGACCGAGGGCAATGCCAACCTGGGATACATAATTTGGCTCCTTGTGTTGGACAAGTGAGACCGACCGGCCTTCCAGCCAGGTCCTAAGTAATCCTACTCTCAGCATTTAACTAAGCTGGTCGATGAAAGCCGACGGTCTGTGTTGTAGCCATATCACTAACAGGGGCATGCAGGT
	244	GCGGGGAGTAATTGGCTAGGGGCAAAAGACAGTGTGCACGAGGGTACCTAGGTTTTTGTGGAACTTGAGTCGTCTCGAGGAAGGGAATAAACAAGGAACGTCGGTGCGCCAACCTCTAGCGAGCGAGGGTGTGCGCCGTCGCTAGGCGCCAGATGTGTCTTTTCGAATAGACAACCCCCGACTAACAGGGGCATGCAGGT
	245	GCGGGGAGTAATTGGCTAGGGGCAATCTACGGGATAGAATATTCTTGCCCACGGATGCTCCGCCGGGACCCGGTGTAGCACCACTAAACTCTACAAGGTTCGCCGAGCTAATCTCTATTCGCTCCTGTCGACTGATATCTCCTACGGGCCCGACGAGGTCGTCGTTCGTTGTGCGACATGACTAACAGGGGCATGCAGGT
	246	GCGGGGAGTAATTGGCTAGGCCACCGTTTGACTTTTACCTTAAAAGGTTGGCTCTCCTGTGAGGCAAAGAGTCAACTAGGACTTGTTTCAGGTCTCATGTTATCCAGGCAGTATTCATTCCTGATTGTCGAGAGCTCTACGTGTGATTTTAATGCCACCGAATGTAAATGAACCGCGCTTACTAACAGGGGCATGCAGGT
	247	GCGGGGAGTAATTGGCTAGGCGCGCCAATACTCTCACACTTACCCTGATAATAGGTGGTTTAATATGCCCCAGAGTTTAGGGACCTTTGATAATGAAACGTTTGTATCATCACTGTACGAGATCAGATGCGTAAATAAGTTCCCTTATCCAGGCTACTTGCTTGTTCGCCATTTCCAAGGACTAACAGGGGCATGCAGGT
	248	GCGGGGAGTAATTGGCTAGGCCTACGAAGTAATCTTATCAGTTCATAACGCAGAGACAGTCGTCAAAAGGTCTTTTTATCTCCGGTTCCCGGCGCAGCGTGTTGCGTGGCCAGTTCACTTCCAGCTACGAGCATTGCTTCGCCGCAGAAGTATTATTCTGAATAAAGACGCTCGCCAATAACTAACAGGGGCATGCAGGT
	249	GCGGGGAGTAATTGGCTAGGCGCCACGTTCCGGACATTACCGGGCCCAGAGTGGCGCGTCTAAGGTTACCTGTCCGACATAGGACGGACCACACCCTAGTGGGTTAGTGTTGGTGACGGCTGGTCACCGTTGCTACTACCGGCGACGCCGCTGCCTAAAACGAAAAACGTCCGCGGACGAACTAACAGGGGCATGCAGGT
	250	GCGGGGAGTAATTGGCTAGGCCTAACTCGGATCATGTTCTGAGATCTCAAGACGTCCGCATCTGGCCGGGGAACAACGGGAAATGAAGTGCAGCAATCAGTCTGTTATGAAGCGGGTACAAAGTTTGGGCACACGCCCTGCATGGAAGCGCTGATGGTAAAGCTAAAGGCACGTTTTGGAACTAACAGGGGCATGCAGGT
	251	GCGGGGAGTAATTGGCTAGGCCACCGACGAGACTGTTATCGTAATTTGCGCGGACGGTCTTTTCTTACCCGTTCCAGTTCGGCGTCGAGTTGGTGCCATAGGTCGATGACGCGAGTACGGTCTAAGGCTGGGTGGACGACAAAGGAACGCGGCTAACATGGAACAAGAGGTGTCCAGACTACTAACAGGGGCATGCAGGT
	252	GCGGGGAGTAATTGGCTAGGCGTCTATGTTTAAGAGACACCGAAGTCGAGTGATCCAGTTGATAGTTAAGCGAGTCGGCATCTTACGAGTCCATTGAACGGGGAGCACTCTAATTAACTTACGGCATGTGGCAGTGGCTGGGAGATAGTTTGGAACGGTTGCTCTGGGGTGCAGATGAACACTAACAGGGGCATGCAGGT
	253	GCGGGGAGTAATTGGCTAGGCGATGATCATCAAACGACCGTCTCAACGCCAAATATTGGTATAGGTGACCTACGGCCGACAACGCAAGAATAACATCCGAACTTTACCCTAATCGATACACTGCGTTGGAAGATGTGACTGAAGGCCGACTGGGACTTAAATCTCAGATGAGTACCGTCAACTAACAGGGGCATGCAGGT
	254	GCGGGGAGTAATTGGCTAGGCGACGCTCTGGTTTTAACAACCGCCGATCCTGCCAAACAAACTCGATCGTATTAGAGGAGTGCTAGCATAGTAGACGGTCTAAATGCTGGCCTTCACCTAGGGACGGCCTAAGCCCAGCGGCTAAAGGTGTAACGCTAAGCCTTCGTTGGGCGTCTTCAAACTAACAGGGGCATGCAGGT
	255	GCGGGGAGTAATTGGCTAGGCGTTACATTTAGTTTTACGTGGAGATACTAGTCAGATCCAAGCGTCTATTACAGGAGACAGCTCTAACCGCGAATGGCGCCCTGCTCCCCACATTGGTCCGGAGGATTATCAGGTTTAGTCAGGTCGGGGACGTTCACGGTTTACGAGAGGGGTCGGCCTACTAACAGGGGCATGCAGGT
	256	GCGGGGAGTAATTGGCTAGGCGAGGTGAGTATCGCTTTCAAGATCTGCTGAAATCAATAGGTTGGAGTGATACAGTACGATCAAACTCGTTCGCCAGAATAACGGCCCAAAGTTGGGAAACACGGGGTGGCTCATGGGGACTGTAAATCTCCGTTTATAACGAGGTTTACACGATCTATGACTAACAGGGGCATGCAGGT
	257	GCGGGGAGTAATTGGCTAGGGTCCCAAGTACCAGAACACTCCAACGAACCAACCAACGAACCCTCACTCGAACCATCCCTCCATTACAGAGAGAGATGCCGGAACACTCGAATAATCCGTTCGTCGACGATAGCCGAACTACCGGGCACACGAGAAAAACAAGAGTCAACAAATGAGGCAACTAACAGGGGCATGCAGGT
	258	GCGGGGAGTAATTGGCTAGGCGGTCAAAAGTGCGCAGGCCAAACCTATAAGCGGAGCTCACACTGGGCATCGGCGGCTGAAGGTATGACAAGTATAGTTTCTCCTGCCGCGCGAGCCCTGATTCACATCCTGCGGGACTGTTCGCGTTTGTAGTCGCAACCCCATTTATACAGGCTAGGTACTAACAGGGGCATGCAGGT
	259	GCGGGGAGTAATTGGCTAGGCGTGGTTCAAAGCTCGCTGGGTGCCCTACGATAAACAGTTGGATGAAGACCCACACCCAGCAATAAGTGTGGAAAAGCGCGAGTGCTGACCTGGCCACCTTAGTTAGTTGCAGAAATGATAGCAGCGATGAGCCATTTCAGGCTCGGATAGAGTAGAGTTACTAACAGGGGCATGCAGGT
	260	GCGGGGAGTAATTGGCTAGGCGCTTTGTAACAGTCAACGCTGCGGACGCGTCGGTATCGTCGCTCATAGCTGGGCTATGCGAAAGCAGGGCAATCCCGATAACGAATCGCCCCCCGGCTATGGCAGCAGCTAATGCCTACTGGCCATGACCCTTGAAAAGAGCCGTCTGGAGACTTGTCCACTAACAGGGGCATGCAGGT
	261	GCGGGGAGTAATTGGCTAGGCCCCAAGTACGAGGGAGAAGGTCAATAGTCGATGACGTACTGGGCACTTTTTACCTTCTTTTATCGGCGTTTGGACACTAACGGCTGAGTAATGCCCCCCGGCACAAAGGCTTCAAGATCAAGATCACCGGGCCCACACGCCAGAATCATGCATTATGCCACTAACAGGGGCATGCAGGT
	262	GCGGGGAGTAATTGGCTAGGCGCCCAGCTAGTACTTTCTCGTCGAACACATAGACTGATGAGATCAGTCCATGCAGACCCGGGGGGTGTGAAGATATGCGGAATAGAGCGCGGAACTCAAAGAGTAAATCGAAGGTCGAGCGAGACTTAGTACAAAAGCGGTCTCAGCCACCTTAACGTCACTAACAGGGGCATGCAGGT
	263	GCGGGGAGTAATTGGCTAGGCGGCCGATCTGAAATTCTGAAACCGCGTAAGGCGCAACACCTTTATAGCTTGGTTGGACTAAACGGCCATTTCGCCCTTCGGTCGTCCTTCATCTGTATTACGAGAGCCTCTAGATCGGTACGCTTGGGGTGGTTAGAATGATTGTGATTCCACTTTGAGACTAACAGGGGCATGCAGGT
	264	GCGGGGAGTAATTGGCTAGGCCCAGCTTCCCGTTTACTCATGTTCTAAAATCTCTTTAATTCCTCCAGGAGGGTACCAATTCAACGATCCTGCATGTGAGGCCAGTTGGTTTGGAGCGGTTACACGGCTAGCACGTTCCACACTCTCGCTATTATAAGAAACAGTTCGCCACTGAGGAGTACTAACAGGGGCATGCAGGT
	265	GCGGGGAGTAATTGGCTAGGCGCGACGATTAACTTCTCCTATAGAGCCCCACTCATAGTCGTAGTGCCGTCTTCTCCTCGGCGCTCATTTAGGGGGTAATTGTCGAGGGGTGTCTCGTATCAGACGATGCAGGAGTTAGGGCCTACGTAGTAGGACAAATCCAAACGAGCGAGCAAAAGGACTAACAGGGGCATGCAGGT
	266	GCGGGGAGTAATTGGCTAGGCGGTGCGCGACGACACACAACACCTCGTCGTTAGCCCAGAAGGACTTTCCTTACTGTCACCGAGAAGGCGTTGGCAAAAGCTCATAACGGCCAGAATACTCAGATAACCTGTGGTGCAACATTGAGAAAGATGTTGTAGCTGAATCTCCTCTGTTTGACGACTAACAGGGGCATGCAGGT
	267	GCGGGGAGTAATTGGCTAGGCCCAGGCCGAGGAAGGACCTTTGTAGGGTTTGGGCGGCGGACGACGCACCGGCGCGTCTCCCTCCTGGCTTTCTACTCTATCCGATGGAGTGATGCCGGCTAGAGTAGGGAGGAAATAGAACCCGGCTCTAGTTCATCGGGTCATCTACCCCCAACTCTAACTAACAGGGGCATGCAGGT
	268	GCGGGGAGTAATTGGCTAGGGGCGTACGTTGCTACCTTCATTTTCGCATTCCTTTATTTTGGTTTTTAGCTAGGCCGCCCCGTAGGTAGCTAGCCCGCCCCGCACGTACGCACGCACGCACGCAGCTAGCTAGCTAGCTACGCACGTACGCACGCAGGCCCGCAGAAATGGTACAGCAAGACTAACAGGGGCATGCAGGT
	269	GCGGGGAGTAATTGGCTAGGCGCATTTGCTCACGGTTTGGATGGGGATCCGTGTTCGCCATCAAAGTGAACGTGGGTATGAACACGCCTGTTATGGATCCGTCGGTCTGGGTGGGTATCATTTGGTGTATTCTAGCAACTAACTACTGCTCCCAACGATCATGTGGCACTCTTCCGCAATACTAACAGGGGCATGCAGGT
	270	GCGGGGAGTAATTGGCTAGGGTCAAGCACGAATTAGTGGGCCTGTTACCATTCCCCTGGTTCCTTGGACTGTGGACGGCGAGGTCCGTAGCCGCACACCTCCTCGCGGCCTGGGGGTCACGAGATCCATGATTCGTACCGATTAGTGAGTTGGTTGAGAGGAGTCGTTATTGCGGCGACGACTAACAGGGGCATGCAGGT
	271	GCGGGGAGTAATTGGCTAGGCGTCTCTAATGTAGATGAAGAGGTCCCCTGCCCATCATAACGGTCTAGAACATTGCTTCTGGTTGAGTACATCCGTGTTGACTCATAAATTGACTGAAATCCGCCAGCCGTCTTACAAGCCTTGTCTAAGGGAGATGTCGAGATTGCCGCCCAGCCATCAACTAACAGGGGCATGCAGGT
	272	GCGGGGAGTAATTGGCTAGGCGTTAAGGTCAGACGATATCACGAAGGGCTCACTCTATAGTATTTCGCGGTCTCAATTCTTAGTACGCACACCCCTTGGCCCCTCATACTAGCTCCAAAGGAGGGAAATGCGTACCGTCCAGCGTTTCGCGCATGTGGACTGAGTCGGTTTCTTTTACAGACTAACAGGGGCATGCAGGT
	273	GCGGGGAGTAATTGGCTAGGCGACCCGGCCTATGGTTGTGAGCCCTGTTCAATCGTGGCTGTATGGTACAGCTTAAAGCAGGCTTGTCCCTGGGAAGACAGTTACGTCGAACGGCGGTACGTAGGGCGTCGTAGAGGAGGACCGTGGAACCTGTCTCGGAGAGAACCAGTGCTGTCAAAGACTAACAGGGGCATGCAGGT
	274	GCGGGGAGTAATTGGCTAGGCCCACTCAAAACGCACCATGGGAATACTCCCCAATTTTGACTGCACGAGCTGATGGCGAATCGCTAGCGGATTAATGGGGGGCATCCTTAACCGATATTTACAACGGGAATATGTAAAGGATGCGTGCGATGTTCGGAGACAGGGGAAACAGATTATCACACTAACAGGGGCATGCAGGT
	275	GCGGGGAGTAATTGGCTAGGGTCAGATGAATATATCGTCTAGCTCCGTCGCCTGACATCACGTATCATACGCGCAAGCAATCAGATATCAGTCACCTGTCGGAATGATGGAGGAGAAGAATAGAGATTATAGGACCCTGTAGGACATACGTTAGACATTGGCCTACGTTATGCACAACTGACTAACAGGGGCATGCAGGT
	276	GCGGGGAGTAATTGGCTAGGCCCCCAATTGCCTCCGACATAGGGGGGCGCTGCTATCTTCAGAAGAGCTGTTGCTTTTCGCATAGCTACGGCAACAGGGTGTACAGCGTACTGCTAACCGCTGTCCATAAGGAACTAGAGCCGGTTGTGCAGTCATATGACATCCAACTTCCAGGTATGCACTAACAGGGGCATGCAGGT
	277	GCGGGGAGTAATTGGCTAGGCCACCGTAATCCCCCAAGGCTAGGTGTGGGGATATAAGAGACGAGGTGCAAAACGTCCTTCAACTTGAGCACGCAGACTAAATGAACTTACTCTAGACGTTCTGATATCACTGAAGCTTAAGCGCTCTTGCTTCCAATGTCCGATTCACAATAAGCATCTACTAACAGGGGCATGCAGGT
	278	GCGGGGAGTAATTGGCTAGGGGCCCAACGGGACAACGAGAGAGAGAGACTACTCCAGTCCGTATATACTGCCGCCCCCGACACGTCAGCCTGGAGGATAGTGGCAAATTTTCTACTGATTTTCGGTGGGATTGGCGCGCTCGACTTCTCGGTCTCCCCCAAGCCTCAATCCATGCAATCGACTAACAGGGGCATGCAGGT
	279	GCGGGGAGTAATTGGCTAGGCGCCACTGGCGACCCATCGCCTTCAGGACGCGTAAGAGAGCGAACCATCCAGGGATTGTGTCTAAAGAGGTCAGCACGACTGTACTCAATGTCATAGCGGCCACTCGCTTCTTTCAAGCCGGTGTATTAAGCTGGTGAGACCAAATGTGCCTATGCGGAGACTAACAGGGGCATGCAGGT
	280	GCGGGGAGTAATTGGCTAGGCCTACAAAGGAGTTACGTGAAGCTGTCGGACATAAGATACGAATGCACGTTTTGCAACCAACATTCAACCTATTGAAATCTTTCTTTGGTGCGCCGACCTTGGATCTCCCAGTACACGTCACATTCGTGATTGAAAGCGGTATGTCGACAGACTCGATGTACTAACAGGGGCATGCAGGT
	281	GCGGGGAGTAATTGGCTAGGGGAATCCTAAACTCAACAGGTCTGAGCGATGCAGTCGTACTGCGAGTTTCGGAGCACAGAGATAACCAACAGAAGAAATCTACATGACAGCGTGCATGAAGTGCCATAGAATGCGCGAGTTTCCCGGAGAGTAAGCTAAACACGAAGTGTAGTTTCCTCGACTAACAGGGGCATGCAGGT
	282	GCGGGGAGTAATTGGCTAGGCCGCCGCGTAAGATGTACTCGGCGCCCGACTTGGGAAGTGACCTGCCTCCTGGTTAACGTTCACACGGAGCAGTAAACAGCCCTTTTGCGGAAGGAACCTCCACTCTTTGTGTTGAAGTTGTGCGGTTGAACGTAAATGCCTAATGTGTAGACGCGTAAAACTAACAGGGGCATGCAGGT
	283	GCGGGGAGTAATTGGCTAGGGGCTAGAAAAGTTTATGGCGCTGGCCGCACTAGCCCACGTCCTGCAGCGCACGTTGAGCCCAGCAACTAGTGCCCTGTTACTCTCGTTATTGGATCAAGGATACTTCTAACGTAGAAACAGGCCATCATGACCCGTGGGTCCATTTACACTGGAGCCAGTACTAACAGGGGCATGCAGGT
	284	GCGGGGAGTAATTGGCTAGGCGAGGCCTTACAGTTTGATTGTTAAAGACGGTTACCGACGATTCTCCTTGGACTCACCAGACGGTGTATTACACTTGTAGCACTAGGCTAGAGAGGTACCGCCACAGTAGGATAATTTAAGGTCCACCGATCCCGTTACCCTTGGCATGGTGTTGCGTTCACTAACAGGGGCATGCAGGT
	285	GCGGGGAGTAATTGGCTAGGCGAGGTTTCTCACACTAAGCCTCAGGAGCCCAAAAGATGTGGTGGCGGAACGGAGTTAGACTGCTTAACACGGGACGTACCAGCATAGAGAGAGGCTCTCCAATAGGTGATTCTGATTCCAGTCACCCTACCATGAAGGTTGCTGGTCTTTGAAATGCCCACTAACAGGGGCATGCAGGT
	286	GCGGGGAGTAATTGGCTAGGCGATCGCTATCTGCAATAATCCCTCCATCGAACAAACCCATAATTACTCCATCAAACACACAAATAATCACATAAACACATAATCACATACTCGCTCAATCACATAAATACTCGATCACACACTTACTCGCATACTCCCACACTGCAGGGACGAAGTTACACTAACAGGGGCATGCAGGT
	287	GCGGGGAGTAATTGGCTAGGCGATCAGGAGGGGCACATGCAAGCCGGTCTATTCCTCGTACCGGTTTAAACTGTCCAGTGAGAATAATAGCCTATATAGTGAGAAACGAGGGTCTAAGCCCATTAAGCAAACATTGCAATAATGGCTCCTTAGCCCAAGGAAGGTTGGCTGGGGTTTCTCACTAACAGGGGCATGCAGGT
	288	GCGGGGAGTAATTGGCTAGGCGGTCCCGCGAAAAGGTTGGCACCAATATCCGTGTCCTATGAAACCAGGCCGCCCAAGGTCAACACAACCATCTTCTTTGGTCTACTTCTAAATTCCTCGGTGCGTGGAGGTGCAGGCATTGGCGAAGTAAAGAAAAATGGTACATATAACGGAGTGTGCACTAACAGGGGCATGCAGGT
	289	GCGGGGAGTAATTGGCTAGGCGCCCGGTCTATGTTAGCACGCGGGTGAATCGGAACGACTTGTTACCTGTCCCGGCTTCCGGCCACCAGTACAGATCCAATATGTACGTATTCAGTCAATGTGTGGCAATTCGTCACGGTGTGCACAACACCCCCTTTTTAAACTTTGCTGATAGACGAGACTAACAGGGGCATGCAGGT
	290	GCGGGGAGTAATTGGCTAGGCGACTTCCGTGTAGGCTCATAGCATGGGGTGAACAGAGGTGGCCACCGTTTTTTAAACATCTTAGAGGGCTTAGTTAGTAGAATGTCGCACGGCTTGTCTCTGCTTTACCCCCCTTTTCCTAACAAGAGACGTATACTCACCTCATGAAATAATCGTGGGACTAACAGGGGCATGCAGGT
	291	GCGGGGAGTAATTGGCTAGGGGAACCCACAGGCTGTCGGGTCGAGATCCCATGAGCGTCCCCTTTAGGCCCCCTCCGGCCGAGTGCTTATATACACTGCCCACGGATACTGTCGAGACTCGAGGTCAGTAAGCCACGGGCCAGGAGAGATACTGGGATCTCTATACTGGAGGTGCCACCTACTAACAGGGGCATGCAGGT
	292	GCGGGGAGTAATTGGCTAGGCGCTTGAGTTGTGTCGCGTGATCGTACCATTCTATCTAGCATGTGAGCTGCTCATCAGCTATTCTAGTTTGCGACTATTCCATCTCGACCTGATTGTTCTGGGGGGTGTCTGTGCTTACGAAGAGGGGATCTAGGAGGGCATCATCGAAACAATCGGGAAACTAACAGGGGCATGCAGGT
	293	GCGGGGAGTAATTGGCTAGGCGTCAGGGCGTTGACACGCTCGCTTAAACACTCCCTTACATAAACGCTTAATTACTTACTTACTTAATCCATTACTTACTTACTTAAACAAACGCTTAAATACTTACTCACTTACACGCTCCAACACACGCTCGCACACACGAACCAATCTTCCCAAGCTACTAACAGGGGCATGCAGGT
	294	GCGGGGAGTAATTGGCTAGGCCACGGCGAGCCTTCTACGGAGTGCCCTGCGGACAAGTCAGCGAATGTACGATAGAGTGTGAAGACGATAACGTAATTGAACGGACAGACTCTTCGCCCGCTAGACCGTAGAACCGGTGTGGGGAGGAGAGTCTTACCGATAATGGGGGGCATCTGATCTACTAACAGGGGCATGCAGGT
	295	GCGGGGAGTAATTGGCTAGGCGGTTAGACGCGACAGTAACATGCTCGGCTCGTCGATACGCTAGTGATTTTACGTAACACGACCAGCCTCATGTTAGCTATAATCTGGGCACTCACTCTCCTATAAGAGATATAAGAATGAGTCGGCTCGACGGATGTGACAAGATTGACGGCATGTCCGACTAACAGGGGCATGCAGGT
	296	GCGGGGAGTAATTGGCTAGGCGCCCGGAGAGCAACAAAGTCGACCTAATTCAACAATCAGGCACAGTGTGTTTCCCTCCACTACCTCAAATTAAAGAGCCGCTAGGAGCGTGATGGGTAGTTAACTAAGTTAACCCTATCCCGGTAGGGAATCTAAGTCTGGCCATAACTACGGTTGCTGACTAACAGGGGCATGCAGGT
	297	GCGGGGAGTAATTGGCTAGGCCATCGCCGAGGGAAACACACCCACAATTAAACGCACGCTCAAACACACGATCCAATAATCAAACGCACACTTAATCACTCGCACCCACACACACTCGATCGATTACTCGATCCCTCCATCCCATACACCAATACTCGATCCATACCAAGTAATTCTGTCACTAACAGGGGCATGCAGGT
	298	GCGGGGAGTAATTGGCTAGGCGACATCATGCTGATAACCCTATACATCATCTGGCGGAGTCAAAACGTCTTAGTGTCGTCCATTGTATATCTGAAGCATCCACAGAGTCTCAGTAGGCCCACCGCGGGCCGATACATCCCTTAATCGGCAACTGTTACTCGGTGCCTGGTGATTTCAAATACTAACAGGGGCATGCAGGT
	299	GCGGGGAGTAATTGGCTAGGGTCCTATCCGATCATAGGTAGGCCGGTTGCCCGGTTGGCCGGTTGCTTGGTAGGCACGTTGCTTGGTATTCAGGTTGCCCGGTTGCCACGTTGCTTGGTACGTTGGTTGGCCGGTTGCCAGGTACGTAGGCCCGCAGGCATTTACTATAGGCAACCCAGGACTAACAGGGGCATGCAGGT
	300	GCGGGGAGTAATTGGCTAGGCCCCTCCTCTCCTAGGGCCCGAATTACGCATCAGAACTGAGTTAAACCACAACATCTCGATGCATATGTGGCGGTGAATGCGTCCTGGAGTTGAACTAATGGCTTCCGGTATACTAACCTCGCCGAAACCTCTTGCGAGAAAATCTAGCTGGATCCCCGGACTAACAGGGGCATGCAGGT
	301	GCGGGGAGTAATTGGCTAGGCCCACAGGTAGCAACTCCCTCGAATACACCCACACTCCATTACATAAACAAACCCACAAACGCTTAAACCAACAATCACTTACACACTCACTCCCATAAACGATTACTCGCACAATCGAATACTCGAACACTTAATCGATCACTCAGTCTTCCGTGGGATACTAACAGGGGCATGCAGGT
	302	GCGGGGAGTAATTGGCTAGGCCACCGACCTAGTAATTACGTATAGGTCAGTGGGATCTATGGTTTGGGCAGACGCTGTGGTCGATCGAAAGCTAAGAACGACGCTTCATCCCTATACCTGCATTCGCCGGATGTTGTTCCAATGCCTGATCGCTAATCGATCGATCTTGCATGAAGCCAGACTAACAGGGGCATGCAGGT
	303	GCGGGGAGTAATTGGCTAGGGTCAGCCAAGGCCCCTCCGACGTGCTCTAGTCCGAAAATAGTCACTGACGTGGCTGATCCCTTTACTCGCGGCCAAACACTCTTCTTTTGATGTGGGTCTGGCGTGAGATCCAACGGTATGGCTTAGAACTAGGGATCTTGCGAGGCTAGACTTATACGTACTAACAGGGGCATGCAGGT
	304	GCGGGGAGTAATTGGCTAGGCGTAGAAGGCGGGGTAACTAGCATTTCCCACTTCACTTGCGAGTGGTCTTCAGACGCTCCCCCGCCTTGTCTGATAGGAGTCACTCAAGTCGTGCGAGGATTGTGCCGGGCGCTTAGGACGTGGTCAAGTGGATGAACCCATGAGAAACACCCAAGTCGCACTAACAGGGGCATGCAGGT
	305	GCGGGGAGTAATTGGCTAGGCGAGCTTTAGGGTTAAGCTGACGCCGCGTGGAGTGTTGGAATAGATTCGCTAGCGTAAACCGCCGGGTCTTACCTGGGCGACAACGTTGGACCTAAGATAACCCCGGCCTACTTAGACTGCTTCGTCGAGCCTATCCGCCAGCGAGTGAGACGTGAGCTCACTAACAGGGGCATGCAGGT
	306	GCGGGGAGTAATTGGCTAGGCGCGTCTTGAAGACTTGATACCCCACTACTTCATCGTCAATAACTGTACTCACTACCTATGACCACAGGCCCCAGAGATGTCTGTAAGATCAACTGGATACTATAAGATACCGAGACCGTTCCGCGCATTTTAGGCTAGTACGTAAAGCACCTCAGGGATACTAACAGGGGCATGCAGGT
	307	GCGGGGAGTAATTGGCTAGGGTATTTAGATTATATTCGCCGCCACGCCTTCATTTACGCAGCTTTTTTGCTATTTACGTAGCTATTCATTTTTTCCGCTTGCCTGATTAGCACGCATATAGCTACGTTGCCCCGATCCCTAGAGTATTCAACCAGCGAATTCGTCCATTTCGAGCTGCGAACTAACAGGGGCATGCAGGT
	308	GCGGGGAGTAATTGGCTAGGCGTTTGACGGACGACGTTGGATATAACATGTGACTTCGGGAGCACCAACAGAGATTCAGCAGTGCGCCTTGCTTGAGTCTACACAACCTAAGTACATGACTGGTACAAACAAACATGGTCGGGCACGTTTTATCCTGCCGCGCGAAATGCGACTGATTGAACTAACAGGGGCATGCAGGT
	309	GCGGGGAGTAATTGGCTAGGCGTCCTCGCATACGTTCATTACGTGTTTCGAAAAGCACGATAGATTTCGGCGCCCATTTGAAGGGAGGCCGCTTGGGGCGCCATCGAGTTTCCGTGACGTTCAGATGTCGAGAGGGTCGCATGTTGAAAAATGGATCGGTATCCCACTAGGCCATCTAGAACTAACAGGGGCATGCAGGT
	310	GCGGGGAGTAATTGGCTAGGCGCGTGATGAATAGCTACAGGCCACCATATCCCTCGCCAAGACGTTGAAGGCCCGTGGGAGAAGAATTTAAACGCCGCCTCCATGAATATCTAGAGCCCTCCAGACACCTCATGACACCGTGGAGGGAGCATGAACCACCACATCGAGACTATGGTGTCAACTAACAGGGGCATGCAGGT
	311	GCGGGGAGTAATTGGCTAGGCGGATCGATGTACACTGTTGGATGCGTAGACCTCAATAGTCGTCTGTCAGCGCCTTGGCAAAAGTTACAGTGAGAGCGTGCCGCGCTCTGGTCTACCGATACCCTGATTATCGCGTAGACCGTAGCATGCTACAACACAATACCATCGCTAACTTCTTGCACTAACAGGGGCATGCAGGT
	312	GCGGGGAGTAATTGGCTAGGCGTTACGTTAGGTCGGGTCATTTGAATGCGCCATCTAACGGGTGCATGGACACCACGGCGGGCACGATATTTGACTAGCCAAAGCGTACCTCGTAAATACAATACTTTCCCCTATCATAACGTACTAATTCTTCAAGTCGGGGCCGCAGCCAATTAAGTCACTAACAGGGGCATGCAGGT
	313	GCGGGGAGTAATTGGCTAGGGGCATCAACTGTACTATATCGGTTTATCTCCCAGACGGACTACAGCGATCTATCTCAAACTATAAACAGTAATGTTGTAGCCCCTCGCGGCGTTTGTAAGGCATTCGGGTAACTGAACATTGACCAAGCACGTGTGTGCTCTATGCCGTGTCTGGACAAGACTAACAGGGGCATGCAGGT
	314	GCGGGGAGTAATTGGCTAGGCGACGTTCGCTGACTCTGACCGGTCGTGGTCTCGTGACCTGTATGCACTGGATAAAAACATAACCCTCCATGGGCCAGTGTCAGACCTCTCTCATATCGTACACCTACAAATCTGCAAAGGGACCGTCGTGTCCGTGGAGTTACAGACTACCTACAGAGAACTAACAGGGGCATGCAGGT
	315	GCGGGGAGTAATTGGCTAGGCCTTAGGGTTGATGCAGTTGAAACCCCAGGAATGTGCGACCTTGACTACACCAGGAAGCTCGCAAATACCCACCCTCAAACCAAGCAGGCTGGCGACTGATACTCGGACGAACAAAGGCGCAAAGTCTTTTGCCATCCTGCCCACAGTAGCGTCTCTCTTACTAACAGGGGCATGCAGGT
	316	GCGGGGAGTAATTGGCTAGGCGATAACAAGCGCCGACTTTCAAGAGGCCGAGCTCCGGTCGGCGGGTCGATCTTAATAGCATTCTCAGTAGCTTCCGCGCGAATATTGCTAAGCCAGACTGTTACAGGGTCCATACAGCTGCCGCTCCAAGACTCCCCAAACAGCACGGTTCTATAGGACACTAACAGGGGCATGCAGGT
	317	GCGGGGAGTAATTGGCTAGGCGATTAGAGTTCCGGAGACGGATTTTTTACTGAACACCCTAGTCTTCGCTATGATTGCGTGCTTAGCTGTACTATAGAGTCGTCGCAAGTTAGAGTCTGGCGTACTTCCGATGCATCCGGCGTGGGAACCCCGGGCAGCATTAATTATCACCCCTCGATGACTAACAGGGGCATGCAGGT
	318	GCGGGGAGTAATTGGCTAGGCCAGGCGCTAAGGACAGATGGCGTGGAAATGTCGGGAGAAGTTGGGAAACCGGAATCCCGATTAGAGTGGTCCCAGCGCACCCTAATCATTTCGACTACAGCGGGCGAAAGCGCACGAGTTATATCCCTGACCTGCGTAGATATGCTAGGTAATGGACACACTAACAGGGGCATGCAGGT
	319	GCGGGGAGTAATTGGCTAGGCGAAGCTGAGCCGCCCTTTGGACTACGTGTTAGATGGTCACGTAGCTTGATAGCTGGGTAGAAGTAACACAATCATCATAGCCATAACGCGCTCACTTCGACTTACTTATTAAACCACCCATCCGGCCCCAATACCGCGTCTCTCGCCCGAATATGTTATACTAACAGGGGCATGCAGGT
	320	GCGGGGAGTAATTGGCTAGGCCCAAAATATCACGTGCTTATTGTGCTCGCTCGAGCTAACCGGGCCCAATAGAACCAATTTCCGGTGGGCTTAATGGTCTGAGACATTACTTTTTACAATGGTACATGCGTGACATTGGGGCGAGTTAGTCAGTTACAGCAGGTATCTATGTTCGCGTCTACTAACAGGGGCATGCAGGT
	321	GCGGGGAGTAATTGGCTAGGCGACTGTCCTGTCCCGTGCAGTACTTAAGAGAAACCGATGAAACCGAAACTGCTTACTGTTGAAAAGGAGCTATCCCCGCTCCTGCAACAAATAAAGTCATTGTGCACTTGGGTTGGCCCGTTGACCCGAGCAGTATGCGGGTACGCTGGGACCTGGTTAACTAACAGGGGCATGCAGGT
	322	GCGGGGAGTAATTGGCTAGGCGCGTACACAGAGATATTAGATCATGTGTTGGAGGACACAATTCGCGAATGCCTGTAGATGGCTCACTCGGCACGTTGGTTAAGGCCGGCGTCCCTACAAGCCTGTTGTCAAGTTATCAGGACGATGAACACGCAGTCGCCCTAGCTTCTAATAGGCACGACTAACAGGGGCATGCAGGT
	323	GCGGGGAGTAATTGGCTAGGCGTATATGTACGCAACTCGGCATAACCGTTGGGATGCTAAGATGATCACTCGCTAATGTCTGCTAAGGATAGCCTATGAAAGGACGTAAAGTCCTAATTAGAACCGACTATAACGGGATCCGATGGGCTGGCCCCGGCGAAGACTTCTTAAGTCAACGACACTAACAGGGGCATGCAGGT
	324	GCGGGGAGTAATTGGCTAGGCGACACCAGGATGCCTTAGATTAAAGGCAGCTCGCTGCATGAAGCGACCCGAACGGTTCGTAAGCCCATATACGCTAGGGTTAAAGGGTCCCGTTCACCCCCCGTGCTTCCCGAGGGTGTTGTATTCTCCACATGCGGAACGCCGAGTATCGTAATGGTCACTAACAGGGGCATGCAGGT
	325	GCGGGGAGTAATTGGCTAGGCGTTCTCGATCTCGACGAACATTGAGACGGATGGGCCGATCAAGAGATCCGCGCGGCCGAATACTTACCAGCCGCCAGGGCCTGCATCCACCTGCCCCTGTTGCTTGTGTCGACGATAGCATGGGGTGCCTGAGAACCTCACTATAATCTCTGCTCTGGGACTAACAGGGGCATGCAGGT
	326	GCGGGGAGTAATTGGCTAGGGTCATAGGTCCAAACAATTGTATGCTGCTGCGTCACGGCGGCCTGCCAGTAAGAAAAGTCATTACACGGATCTTTCCAGCGTGACATGCAGCAACATAGGGTCCTCAGCCTATCTACACCGGCTGATTGCCAAAACCAATACCTGTTATGCCAACGTGCAACTAACAGGGGCATGCAGGT
	327	GCGGGGAGTAATTGGCTAGGCCCCGCCCCAGATATTTGATATCGCGATATTGCAGAGACGCTCGCGCTTCAAGCTGACCGCACCGGAGCGACCGATCGTAGCGAGTGACAGAACCGGTATGGGAACTATTATGCATATGGCCGCGCGCCTGGCCCGTGTGCTACGGCAATCGACGGAGCTACTAACAGGGGCATGCAGGT
	328	GCGGGGAGTAATTGGCTAGGGTACCGCGGTACCACACCCATAAACAATCCCACCAACGCACCATCGCACGCATAATCAAACAATTAATCGCACGAACGCACGCACGATCCATCGCACGCACGCACACACCCACGCACGCACACACCATCCAACAAACACACAAATCGCATAGTCGCTGGCACTAACAGGGGCATGCAGGT
	329	GCGGGGAGTAATTGGCTAGGGGAACTCAGCCATAGCGGAAATGTGTACCTGTTTCTCTTGGGATGGTGCTCTATGGTTGGTAATCGACGCGAGGAGAGTCCCACCCTTCATACCAAAGGGGGTAATGGTCCTAGTATCACAACCTGATTCTGACAATCTCAGAGATGCAGCCAGGGTGAGACTAACAGGGGCATGCAGGT
	330	GCGGGGAGTAATTGGCTAGGCGCTAAATAGAGTGGGTCGTTAGGAACCGCTCAGTGATTCTACGGAACCTTGCAGTTGACACCTCTACAAAGGTCTCCTCATTTGCATGACTAGCGGGTCCAAGCGACTATGAACGTTCGCACAATGGCCCCAGTCATGCGGACCAACTGCCTGCTGAACACTAACAGGGGCATGCAGGT
	331	GCGGGGAGTAATTGGCTAGGGGCATGGCCAGTAGCCAATCTCGCATCGTATTCAACTCGTACTATAGTTTGGGATTTGGGCGTACGTTCTTTGGTGTCCGCAACTCCTCCAATCCTTGTGCATATCCGCTCATGTAGAGAATGCGAGGAAGATCTTATCGTGATGAGGGTCAGGAGCCGTACTAACAGGGGCATGCAGGT
	332	GCGGGGAGTAATTGGCTAGGCGGCACATTCTTCGGACCCCGAGCAAGTGACCGTAAGTCAAGGAGCCTTCAGTATTGTCGAGTTCCGGTTCGTATTCTTGCGAGGGCAAGCGGATTGAAATGGTAGACACCCATTGGTTGCAAGAGTGGATGCTTTACTTAGCGGTACGATATCTCTCATACTAACAGGGGCATGCAGGT
	333	GCGGGGAGTAATTGGCTAGGCGTTTTTGGTGTATTTCGTTGAAGCGTCCGCGGAGAATCGGGAGATCGTCTGTAGGCATGACACGAACTCAATGGGGCTCACTTGAGCTACTTACCACCCAGTGGGCACCCAGTTAGTTAGGTTGGGCATGAGCCATATATTATCCCTCCAGGCGGCTATACTAACAGGGGCATGCAGGT
	334	GCGGGGAGTAATTGGCTAGGCGAGCATTAAAAATTCGCTCGCGAGTTTATCACCTTGATCACGACGGGCATTAGCACGCGTGTGATATATCATCAGATAAGATTTCTGATTATCCCTGTTTTGCAGTTGGGGAGACGGCGCCAAAGCGAGGTAGCAAATAGGTTGTGCGATGGAGCAAGAACTAACAGGGGCATGCAGGT
	335	GCGGGGAGTAATTGGCTAGGCGTGCGATTAGTCACCCCCCGTGCCCCAAGCATTAAAAGCCTCGGCCCTTAAAGGCATGCCGTTTACTCCTCTACAAATGTTGGCCGTCACGCGTTTACCTCAAGCTATCTCTCCACGCGATCCGCAGCTGTCTTCTGAATTACCGTCTTGATCGAGAGCACTAACAGGGGCATGCAGGT
	336	GCGGGGAGTAATTGGCTAGGCCTACACAAGGAAAGCACCAACTATGACGATTAGCTAGAGGGTGGGGGAGCATGCCCGGGTAAATTCCCACCGTTGGGGTAGACGTCGTGCGTGCATACGGCATCGAAATACTAACGTGTAAATTGACTTACGCCGAACCGTCACGATTATTACGCGGATACTAACAGGGGCATGCAGGT
	337	GCGGGGAGTAATTGGCTAGGCGTTGAACCTGGTTGCCGCCCTTGGCCCATCAACTCAAGCTATTTTTCTCGGGTGAGCTGGTCTCGTCGCGAAGAGGAACAAGATGTCTTGTTTACGCACTATTGTCCAATGGGCACTGTGGTTTATATGCTAACACGGCCGAAACGAACTTGGCGTATGACTAACAGGGGCATGCAGGT
	338	GCGGGGAGTAATTGGCTAGGCGTCTTTCTTTATTCTGCCCTCTACTTGTTCAAACGAAACAGGAACTCTGGGAATTGCCTCCTTAACGTTCAAATGAAGGCCGCCGAGACGTGTAGCACGAAAGGGTGTCTAGTCTCATATCCGTGCACGTACCGGTTTGGTGTCAGGGGGAAATGACGAACTAACAGGGGCATGCAGGT
	339	GCGGGGAGTAATTGGCTAGGCCCACGTTTAATAAAACACACGCATACTTACACCATTACTCGAACACTCGATCCAACAATCCCTCCCACCAACACACCCACACACACTTAATCAATTAATCCATCCAATACTTACTCAATCCCTCGAACCCACCCACGCACGCTGATGTAGGTCTAAACTACTAACAGGGGCATGCAGGT
	340	GCGGGGAGTAATTGGCTAGGCGGCTCAGACGAGAATCAACAATTTACGCCAGTCATCTCGGCAAACGACACCCACAAACCCAGTCGTACGTGGATCAGTACCACTTAACTAAAGGCACATCGGCGTCTACCGCCCATTAGCGGTCGCTGGTGTACTTCCTCAGGTTTAGCGTTCAATCATACTAACAGGGGCATGCAGGT
	341	GCGGGGAGTAATTGGCTAGGCGTGGAATTTCCGAATCAAACGCTTGTGGCTTCAAGATAGCCCTTGCCCGCATAATTAATAGAGCCCACGCACCCACCATTACTCAAATGAGTGAGATTTAGGAGTGACGTTATGGGTCATATCAGTGTGTACGGAATGAGTATGGGTAAACTCACAGCTACTAACAGGGGCATGCAGGT
	342	GCGGGGAGTAATTGGCTAGGCGATTTCTCATTGTTAGTCATAATCAGGGGTACAGTATATTTGCATAAGCCGGGGTTTCGAGTATTTCATATATCACAATTAAAGGGGTTGAGATGGTTACAAGTCGCGCCAGGATGTAAGATGTCGCTTTAACCGCAGCCCAATACTGGTAGGGTCGATACTAACAGGGGCATGCAGGT
	343	GCGGGGAGTAATTGGCTAGGCGTGAAAAGGCCGGCCATGGCTTCGGGACTGCATGCGTGAGCGCTCGATGAGTTGCGCCTGTTTTAACCTGTACGGTCGCATGTTGGGGCGGTTCCTTATCTTATGTTGCGGGATTGGTCATGAACACGTGTCACATCTGTTAGATTATGCCAATTCGCCACTAACAGGGGCATGCAGGT
	344	GCGGGGAGTAATTGGCTAGGGGCACACCTATAAGTGAGCCGTGATATAGGTGTTTGGCACACCTCGCATGGATATGGATTGGATCGGGGCTCCAAAGTTCCACTGGACGAGTTTCGTCTATGACTTTGCCCTGCCGACGCCTCAGTGTCAGAATTATGGTCCGGTCACCTGTTGTCGTTCACTAACAGGGGCATGCAGGT
	345	GCGGGGAGTAATTGGCTAGGCGCCCACCTTGCGGAATCCTATTTAATGCTAGAGGGCCTTTCACGTCCCACGCTGTTTTGTCCATACCCTGCAAGACGAGGCTGGCCATCATCCTTTCCATAGTGTGTCGCAGCCGCTACCCCAAGGGGGTCTGAAATCCTCGGTACCACTATCGCAGTTACTAACAGGGGCATGCAGGT
	346	GCGGGGAGTAATTGGCTAGGCGTAGGCTTGTACCCAGCGTGGGTCATCTCGAGGTTGCGGATTCTCTAGCCCAGGTATTACGTTGTTTCAGAGGGTATGAGGCATCGTATGTTAGACTACCGGTTAACAACCGTGCCGGCATTCCGACAAGTATTAGAATCCGAGTGCGCCGTCAAAGATACTAACAGGGGCATGCAGGT
	347	GCGGGGAGTAATTGGCTAGGGGAAACGCCCTTATTTTACAGTGAAATTCGTTTGGGCGTGCCCGTATGTCAGAAGGGCACCTTTTTAGCCCGCGAAAAGCACTAACCCTGTCCCCATGGTAGTTCTAACTGCGAAACTTTGTGCTACTCCAACCCCATCAGGCAAGATCCGGCACTATGGACTAACAGGGGCATGCAGGT
	348	GCGGGGAGTAATTGGCTAGGCGATAGCTTGCTACTAACGCACACCTCGCATAAAGTACGCGTACCTCAGGACACCAGGGGAGGCCATCTCGGGGTCAAACTTGCCCGAAACCAAATGAGAAGAATACCCTAGGATCTTCCGAGCCCTGCCACTGGTGGCTTAGCAAACGACCTCCGTATTACTAACAGGGGCATGCAGGT
	349	GCGGGGAGTAATTGGCTAGGGGCATCATTCATAAATCTCATTCATCGTTGAACGGACTGGTTTGGGTGCGTATCCACCAAGTGCTATAGCTCACGGCAAGAACTATAGAAAAAATCGTTTCCTGGGTCTGCACTGCGAGTGAAAGTCCCATTAGACTGAGGCGTCAATGACTACAAGACTACTAACAGGGGCATGCAGGT
	350	GCGGGGAGTAATTGGCTAGGCGCACAAGTAGTCAGGAGCTCCCTCTCCGGACATCAGGTTTCTTTGCTACGACCCAACTCCATGGTACCCGGGCTTAAACTTCTATCTAGTCGGGACTGACGCTTTTTTGGATGCCAGGGATCCAGGTTAGGGGACATGTACCACTGACAGAGCAGCGTAACTAACAGGGGCATGCAGGT
	351	GCGGGGAGTAATTGGCTAGGCGCAGGTGAATGAGTTAGGTATGCCATTCCACCTATTTATTTCAATCCTTGTATGTGGGGGTGATCTGTGTAACCACCCACTGAATCGACATACAAGATGGGAAGCATTGGTTTTCTTCACAACTACTACGACTAAGGCTTAGGGAGAACTGATTGGGGAACTAACAGGGGCATGCAGGT
	352	GCGGGGAGTAATTGGCTAGGCGTAATCTACCACCCGTTGAGGTTAGGCCCAACTGTAACCCCCCGGGCCGTATGTAGGGGTGCACTGTTACGCGCGTAGTGAAATCTATTTCTCTGGTAAAAAGAAGTGGGCCGAAGAAATATCTGCGAGTCGACACAAGAGCGTAGAATCAACAAACGGACTAACAGGGGCATGCAGGT
	353	GCGGGGAGTAATTGGCTAGGGGCGCCCAGTAGGTACGCGGACCGTTCTGGTGCGTCTTCAAATCAGAGCGCCAGCATGCAACGGTTCTTTCGTGGGGCGCGCAGCTCACGCCAATACATAACTCGACCTAGCGTACCCTTATACCATTCCGAAAGCCGTTTCATCTACGCGCGCAGGATCACTAACAGGGGCATGCAGGT
	354	GCGGGGAGTAATTGGCTAGGGGCTACATCTGTTTACGCTCTATTGTACTGAGGCACAGCAAGTAGTAACTGGACGAGCCCACCTTAGATGTAATAAGGATACCGACGGTCCGCAGCATGAACCCGTGACACTACAGGAGGCAAGGACGGAGAAATTCCTAGATCATGGTTTCTAGCCACTACTAACAGGGGCATGCAGGT
	355	GCGGGGAGTAATTGGCTAGGCCCACATGGAATCTAGCCAACGCTATACCTTTCCAGCGGATGACATAGACGTCCACGTATCCAACGGTAGAATTCTTCGAGTCGTTTACGTTACGAGAATTGGTCCTCCAAGAGTTACAAGGTGCGCTCGTCCCTGCATTAGATCACCAGACAGTTACCTACTAACAGGGGCATGCAGGT
	356	GCGGGGAGTAATTGGCTAGGGGCTACAGCTTAGTCTCCCTTAAACCCTCCCATAATCCCACGCACCCACCAACCATCACACAATCCCTCACACCCACGAATAAACCAACCCATACACGCTCCCTCGATCCCACGCTCGCTCACTCCCACACACCCTCGATCACAATAAAGGCAGTAGGCGACTAACAGGGGCATGCAGGT
	357	GCGGGGAGTAATTGGCTAGGGGAATGGGGGACGTGACGAGTCAATTGGTGATAGTTTAGACCCAGCCCTGCCCACGTCACTGCATGGACGTTCCTGGAGTCTCAACTCAATCCGAACTCTGATCCGTACACCTGGTTGGTCACTAGGAATACTACTGGAGCCAAGGGGTTAGGTGGTTGTACTAACAGGGGCATGCAGGT
	358	GCGGGGAGTAATTGGCTAGGGTCAGAATTACAGCTTAACAGCACCGTCGAGCCCGACCTGATTTGACGGCTTTTTTAACACGACGGTCGTCACTTTATCCTATAGAGCGGGTCCCTTCTGGTGGGCTGCCGAGCTGAACGGAGATGAAGGTGCAACTGGGCCACATACCCGGATTACCACACTAACAGGGGCATGCAGGT
	359	GCGGGGAGTAATTGGCTAGGCGATCGCCAAGATGCTCACACCAACGCACAAACACTTAAATACATACTCACACGCTCAAACGCACCCTCGCTCAATCGATCACTCGATCCCACACTCCCACCCTCCCACAAACGATCCAACACACGCACCCTCCCATAATCGAACGGCTTCCTTACGCCAACTAACAGGGGCATGCAGGT
	360	GCGGGGAGTAATTGGCTAGGCGCTTACCAGCGCCAACCCACCCTCAAATACACGCTCACATAAACACATACTTACTCGATCCAACCCTTAATCGCTCGCACAAACGCATAAATAAACGCTCGCACAATCCCATAAACACATACTCCAACGATCAATCGCTCGCAGGCCTCGATCATTTGGACTAACAGGGGCATGCAGGT
	361	GCGGGGAGTAATTGGCTAGGGTCATTCCTGCCTGCTCGGCTGTCAAAGTGCAATGGGAAAGATCTTCCTTATCTCTCACGACTGGTGACTAGGAAATTTGGTACTCTGAATGGTATGGTATGGAAATGACTTTCTAATGGAACTTTAAGTACGCTAATTTCAAACTATTCCGGCCAGTTAACTAACAGGGGCATGCAGGT
	362	GCGGGGAGTAATTGGCTAGGGGCACCACGCCCGTACTCGCTTCGTTTTACTCATTCGGTTTTTGCCGGTGTCCACAGTAAAGGTATCGTCTCCACATTCGTAACGTGTTGGCGTGTAAGGTACACACCGAGAGTCGATTACGAACTGGTTGCGAAATTGGCAGTGGTTCCGTCTCTCATGACTAACAGGGGCATGCAGGT
	363	GCGGGGAGTAATTGGCTAGGCGTCACACAGGGGTAATGCACCCTCGAACCCTCCATCACACCAACCCATAAACACATAAACCAACAAATAATCGCTCACTCGCTCGATTAATCACTTACTTAATCCATCGAACACACAAATACACCAACACACAATCAATCACATTTCCGGCTATCAAGAACTAACAGGGGCATGCAGGT
	364	GCGGGGAGTAATTGGCTAGGGGCAACGGAATCCCATATCTTCCCGCTATCGGCTAGGAGCAGTCCTCGCGTCCCTGTCCTGGATGAACCTAATATAATTGCTTTCCCTGTACAGATCGGTCTCTACGTGGCCCTGGCTGGCAAAACAGCTTAGCAGCTGTCAGCAATAAGAAGGATCCAGACTAACAGGGGCATGCAGGT
	365	GCGGGGAGTAATTGGCTAGGGGAATAAAGGCTATTAGCCCGGTACGTTTTCCCGCCTTTATTTTGCCAGGTTCGTTGCTACGTTGGCCGGCACGTATTCAGCCCGGTAGCCACGTTGCCATTCACGCCGCCCTTCATGAATATACTGCGACCCCCATAGTGTCACTTACGGAAAGAGCTGACTAACAGGGGCATGCAGGT
	366	GCGGGGAGTAATTGGCTAGGCGGCGATGAGGGGCCATCGAATGGCGATGAAATCTACTGGCCGTCCACCGATCACCTAGTGATGCTACTCCCGATAGCGAAGATTTACTTAACCGGGCCTGATCTTGACCAGAGTATCTCGTACACCGATCGCCCCGCTCCAATGTACCCGGACGTACAAACTAACAGGGGCATGCAGGT
	367	GCGGGGAGTAATTGGCTAGGGTCCCGTTATACGGCTGTAATGTCCGGGTACAATGGTACTCAAACACACCAAACCCAATGCCCGACCCCGAACACTCACACAATCACCGGGTTAAACGCTCACACGCACGATCGATTAAACACACACTCGATCACTCCCTCAATCATAGCAGCGATCGGGACTAACAGGGGCATGCAGGT
	368	GCGGGGAGTAATTGGCTAGGGGGTCGATCCCCCCATCGCATAATCGCTCGCTCGCTCGCTCGCTCGCTCGCTTAAACACTTAAATACTTAAATACTCAATCCCTCAATCGCTCAATCGAACGCACGATCGCTCAATTACACAATTAATCGATTAATCGAACGATCCGCCACAATGCCACTACTAACAGGGGCATGCAGGT
	369	GCGGGGAGTAATTGGCTAGGCGTCAAGCGTGCCGCAACGAAGGATGGAAATTGTCGCTCTGGGTGCCAACGATCCGACCGCAGGCTGAGGTACCGACTACCTGTCTTGATCACGGTATGTAGAGTTAATCCCACGCACGCTGGCGTTTTCCTTTAGGAGCGTCGACCACCTGTACTCGAGACTAACAGGGGCATGCAGGT
	370	GCGGGGAGTAATTGGCTAGGCCTTCGACTTCCAGACAACACTTTCTAGATCTGTCTACGCGATCATTTATGGTAGCGGCCAGCACGCGCCTCATGTCTATGAAGTATGAGGCACACTGACTCCGGAGGATTGAACTGCAATCAATCCCAGATGGAAACGCGTACAAGGTGGCGTGAACAAACTAACAGGGGCATGCAGGT
	371	GCGGGGAGTAATTGGCTAGGCGGTGACTCGGCCTGGGCTGGGTTGAACTTCTTTTTCTGACCAGATCATCGTCGTAGTGACTTCACTTCCGTTTCATGTCGGGATCACAAGCTATAATCTGCGGAACCGGAGCGCCCGCGGTGGTCCATGGACACGAGCCCGATGGGCATGGACAGGTAAACTAACAGGGGCATGCAGGT
	372	GCGGGGAGTAATTGGCTAGGCGTCGAGTGCAGACAAGACAGGTCCCAGGTAGGAGCGTCTGATTTTTAAAGGCCAATGCTATTGCGGGGAACGACTGTCCTGCATGGCGGACGCTTGCACGTCGGTTCGCACCATAATGAGAATCTCAATACTTGGGGTTATACTACTGTGACGAACAAGACTAACAGGGGCATGCAGGT
	373	GCGGGGAGTAATTGGCTAGGCGGCCAGTGGTTAATTAGCAAACTCAAGGGGCAGCGTCCAATAGCCGCCAGTATGGAGGCAATAGATACCGCAGATGAGACCGTACGCTCCCGGGGTGCTATACGAAGAGAATTGTCAATGGCTATGACTACTCGTATCGGCGAATGAACTGGCCATGCAACTAACAGGGGCATGCAGGT
	374	GCGGGGAGTAATTGGCTAGGCGGTGGCGGCAGCTGTGTAAGTAAGACGACCTTATGCCTCCGCCACCGGAGTGGTAAACTAGCGCGAGGTAATAAGTTCCGAGTATGCGCCTGATTAGTCGACTAACACAGCAGATAGGCGAGGAGATGGTGACCGGTACATAGGTACAACCCCGGGCAGACTAACAGGGGCATGCAGGT
	375	GCGGGGAGTAATTGGCTAGGCCAGGCCATACGTTCCGAGCGTAGCTCTATTTCTACACGTCGGGAATTTGTTCCAATATAGAGTCAACGCCTGATGAGCGACCACGACAGTCCCGGTTTAGACTGGTTGCTTGGCAGCTAAACTTACTTACTTATCGGTAGCGTTGTTTCGGGTTCGTCTACTAACAGGGGCATGCAGGT
	376	GCGGGGAGTAATTGGCTAGGCGTGCATACTTTAAACGACTGTTCCTATAATGCTCGGTCTCTAAAAGTCTATTTTAGTGTGCCCTTCCGGTTGGTAAAGTAATCAATCAGTCCGTTGGCTTTTTCGTAACATGGTACCTTTCTCCGTTCGCTGGCAACTTGCGCTTTCGTTGGTGTCGAAACTAACAGGGGCATGCAGGT
	377	GCGGGGAGTAATTGGCTAGGGTCACGTTCTTCAACGCAGCGTCGTGCTGCTGAAAGGCTCCGAACTACTCTTACATGGAGGAGTGCCAGACGTTGGAGCTATCCTTACTCGGGATGTCGCTTCTCACAAGCTTACGAGGCATCTCGTATCGCTCAGGCCAGTTTGCTAAACGGTCGAGCGACTAACAGGGGCATGCAGGT
	378	GCGGGGAGTAATTGGCTAGGCGAGTCCAGGACTATCGTCATGGATATTCTTAAACTATTTCTGGCAGCGGGCTGACAGCGAGTGTACACTAGACACGTAGCTTACCTCATACCCTGAAAACCAATTGCCTCTCAAGTGATTAGAGTACAGCACTCGGCAGCATCTTCCCTCCCATCTTGGACTAACAGGGGCATGCAGGT
	379	GCGGGGAGTAATTGGCTAGGCGCAGCTATGTTAGTTGCCCGCTTTTCCGGTTGGTAGCCCGCCCTTTTGCCAGGCAGCCCGCCCCGTTCGTTGCTATTCCGCCCCGCAGCTATTTAGCTTTTCCGCTATTTTGCTACGTTGCCCGGTAGGCACGCCTTCACGTTGGTGCTGGCTTCACAAACTAACAGGGGCATGCAGGT
	380	GCGGGGAGTAATTGGCTAGGGGAAACACAGAGTAAAGACCCTATCTAATTACCCGAGAACTACACGCTTATGCGGGAATCTTGTTTAATACGACAGGATGATTGTTTCCCACTTTTACTGTGGCCTACGTCCCTCCAACGTCCCGTTTATTCTGCTGTATAAGTCTGTTGTGCTATGTGGACTAACAGGGGCATGCAGGT
	381	GCGGGGAGTAATTGGCTAGGGGCTCTCTGCGACGAGCGCTCATATAAATACATACATAAACCACTGCATAAACGATCCCTCGCACGCTTACAATTAATTGTGTCAGAGTGTATAGCATGGATATTAGGACTAGGGATGTAGGTCATCCTGTTCCGCGTCGTATGAGCCTAGTGGTGTTGAACTAACAGGGGCATGCAGGT
	382	GCGGGGAGTAATTGGCTAGGCGGATAATTGATAGGATGAAAAGAAACTACTATATCAATTAGAGTAGGCTAGTCGCCTACTAATGGGACTCTTCCCGAATTGGCCATCAGACGGTTAATAAAGTGGGATGACAATGGGAACGACGTAGCAGCTAAGGGCTGAGTTTCCCTACTCCACACCACTAACAGGGGCATGCAGGT
	383	GCGGGGAGTAATTGGCTAGGCGCCCGCGCGATCACAGGCCCGTTGGTAGGTACGCACGCCTTTACGCCGCTATTTATTTTCGTTGCTTGGCAGGTTGCCAGGCCTTTTCGTAGCTTCGTATTTAGGTTGGCCGCTTGCCCTTTAGGTTGCTAGCTATTCACGTTATGGGTCATATCAGCGACTAACAGGGGCATGCAGGT
	384	GCGGGGAGTAATTGGCTAGGGGAAAGGGAGTCTCCTCCATCGCATAAACGCACACATACACGCTCGCTCAAACCCACAAATAATCGATCAAATACACCCACCCACAATCCAACAAACAATCGCTCAATCACACGAACACACGAATACACGATCAATCGATCCAATGTTAAGGCTAAGCCAACTAACAGGGGCATGCAGGT
	385	GCGGGGAGTAATTGGCTAGGCCCCAAGCGACAGGGCAGCTTGGCAACGATACGCGTCTCCACGGGTAGAGTCAAATTCTACCATTCGCTGACAGATTAACTACTAGCATCCCTTAGTGAGAAACAAATCGAGTTTAGGTCGGTTTGCCTCAATGATGGCTCTAAGAAGATGCCACAAAACACTAACAGGGGCATGCAGGT
	386	GCGGGGAGTAATTGGCTAGGCGCCGACGCGATTCCTTCTGAATGGACCCGAACTATCATACGATGCTATTCTGTGTTATAGATTCTCTACACACCTAGCGGCCGGTCCTTAAGTGGTTACCTAACATCCGTCCTGGGGGACCGATCCTAGTCTTTGGCCTACCCGTCGAATCCAATTGGAACTAACAGGGGCATGCAGGT
	387	GCGGGGAGTAATTGGCTAGGCGGCTGTCGCTAACCATACCAAGGAGTTAAGACTGCACGGAGCCACAGACCATTATAGCGTTCTATTGAGAGGTAGTTACCACATACAATCGAGTAACCGAACGGGTCGCGAGTGACCCAGCTCCTTGTCCACGGCAAACTGACCAATCATAATGGGCGCACTAACAGGGGCATGCAGGT
	388	GCGGGGAGTAATTGGCTAGGCCCATCTAAGTGGTCGAGCCCATGTAACCTCTCGTTCAGAGTACCCTAATCTGTTTCTCGCTCTGACCATGTCCTAGTCAGGGACTGTGATAGTAGGGAGCTTTCTCTGACGTTTCACTGACATTCAGTACCTGACACACGATTGGTGAAAACTCGTGATACTAACAGGGGCATGCAGGT
	389	GCGGGGAGTAATTGGCTAGGCCTACCTAGAGGAGAGACTTCGGATTAATAAACAAATTGTACACAGTTACGTTTGGCGTCTCGTGTACGATCGGGCTGCGGACCTGCCAACGCAAAGAACGGTTGCTGAGGAAGTGTACCTGGCTCGTTGAAGCCAGAAGGAACGCTGTTGCTAACGCAGACTAACAGGGGCATGCAGGT
	390	GCGGGGAGTAATTGGCTAGGGGATGTACCGACACCGGGAGTGTATCCGACGCAGCATCCCTGGTATCTGGGAAAGTGTGCATTCTAGGCCGAGAAACAACTCGGTACGAATGGGGGCTGACTGAAGCAATGATTACATAGTTCTTTATGCGTCCCTTCGGCTGTAAATGTCTGTCGTCATACTAACAGGGGCATGCAGGT
	391	GCGGGGAGTAATTGGCTAGGCGAACCGGACACGATTGACTATTTTGGAGGAACCGTCTATGGAATCTCTGGGTTGACACGACAGGTAAGGTAATTGGGTACTAAAGGTATTGACCATCATGAGAGGGGGACTCTGACCGTCAGGGCCTACGGGTTGTGGCAATTCTCCCAGAAGTCGACGACTAACAGGGGCATGCAGGT
	392	GCGGGGAGTAATTGGCTAGGCGCTCATTTGTTGTGCCTACAAGCGGCTTCCTTCATTTTTGGTGCGTGACTAGTCCCACGTTCTAGATGACCCATCAGCTCTGGTTAAGCTCATGAGAGTCTAAATGTGTCGGTTGATCGAGAGAGACACTTTGGGCACCACAGCAAAGGCCAAGATGCCACTAACAGGGGCATGCAGGT
	393	GCGGGGAGTAATTGGCTAGGCGAGCCCTCCTACTAAGTTGAGGTGTGCATTAAAAGTAGCAGGCCATCTGCTCCACATCCCGGCAGCCTTCGCGGAGAGGCGCTATGCCTGACGAGTGTCAAGCCCCAAGGGGGACTGGCATTTGAACAACTGCGAAGCGTCAGTGTGGGAGTATGTTAGACTAACAGGGGCATGCAGGT
	394	GCGGGGAGTAATTGGCTAGGGGCTAATGAGGGTAGGAGTTTCACACGGATCAAACCAGTGAAGACTTCTTAGCCAAACGGCGGGCCCCGGTTACCTTTTGAACTGCCCAGATCTGACGGGTGGAAGCGCACTCACAGCCTGTCGAGAGCCGGAATAGGGGTAGACGTGTCACGACGCTACACTAACAGGGGCATGCAGGT
	395	GCGGGGAGTAATTGGCTAGGCCCACGGCAATTTGAGAATGTACTAGTCAACATAACCGATTATCAGTCCTAAGCAAAGGTGCCAATCATAGGAATTTAAGCATATGATGGGTGGACCGGGGCCGTGCTAATTCAGTAGCCGATCGTCCCTGTGACTGTGGATAACCCGCTACCAGGCTCGACTAACAGGGGCATGCAGGT
	396	GCGGGGAGTAATTGGCTAGGCGCCATTGCTCCTTCGCCGACGGCAATAGAACTTGCAAACTGTCGGGTTACAGAACAGTAGTACGAAATTGGGGTTTGCGGCTATATGTCTGCCGAACTTATATTCTCCCTCAAGCGCTGCTAAGCAACTATTGACGTCTAGGTTCTTGAATCTGTAGGAACTAACAGGGGCATGCAGGT
	397	GCGGGGAGTAATTGGCTAGGGGATATAAACATATAAGCTCCCTATTTCGCCGGTTTTATACGTGATCCCGCAGCCAACGATGATTCACTGTGCGGGAGATTTCTGTCCCATCACGTTGAGGGCAATAGGGGCCAGTCTTTCCGATGGCACACCTATTGGGGCGCGGCTCGCATTTCTTGAACTAACAGGGGCATGCAGGT
	398	GCGGGGAGTAATTGGCTAGGCCATGCGCAGGGGGCCCACTGCTTGAAACGTAGCTTGCGCCGAGGGCATTTATTCACTCAGTTTCGTTCGGAAGTTGTGGTGTTTCGATCAGATTTCGGTAGTCCAATTGAGATACGCTTCGCCCGCCGCTTTTCTGGGTGGAGCGGACTTACCCACTAAACTAACAGGGGCATGCAGGT
	399	GCGGGGAGTAATTGGCTAGGCCCCCATGCAATACGATGCAGGACCTAAGAGGTTTGGGATGTGGCCTACCACACAGGAACCATATGGGCTCGTCGAACAATGAACGACGCAACGGTACGCGGGAAAACTTGAAGTGTGCGTAAATCTACTAATCTACAGTTACCGCACATCCCAGTGTAAACTAACAGGGGCATGCAGGT
	400	GCGGGGAGTAATTGGCTAGGCGCTGGATGATGGGGCACGACCCTCTGTATGATCAATCAATAGGCCGTAGACACCGTCTACCTACATTAGAACCATGATCTGGTCGTATACTCACGGAGACGCTACTGTAAGGCTAGCCTGTTGGAAGCCAATCAAGCTAGAGTCTTTCCAACTAGCCGAACTAACAGGGGCATGCAGGT
	401	GCGGGGAGTAATTGGCTAGGGGCTGGGGCATTCGTCAGATTAGTTAGGTAGGGGGGCACACTTTCCGCGAGCAGCACAAAACGGGGGGATCGTCGCGTCGTCGCTAACCTTTCTCATCACGTCATAATACTTATGCATCAGACGTTTGCGATGGTTCCCTTTCGGGCATAACTAAACACGACTAACAGGGGCATGCAGGT
	402	GCGGGGAGTAATTGGCTAGGGGAAAGATGATGGCCGGCTAGCTGTGTTATTCGTGACTAGATGATGAATCAAGGAGCTGCCTAACCTCATCCTGGATAACGTCGTACTAGCCTTGATTTGACAGCGCACTATACGTTTAAGGGCTGAGCCCTGGACGGTGGATGTTGAGACTCGCGGCACACTAACAGGGGCATGCAGGT
	403	GCGGGGAGTAATTGGCTAGGCGACTCCTATCTAGTGTGTAGACCGGAAACCCCTGGCGAAGCCGACTGCCTAATGCGATAATGTTCTTTGCTTGTCTCGGACGTGATTGGTGATGCATGTAGGCGGCAAAACTCCGAGTTTTGCCCACTGCTCTCAACTTCGATGCCAGAAGGCTATAGGACTAACAGGGGCATGCAGGT
	404	GCGGGGAGTAATTGGCTAGGGTCACTATTGGATAGGCAACAGTGCGGACACGGCCAACCCCCGAGTTTAAAGCGTGTAGACCGTATAGGGGAGTGTGTCGCTCAGCCGACAATCCCAGTATTTAACTCCGGCCTGCGCGGTTGTCACTCTGAAGCCTGTTTAGATTTACGTACCCTGGCGACTAACAGGGGCATGCAGGT
	405	GCGGGGAGTAATTGGCTAGGCGGGAAGCTAATTGATCTACTTCACATGAGGCACTCTAATTACATGACCTAGACATTCCTTTACAATTATTATGTCATGCTCAGGCACTCTCAGATCTTAATGCAAAGACACTCTCCCATCTAGCCACCATCTGAGTAATCGTTAGGCACTGATACTTAAACTAACAGGGGCATGCAGGT
	406	GCGGGGAGTAATTGGCTAGGCGTTTGGTACCTTACGAATGCTGGTACTTGTACCTTGATGCCCAAAACTACACGCGCACTAGTGTCAGTGTAGAGGGTTACAAAAACTAAAAATCAACTCCTTCACTTTGCGATCAGGGCACCCCTGTTTAAGTAGGATCTTGTCCCCCAGTGGATCAGCACTAACAGGGGCATGCAGGT
	407	GCGGGGAGTAATTGGCTAGGCGCCGGATGGCGATGGAGAGTTAACGCGGGGGGAGCTCCTTCTCTTGGGTCGACAATCGAATCCCTTGGTGTCCCGTATACCGCCGTTTGCGTAAAAGCAGCTCCCGTAGTCAACATGTGTCTTTTTCCACCAGGAACATGCTGTCAAGGAAGTAGTTGGACTAACAGGGGCATGCAGGT
	408	GCGGGGAGTAATTGGCTAGGCGTTATTAACGCATACCTATCCTATCTGTGAATAAGAGCCTCTTGGCCCCTGAGTGGAAGGCGCCCTATGGACTTTCTTGAGAGCTTAGCTACTTTATTATGTGACGACTAGAGTACTTACATGAAGGAGCTGGCTACTGGTTACTACCTTTAGACGTGTACTAACAGGGGCATGCAGGT
	409	GCGGGGAGTAATTGGCTAGGCCTACGACGGACAATCGGCGCTAACCGGTGTAAGTGACTCCCAAAGACCACGCTACCCTATTTCTGTCTCATATTTAAATGGTCTGACCGGAGTATTGCACCGAATGACATAGAGCGCCGCTGATGCAGCCCATGCGCGGCGAATCTGGATCGGTACACAACTAACAGGGGCATGCAGGT
	410	GCGGGGAGTAATTGGCTAGGCGAGGTTGACCAGAGGGCGTGCTGTACGCAAAGGGCGCGAATATGTCATGAACCTGGCCTGTGGTTCATCTTATGACCCCTATGCACATGGCTTCCGGCACTACGCACTTCTCGACGACCAGGGGGCAAATGCTCCACTATCATTTCTCGGGTTGTCCCGACTAACAGGGGCATGCAGGT
	411	GCGGGGAGTAATTGGCTAGGCGAGCACCCCAGACGCACTGGCATGTGCTTCTACCGCGCGTTGACACGTACAGTGGAACCCGTGGCGGTAGACTTTCGTACTTCAAGCCAATCATATCAAAATGTCGGCCAAGGGGGAGCCAATACCTAGGATATGTGCTTAGAGGTCGTCTCCGTACTTACTAACAGGGGCATGCAGGT
	412	GCGGGGAGTAATTGGCTAGGCGGAAATCCACTAATGGAGCCACAACGATAAACTGGCAGTTAGTAGGTGAACAGTCAGTGACCGAGCAGGAAAGCACACTGGCCATAAGGTTCTTTCCGAAGTCTTGGCAGGCGGAACCTCACGCGACAGTCCTTGAGTTCTTCCCGCATTCATGTTGTTACTAACAGGGGCATGCAGGT
	413	GCGGGGAGTAATTGGCTAGGGGGTCATTCCGGGATCCTCTCGAGTGCTGGCTTAGGCCAAGTCGCGATCACAGCAAGTTTAACTTTTGCGATTAGGTAATCCAATAACCCACTACTCGATCCATAAATGTCTCGATCAAGGCACGTCGCTTAGGTCCCATTTTGGTCTGTGTTCATCGCTACTAACAGGGGCATGCAGGT
	414	GCGGGGAGTAATTGGCTAGGGTCAGTCCTTTGCTTATCTTTATTTACCGGCCTTAGCAAGATACTGATACGGAGGGAGGCGCATGCGGTCCCATATAGCCAGTTCGCGGGGTGAGGCTCTGGTTTTCAGACCAGCCAAAATGGTTTCATGCAGTCCGACCAATCATTACTGACTCCGACAACTAACAGGGGCATGCAGGT
	415	GCGGGGAGTAATTGGCTAGGCGGGCGGGCTTAACACTACATGCACACGACAGGACACTAAAGAAAATGTAGTTCATCTCTTGGCGACGGCCACCGTCACTTACTATTCAAATAGTCCATCAGTCTATCGCGTGTCATCTGAAGCGTCGCCTTTTAGACGGGGCTCAACTCGCGTTCTACGACTAACAGGGGCATGCAGGT
	416	GCGGGGAGTAATTGGCTAGGCGAAACGAAAATTCGGATTAATACGTGCGAATCACTATGCGCCGTGGTTTGCGTCCAGACTCTGTCTATTAGTGCGACCACCGCTTCGCCGCGCCGGTGCTCCATATTCGAAGTTTATCCGGACACCGCCTACACGTGGTAGTCATCCTTATAACGTACCACTAACAGGGGCATGCAGGT
	417	GCGGGGAGTAATTGGCTAGGCGAGCGCCGAACGACGTTTCCAACTCCCGGACTTTGGGACTTGTATATCTAAGGAAAAAGAAGTACTTTACCTCTGATGTTCGACGGATTGATAGTTGTTATGTTAGGCTGTTCTACTAAATCTAGGTTACCAGATTGAGCCGCGCTAAGTGTCTGACTCACTAACAGGGGCATGCAGGT
	418	GCGGGGAGTAATTGGCTAGGCGGCCACCAGTGGCTCGACCACGGCTATTTTAAGTAAGACCAGAAATCAATATGACACCATTCTAAGAAGACCATATGATCTTTGATCGCGTAGGACTACGGTATATCTAGTCTCTTCTGAAATTTAGGAGGCTTGGTGGCAAGTTGCACCCGGACTCTGACTAACAGGGGCATGCAGGT
	419	GCGGGGAGTAATTGGCTAGGCGTCAATAGTAAAAAACACGCCTCCACCGGCCCAATACAGGGGTACGCGGTAAATCGGTAGGACGTGGCAGGCGAATCGAGCATATAAGATACGGACAATCCAACTGACACCTGTGCTACTCCTGCAATTGTCTCGGCAAGGAAACGTGTTCTCGCAAAGACTAACAGGGGCATGCAGGT
	420	GCGGGGAGTAATTGGCTAGGCGGGTGTTGCCAGACGTTATCCTTCAACGTCCCGGTAAGCTCTTGTCACTTCACGGCTACTGCTTCTCGCTTATCGTGATGAGCTACGAGTGGGTAAATTTCATGTACTCTGCGCACTCGACTACCTCGAGCATCGCATACCACGCAATTCCTAAACAACACTAACAGGGGCATGCAGGT
	421	GCGGGGAGTAATTGGCTAGGCGTTTCGTGTCCTGTAGAGACTCAAAGGATAGTCAACACTATGCGATAGAAACGTATTTCGAAGTGCGTTTTGAACATTCCGAGTGTGGAGCAAGACACTTTGACAGGACTAACGTGTATATCATAACTAATCGGCTCCATACGCGGCTACACTTCTGCTACTAACAGGGGCATGCAGGT
	422	GCGGGGAGTAATTGGCTAGGCGACCAGTGCGTGCGGTCCATGCTTAGTAACCCTTTAGCCGCTTCGCAGAGTCTAGCTCTGGCACACCGAGTTTACAGGATTGAGCTAGGCAATTGTTGAAAACCGCCGGGGCTTATCCCTGAGTCTATATAGCGGGGAGTTAGCCGGATGTCGGAATGAACTAACAGGGGCATGCAGGT
	423	GCGGGGAGTAATTGGCTAGGCGGCTGCCCAAATCTGGTTTGCATTGGTGTTCGAGAGTCCAACCATAAGCGCATACCGGCTGTTGCACCCGCGTCAGGCTTATTCTGTAATGAATCGTTTTTCCTATTAACGTCGAACGACGATCGGAGGGTAACGACCCACCCCATTTATGGATTACCTACTAACAGGGGCATGCAGGT
	424	GCGGGGAGTAATTGGCTAGGGGAAGGCGGCTATCGTTTGTGTACAGGTCTATTCGAAGTTTATCGCCAACTGGATAAAAGTGGCTGAAAGGTTTATTTCTCGCTGTAAATGGCTACACCCTGTGAGGCACGTGTGACGCATACGTCCTCACCGATGGCGTCCGGCATTCAATCCAGCTCCACTAACAGGGGCATGCAGGT
	425	GCGGGGAGTAATTGGCTAGGGGCTTGCCTCCATGAAATGTTGCTCGCATGTGAAATGGCACTTCTGAATCTGTAATGTCTCTATCTCTTCAGGATACCATGAAAAGATTCGATAGCCCAAGCGCAAGTGTTAACAACCACCCTGCCTTACCATCGGCCGACAGGCATAGTGAAGTCGCGGACTAACAGGGGCATGCAGGT
	426	GCGGGGAGTAATTGGCTAGGGTCAAACAAGATTTAATGCAAGCCCCATTTACTAGGAATAATATTGATTCCCTATTCGTATGCATTGTGGTACGCCATCTCTTTTCCGTCTTGCGGCACTGTCAGTCTACTAATTTCAGTCTTTGGGCTGTCTACTGATACTCGAAGCAGTTGTGAGTGGACTAACAGGGGCATGCAGGT
	427	GCGGGGAGTAATTGGCTAGGCGCAGATGGTGTGTAGTGCGACCTGCAGGATGCGAGGGGTGGCTCCGGAAAAGAACATACGCGAAGGCCTAAGACGGTGTGCCGGTCGACATGCAATTTACGTGGCTTATAGACGTATTTGAGGGGGCACGACTCCGCCATGCAGGACGCCTGTTGTCAGACTAACAGGGGCATGCAGGT
	428	GCGGGGAGTAATTGGCTAGGCGCCACAGTAACGCCGGCTAAGGTATGAGAAGGCGACGCGGATGGTACTACATTTGAACTAAGTAAAGCGTCTTTGAACTCCCTGTAGGGTCCGTGTCGGGATCAATGACGGGTACGTGGCCATGTTCGCTATTGGGGAGAGAAAACTCCTCGTTTACCTACTAACAGGGGCATGCAGGT
	429	GCGGGGAGTAATTGGCTAGGGTCACGACGCACACATTGTTCCTCCATCCACACGCGGTCGAAGTTTCTACGTTGACCCCGTGCCTCCTGTAAAGTAGGTAATGTGGAAATTGTCATCGAGAAGGTGTCAACTTCAGTAGCTGATGTCGATTCCGCCTGTTCACGCATCGGATTGCTGCCTACTAACAGGGGCATGCAGGT
	430	GCGGGGAGTAATTGGCTAGGCGATAGTTGTAGCTCAGATAAAAGTTTCATGTCTCTCACTACCATATCGAATTCGCTACCGTCGGTTCATAACAAGATGTTTAGTTGGCGACCTCGGCTAACTCCTTAGGAGTCACAAGTCGCAACGCCGTGTCTGAACTTGGAGCACAGTAACTGGAGCACTAACAGGGGCATGCAGGT
	431	GCGGGGAGTAATTGGCTAGGGGAACACTGTTGAATGTGGTTAGTTCACCTGCGTCTCCAGGACCCCGCCGGCCTCCGGCAATCGTTTGCCTCGACGATAAACTTTGTACGGGTCCACTAGTAAGCGACTGCCCGCGTACTGCAAATTTTGAAACCGGCATTTTGGTTTTCGAGGAGGACCACTAACAGGGGCATGCAGGT
	432	GCGGGGAGTAATTGGCTAGGCGTCAGCGAGGAGGCTCGATCCCTCCATTACTCAATCAAATAATCGAACGAACACTCGAATACTCGCTTAAACCCTCAAATAATCCCTCAAATAAACGATTACACAAACCATCCCTTACTCAATCGCATACACACATAATTAAATGTAGAAATTGGCGCGACTAACAGGGGCATGCAGGT
	433	GCGGGGAGTAATTGGCTAGGGGCATTTTCCGAGACACGTTTTTTCGTTCGCCGCTTTTCATTCCGGTTCGCACGTTGCCATTTAGGCCCGCATTCATTTTGGTATTTAGCCCGCCAGCTTTTCAGGTTCGTTTTCACGTTTTTTGCTAGGCCGGCCCGCCGGTTGTCTTTCGCGACACGGACTAACAGGGGCATGCAGGT
	434	GCGGGGAGTAATTGGCTAGGCGGCGACGATGCATGGGAACTCTACGTTGATGCACGTGGTCGACCTACTGTACTTCTGGCAATGGACGCTATAACATACCGTAGGGCCACATAACGGAGAGGTCGAGCATCCGACATTGGAAACCCCTTTTTGGCAGGTTGAAAACGCTGCAGTGGTAGGACTAACAGGGGCATGCAGGT
	435	GCGGGGAGTAATTGGCTAGGCCCACAAAATCGTTCTCGAACCCTTAATCGCTCGATTACTCAAATAATCACATACATAAACCATCGAACCCACCATCAATTACACACTCGATCGCTCCAACACTCGCTTAATCCAACCATTACTCAAACCCTCGCATACTTACTCCGAGACTGGTTCGAAACTAACAGGGGCATGCAGGT
	436	GCGGGGAGTAATTGGCTAGGCGGGCGATATTCGCTCTGCAAGATTCAAGAGTTGCACACCGTGGTAGCACCTTAGAGCGCCCCCAAGTGGATACCCCCCAGACCCGTAAGAGACAGAAGCAAAGAGGTCGAACTACGGGTAGGAGTTTCCGTCTCACGGGTTGGAAAAGCGTTGCTCCCGACTAACAGGGGCATGCAGGT
	437	GCGGGGAGTAATTGGCTAGGCCAGGGATTTCCGCCCTGCGTTAATGCACGCATTCCGGCCGCCCGTTTGGTAGCCACGCCGCTAGCTTGGTTCGCACGTACGTTGGTTTTTACGTATTCCGGTTGGTAGGTTGCCCGGCCGCCCTTTAGCCACGTTGGTACGCCAACGATAGCAGCTCGAACTAACAGGGGCATGCAGGT
	438	GCGGGGAGTAATTGGCTAGGGGATTCTGAGCTCTGGCCATTACTATGCAGCCTCTAATCCTTAAGCAAGCTATATTTGTCCGAGGACTTGCTGTTCGGCTGTTCGATGGCGGTCTTGACTGCACGTGCGATCTCGGTAGATTTGGTCCAGGGTGACTTTGTTCGTGGTTTTTAGGTGGGCACTAACAGGGGCATGCAGGT
	439	GCGGGGAGTAATTGGCTAGGCGAGTCTGAATAGTGTGATCCGTGATGTTAATGGTTCCGGTGGTTGTAAGTTACCCGGCATACTCAATGATAGGAGACTGGATAACTTTTACGAGGAATACTGTGAGATCTAAGAATACGGGGTAGCCAGATTATTCCGCAGTTGGTTACGCTTTTGCCGACTAACAGGGGCATGCAGGT
	440	GCGGGGAGTAATTGGCTAGGCGGCGACACTCGTTCATACCGGAAGAGCTGGAATGCTTTGAAAAGGAAACCGATTGACAGGAACGTAATATAGCTCTGGCAGTAGTTATACAGGAGAAAAGCTTCATAGTTTGAACCAATTAGGGACGTACCATAGATCGTCCGGCTGTATCTGTCGATTACTAACAGGGGCATGCAGGT
	441	GCGGGGAGTAATTGGCTAGGCGGGAGAGCGACGGATCCATTCAGGTCATTCCTCATCGCTGGATAAGATAGCTGACGTTCCAAAAGCCTGCTGAAAAGCCGGTAACCGCGGAGTATGACAGTTTTGTATCCCACATGTACAATATGATGCTCTATTCCAGTTAATCACGATTCGGGGAACACTAACAGGGGCATGCAGGT
	442	GCGGGGAGTAATTGGCTAGGCCGCGGATGTGCTCCAGGCACGCATTTTTTCATTTTCGTATTTAGCTAGCTACGCCCGCAGCTATTTACGCAGGCCCGTTCGCAGCTTCGTTGGCAGCCCCGCCGGCCCGCATTCAGCTTTTTAGGCATTCCCGTTGGTACGCCTCTTATCATGTACCGCACTAACAGGGGCATGCAGGT
	443	GCGGGGAGTAATTGGCTAGGGGATGTGCAATGCCGGGTTAGTCCCTACGAACAAATCAAAGGTTGATACGCTACACGATTTAAATAGTATCCGTACACGACTTGGTGGTAAAGTTCCCATCGTACAAAATATGTCCGGAAAGAGTCAAGTCTCGCGAACCGAACATTGCGGAGATTATCAACTAACAGGGGCATGCAGGT
	444	GCGGGGAGTAATTGGCTAGGCGGACGTAAAATTGGTTTGCGCATGCGTGTGGGATAATCCGAATTGCCATGGGCAACTTACCTCAAGACGGCCAATATGCCAGTAAACTGCCAGTGATAATTCCGAACTGCCAGCGTGGTACTTTCCCTCAGGCGTGACCGCCGAGCAAATCAACGGAGGACTAACAGGGGCATGCAGGT
	445	GCGGGGAGTAATTGGCTAGGCGATGGCACTATCGTCCACACGTGGCTCGTGGGAATTGTAAACATCCTGCTGTGTTTAAGTTAAGCGGGCAAGCTGAGAGGGTCTGGACCGCCGGGAACGGGCGAGCTCTGATAGGATGGGTCGATCCCGTGATCACCCTACTTGAGTTATCCAAGGTACACTAACAGGGGCATGCAGGT
	446	GCGGGGAGTAATTGGCTAGGCCCCGACTGCCCTGGAAACGCCTGGCAGGCAAAAAGGAACGGCACACCAAAACCAGTGTCTGATGGTGGACCCTTCCCGCAGCGGCAACTCTCCAAGCCGTTAAGTGCGAATGTCGGGTACTATGGTATACCTAGGGTACGTTGTTAGACAAAGGGCCCCACTAACAGGGGCATGCAGGT
	447	GCGGGGAGTAATTGGCTAGGCGAAAATTTTTCTTACTGATACCAAGCCACTGACTGGTCTGGATCTACCAATCTCCCAGTGATTCGCAGTGTTTCCACCAGGGGAAACACCCGTTGTTATGCTTCGTGCGAGACGTGATTATGGATTCAAGTGATAATGTATCTCTGTGGTAGAGGCCCAACTAACAGGGGCATGCAGGT
	448	GCGGGGAGTAATTGGCTAGGCGATAATGTGGGAACTGTCTGATCCGCCTTGGCTCATCAGTGCACTCGTTTCTTACAATGCTAAAATAATATTCCCGCTTAAACTGATAACACCTAAATGCGTTTTGGTCGCCAGATGATGCCGTCTTGGTAGGTATCTCTGTACTTATAGGGGCTTTGTACTAACAGGGGCATGCAGGT
	449	GCGGGGAGTAATTGGCTAGGCGAAAGATCCGCCTTGAGCTCTCTATACTTAAGCACTACAACGCACTTTGCTGAAAGGTAAAAGCTCCGGAATCGTTCTATTAGTTGAGAGAGCGTTTCCCTTTAAGGTCATACTTTTTGATACAGGTCTGTAGATCGTGCAAATCAGCCGACATTCTCTACTAACAGGGGCATGCAGGT
	450	GCGGGGAGTAATTGGCTAGGCGAAATCAGTCTACCAGTCGATGGAATCCTGGTCGATGATAACGAACTAGTTTACCGACGCATAAATGTACGCCCATCACCGGATCCCGCGACAATTTCTAACTAACATCATTTTTAAGAGAAGGGAGAGGTATTTACCAACCCGCACTTTTTGATCAGCACTAACAGGGGCATGCAGGT
	451	GCGGGGAGTAATTGGCTAGGCGGTTACTCCGAATCATTCCAAAGATATCGGAAAAGACTGTCGTTTAAAGCCGTATCGCGGCAATCTCGTCGAATAGGCGGGTTCACTTCCTTTGGCTGCATTTTTCCACTCTAAATCTGCGGGCAGAACTCTATTCGGTGGCGAGACTTGTTTCCGTTAACTAACAGGGGCATGCAGGT
	452	GCGGGGAGTAATTGGCTAGGCCTTGCAAATTCTGACAAGATTTATTTTCGCTGGCTGGCCAGGCTTCACGAGGGCGGGTGGAGCCTTCTATACTTTATTGATGTAACTATAAATCCACGAAACCGAAGACCAGTGCTGTATACCCATTCCTTAGGTCAGGTAGGGATACTTACATCAACGACTAACAGGGGCATGCAGGT
	453	GCGGGGAGTAATTGGCTAGGCGCCCAGATGTAGCAACTGAAGGCGCTCATAAGCCCTCGGGCAGGATTCACCCCGGTCCGCCTGTAGTCGTACCGAAGGACTCGTACTGGCGAGTAGTATTATTAGGAGGATGTGATCCGACTATGAACAGCTCTCCAGGCGGCGGTGAAAACAGAGCCAACTAACAGGGGCATGCAGGT
	454	GCGGGGAGTAATTGGCTAGGCGCTTGCTGGCGGTTCCCTACCCGTGCAGCAGTACAGCGAGAAACGACGCCCCGCCGGGGGATTGCCTTGTTTGCGGCAAAAGGGCTTGACGGGCTTTACATATCGAACCTTGTTAGCAACCGCTTATTTAGTGTAAAAATACCTGCGCGTACGGTCTTCACTAACAGGGGCATGCAGGT
	455	GCGGGGAGTAATTGGCTAGGCCACGCTTGCGGATTACGTACGCCCGTTGGCAGGTTTTCCTTTATCACTACCCCAGGGCTATCCCATGGTAAATCGATAGCAGTCGGTTTCCGGACGCTTCATCAACAGGACACTGAAGATCTTGGGTATTCCGTTCTTTCTGTAATGCCCCAAATAAGCACTAACAGGGGCATGCAGGT
	456	GCGGGGAGTAATTGGCTAGGCGACGATCTAACAGGCAAGCGCCTAGTCGACTCGTACGCACAAACGTGAGCGATTGAAGGCATCATGGTCCCCTCGCCGGGAAGAAGATAGTTTCCTACTGGAACCTCTTAAGCCAGAGTCTTCCGTGCAGTCTAACATAATTACGCGCGCTCATTCATTACTAACAGGGGCATGCAGGT
	457	GCGGGGAGTAATTGGCTAGGCGCTTCGTGCTCCCTGACTTAGTGGAAGGTGTTGGATCAATGTGAGTGGAGCAGCAGACCAGTATGGAGTTAAGGCAATCTCGTCAGTCAAAGTTCGTCAGACAGAACCACACGGCGCGTATTCGATGGGCGGTAGTCCCAGTCCGTATCTCGCGGTATGACTAACAGGGGCATGCAGGT
	458	GCGGGGAGTAATTGGCTAGGGGCACCGTGGCTTACTTGATGAGCAGTATCGAGGCGCGCGACTCTGCCCTTTAGCAACTCGGCTGACTGACCGCAATACAGTACACATAGCCTACAGGTCTTAGGGAAGGCTAATCTTACACGTTTACTGAAATATTTCTGCACTCCCGTAACTCATCTGACTAACAGGGGCATGCAGGT
	459	GCGGGGAGTAATTGGCTAGGCGCTTTGATATCCGAGGTATTCTCTCCATGCGCGCTTCAAGGGTAAATGTCGCATCGAGACTCTGACTTGCATAACCAGATTCGTAACAGCAACTGAACCCGTGGAGGTGAGTTTTGGGTATAATAATGGGGGGCCAAGCAATCAATTATTGCGGGTCACACTAACAGGGGCATGCAGGT
	460	GCGGGGAGTAATTGGCTAGGCGTCGTATACCACACGTAGGTGGGGGTAATATGGGTACAGTATACAGGGCGATCAGGGGCTGACAATTATTTGACTGAGCTATCTTGATGGTTCAAGAGGAAGATTACTATAGTACTACAGAACGACGCGAGCATCCTCCGCAAGACACAGTTTCAATCCACTAACAGGGGCATGCAGGT
	461	GCGGGGAGTAATTGGCTAGGCGACATGGGGCACGAATCTTTCCGCTCCAGTTTACACCCCACTGTGATAGGCACGAAGGGTGCTGATCCCATCACGACCCCAGAGTCAGCGGACTCCCTGAAGGACCGCCTGTAACGAGGGGATATTCCTGTACGCCGCGGATTCTAAGTCACGAAAGACACTAACAGGGGCATGCAGGT
	462	GCGGGGAGTAATTGGCTAGGCGATATCGCGTAAGTTTCCTGTCACAGAAGATTACGTGCAACACGATTTGCCTAGGCTTCGTATCACGACTTGGTAGGTAGAGCTCGTAGCCAGTGCACTCGAAACAGTTACGTGTTGCCGCAGTTTTCATAATGTTTGTAAGTTGAATATAGGCGCTGTACTAACAGGGGCATGCAGGT
	463	GCGGGGAGTAATTGGCTAGGGGCTCACGTTAGTGGAAGAAGACGGTTGCTCAGCAATCCCGGGTAAAACATCGAGCCACACGTGTCTTTAAGATAACCGGCGGCAATCTGCTAGAAGTGTGGAACCCAAACTAGCCGTAGACCTCAGCTACGGAATCGATCGCTCTGCAACTCTCTATCCACTAACAGGGGCATGCAGGT
	464	GCGGGGAGTAATTGGCTAGGCGAGCTTGGTTACAAGGCGTATAACGCACGAGAGCACCGTAATTAAAGGCTCCTTGCTAACACGCCTGGGACGATCTAATTGCTAGACAGATGGACCCATATCTCTATTAACACTCAGTATAGGCGGTGATAGAGTCGTGTCTGGACAGATTAGCTCGGTACTAACAGGGGCATGCAGGT
	465	GCGGGGAGTAATTGGCTAGGCGGAGAGAGAATCGATACGGTGCTCGTTATCATCCCGGCTCCTAAGAAAACCCCGTACTATGCTGTGAGGTCGAACTACTGGCAGATGAACCCGGGGTACTAAGGGCCCAGTAGAGGTTCTGATGCGTGGGACGGCCACGCAGGGTTGCACGCCTTCAGTACTAACAGGGGCATGCAGGT
	466	GCGGGGAGTAATTGGCTAGGCGACCAACGTTTGGCTGATGCTACGGCGCGCGCACCCCTTCAACCTCCGGAGGCCGTCAATGGCGGTAAAACCAACTCCCACCAGAGCCGATAACCCACTGTTGTTAACATTGTTTAACAGATCACTACCATGGCGATCGGATCACGTGTGCCGCAATACACTAACAGGGGCATGCAGGT
	467	GCGGGGAGTAATTGGCTAGGCGTCACGCTAAGGTCACACACGCTCCAACAATTAATTAATTACTTACACGCATAATCCATCACACGCTCAATCCATCAATCCAATACTCACTCCAACACATAAACGAACCCACCCTCAATCGCTCGCTCACACGCTTAAATACAGCTCACCAACTGATGCACTAACAGGGGCATGCAGGT
	468	GCGGGGAGTAATTGGCTAGGCGCAGCGCGTATAGCACGTCAGTCATGCAGCCCGCTTGCTGGGTTTTCGATATTCTGCGTGGTCATCTCTAACAATGGTAACGTTAGAGGTCGAAGCCTTGCAGGCGCCAGATGTTCCCCTATCGGGGGATGTAGATGGTCTAATTACGAAGCGAGCTGTACTAACAGGGGCATGCAGGT
	469	GCGGGGAGTAATTGGCTAGGGTATGGGGGTACCGCAGCTTCTCATGTCCCCCCGTTCGTTGAACGCTACGTTGCCCCGACTGCCGCTAGCCATTCGGGCCTTTAGGTTCGTAGCCATTCCTTCACTCAGACCGGTAGGTTTGTAGTACGTAACAGGTCTTTCAAATCGAGGATAACTCGCACTAACAGGGGCATGCAGGT
	470	GCGGGGAGTAATTGGCTAGGCGACACCACACCACCATGGGGTGAGGTCTCGTGATGGACAAGGGCACTTCTCCACAGGATAGCTACCAGATGCAACCAATGATTCCTTGAAGTCACACGAGATAGTCACTCTACATGCATTTGGCGGTCGGGCGGCCTGATTACCTCATGTATCGAGCCTACTAACAGGGGCATGCAGGT
	471	GCGGGGAGTAATTGGCTAGGCGGCAAGAAAGTTGCCAGGTAGACTGCGCAAAACACAGTGTGGTGCCGCCATCCTAGTTCAGCAGGGTGTCTTTTACGATTGGTTCCCGAACTACTATAAATGGCTCCAACCCTCCCTCTGGCACGATTACAGGTACGCGAACACACCATCTGCGAAAGAACTAACAGGGGCATGCAGGT
	472	GCGGGGAGTAATTGGCTAGGCCATCGACCGCAGATTTTTTCGTACGCCGGTAGGTACGCCTTCACGCCGCCAGGTAGCTAGCCCCGCCGGTACGTTGCCATTTTGCTTGGCATTTATTCACGCAGGTTTTCCGGCCTTTAGGTACGTTTTTATTTATTTTTTCCTTGATATGACCTTCGGACTAACAGGGGCATGCAGGT
	473	GCGGGGAGTAATTGGCTAGGCGTTGTCAACCATCGGAAAGTGATTGTAATCTGACGCATCGTACGGCAAAAGGGCGACATCCGGCCGATGGTCCTCTGCATCGAAGCCACACTACCAAGCAGCGGGCCCTCCCTGTCCGATAAGCGGCTAGGCGGGTTCCCCGGCTTTCTACTCGCCTTTACTAACAGGGGCATGCAGGT
	474	GCGGGGAGTAATTGGCTAGGCGTCCCGGTCCCGAATTTGATGATAGTGTGTGCCGGTATTCCGGCTGCAGTGCTTACCAAGTAAATGCTCCACCTGCAATCACTAGGAAAGGACCGGATGATCATCTCAAATGCAACTCAGTTGTCAGATCTCTGGGCATACTCCGCGAGTAACATCGAAACTAACAGGGGCATGCAGGT
	475	GCGGGGAGTAATTGGCTAGGGTCATGGGCTCAAAGGATCGTCCAACAATAGAGGGACTATGATCGCGCGGCCTCATTTGGCCATTGGGGACCATTGTACGCTCCGGCCCCACAAGAATAAGGACAGTCGAAGTTGTAATTAATTGACAAGATGGGCCAAGGAAGATGGGACCAGTCTAGAACTAACAGGGGCATGCAGGT
	476	GCGGGGAGTAATTGGCTAGGCCCCAATGCAACCAATACCAACCAGGCGAAATTGGGTCTTTACGCGTGTGCATCTATCACGCTGACGGGAGTATTAATCATTTCCTTGCCATTCGATCCGTGGTATTCAACCCTCTGTCCCTATGAATCGGAAATTTTATCAACGTTCCAATCGGCTAGTACTAACAGGGGCATGCAGGT
	477	GCGGGGAGTAATTGGCTAGGCCTTACAGTTGTCCGATAAACCGCCAAGCTCATGCGATGGTTAGGTGGCACCACAATACCTGTCATTTAGAAAGATTTACTGCACCGCTAAACAAAACTCCATTTTCGGAGTGAGACGGTTGATCTCACCGGCTGTGATGTCGCTCATGTAGCACGTCCCACTAACAGGGGCATGCAGGT
	478	GCGGGGAGTAATTGGCTAGGCCAGCGGAAAGAGATTACCAACTTGCCAGCTTGGATGGTTCGTTGGCCGGCCACGACCGTGGTAGCTGCGTAGCCATTCAGCTTCGACACTTTTTTGCCATTTTGGTAGCCATTCATTCCGGCCGGTTCGCATTTTGCCAGCTAATCGAATCGGTTTGAAACTAACAGGGGCATGCAGGT
	479	GCGGGGAGTAATTGGCTAGGCGATCTCTGGTACAGGCGCGAGCGTGAGTACGATGCTGGAGCGGATGCCCGGTCGACTATTTGAGGGTGTGCTGATCAAGATTCCTAATTAGTTAGTGATCAAGATGGATTAAGCGTAAAGCGCGCCGTGCCCATAGTGAATGAATCTAGGGACCTCATTACTAACAGGGGCATGCAGGT
	480	GCGGGGAGTAATTGGCTAGGCCCATGTCTATTGCTGAGCCCAGATCAGTGTATTCGTGGCGTTGACGGCGGAATGGCTCGCTAGCCCATAATAACAATGGAACTCACACGGGCTGGAAGCCGTTTCCGCCGTTTGCTACTGGCCCAGACAGGTCGGCGAATGGGGGCATAGACTCTAATGACTAACAGGGGCATGCAGGT
	481	GCGGGGAGTAATTGGCTAGGCCTTGGCGGGAATGTATACATCACCTCCAGCAACTAGGGAAGCACAGAGGCGATACCTATTGGCCGCCTTTGTGGCGTAGTATTTACATTGACACCGGGCCATTGAACGCGCATTATTGTTACTCGGTGACATGGGGATTTGAAATGCTACGTATAGAGGACTAACAGGGGCATGCAGGT
	482	GCGGGGAGTAATTGGCTAGGCGTCCTGAGGACCGGGAGGCCAAACACCGACTACAGCGAGGAACTTTAACCCCTATTTTGCCCGTCGAACCTTTTGTGGGACTACTATGTTCCAAGGGGCCGGCAGTTCCCTTCCACTGAACATAAAATCTTTGTCTGCTTATGATTCCGGAGTCGGGGGACTAACAGGGGCATGCAGGT
	483	GCGGGGAGTAATTGGCTAGGCCCCTCTAGTAACTCACTTAGGGAGATAATCCTCGCAAGGAGCTGCGCAGGAACCAGGACTTGAGCCGTTGAGCGAGCTGGCGTGCTTGGGACTAGAGGACTCCGAGCCCTCCGGTTCTAAAGACGTCGGTGCCTCTCCAAAAATTGGGCACCTAGCGTCACTAACAGGGGCATGCAGGT
	484	GCGGGGAGTAATTGGCTAGGGGACTACTCCAAGAATCCAACCCTCAATCCAACGATTACATAAACGAACCATTAAACCCTCCCACAAACGCTCCCACCAACCCACGATCCATCGATCAAACCCTTACACAATCGCACCCTCGCATAATTAAACAAACCAATACAATGTGCCCCACTTGCCACTAACAGGGGCATGCAGGT
	485	GCGGGGAGTAATTGGCTAGGGGATATGTGTGCGCGATCCGTGCCCATGGGAGATACGGGCACGAGTGAGAATACCTTTTTTCCGCGGATTTATCTCCAAGGTGGTGGATACGCGATCGATCCCACACGGCAGTCGTAAGGAGAGTTTGCGGGCGTCTGCGGCCGGTTATTGTTCGTGAGAACTAACAGGGGCATGCAGGT
	486	GCGGGGAGTAATTGGCTAGGCCCATTTTGGGTCAACCTGCAAAGTTGCCTTACTGTGGACCGAGAGTGATTCCGGCGCCATGGCCTCAGACTTGTACCTCTACAATTCACGCGAAAGTCCTACTTGTGTACTTCCCAGTTCTAGACGCCTCGCAAGTCTCGAGCAGTACATGGCCAAGAGACTAACAGGGGCATGCAGGT
	487	GCGGGGAGTAATTGGCTAGGGGATTTACTGGAGGACGCTCATACCCGGCTAAGCCCGGAAAAGACGTGGAGAATGGGATGACCATTTCGGAGTACGCTCGATCTACGGCCCAACAAGATCGAGATACGCAGCTGTTTGGCTTTAGAAGAGTCGGCAATATCGAACCACAGCTTTAGCTATACTAACAGGGGCATGCAGGT
	488	GCGGGGAGTAATTGGCTAGGCGAATCTGCACTCCAAGGCTCATACAATCGCCTAATTCTAGTCCTTAGGCCCAGTACGATCTAATAGACCCTTTACTGCGGAAATCGCGCATACCATAACCAACTAAGAGGACTTATTGTTCGGAGCGCTCAGGCATACAAAAAGCACCCTAGTCACTAAACTAACAGGGGCATGCAGGT
	489	GCGGGGAGTAATTGGCTAGGCCCCATGGGTAGCACGGGACACATCTCTACACTGAGGACGAACTTCGATCGGACGGGTGCGTAGACTACTGCTGCCTGTGTATGGGAATTATTCCCTGCCTGGTGCCGCAGGCCGCAACCACTTGGGTGATGCGCGTGTAGCGGCCACAAAGGGATGGTTACTAACAGGGGCATGCAGGT
	490	GCGGGGAGTAATTGGCTAGGGGCTCACCTTGATCGCTACGGTCGCCGCAATAACGTGGAGTGAAGAACCGTGTTATCGGCAAGGTACCATGTTTGGGAAAAAATGCGAAGAAGCGAGGACGCTCAAATGCGTACACGTTGATGCCATTTGTGGCACCGAGACATGAGGAGACCGTAAGTCACTAACAGGGGCATGCAGGT
	491	GCGGGGAGTAATTGGCTAGGCGCGGCTGTTGTGGGACCTCGGGAGTGAGGCTGAGCGTGTTTGAGTGACACCTTACTCTGGGACTTCGAACATAAAACCGGCAGGGTGCAATACAGACGGGGCCATCTGTAGTCATAGTTATCGGAAAACTACGCCTCCGTACGGCACCTTTGCATCCTTACTAACAGGGGCATGCAGGT
	492	GCGGGGAGTAATTGGCTAGGCGCCATGGAGCTTCACTAATCTCGCACGCTTATCAAAGTTTGTTGGCTCTTGTGACGCCTGATGTCAGTCTTCTCTCTACCGGAAATCCTCTTCCTGGGGGAAAAGGCCCACCTAACCAAATGCTAGCTTGCAAGCTAGGGGCGCCGCATCTCAGTCTATACTAACAGGGGCATGCAGGT
	493	GCGGGGAGTAATTGGCTAGGCGGGATATGAATTTGTGAAAAGCTACATGCTAATCGCGAACAGCACGTGCATGTCCCTACTATCTGTTTCAGCTCTGCACGAGTAAGCGAGGCTACGTAAATTCAAGAACAGTGAAACTCTTAGTAGTCTACGGCATAATATGCTCAGCTCCGTTGACCAACTAACAGGGGCATGCAGGT
	494	GCGGGGAGTAATTGGCTAGGCGGTTGCGTTGGGATTATTTGTCCATTAGTTGGCACGTGGCTCCATCAGCCATACATCTACGATCCTTACTACCTGTTCAACGACACCAGTTGTCCAATAGTTCGCAGACCGGCTACGACTTCCCTACGGTGGCACTGGCCGAGTCTGGTTGGTACTATTACTAACAGGGGCATGCAGGT
	495	GCGGGGAGTAATTGGCTAGGCCCACAGGGGTCAATCCAGATAGAGAGGTAATTTACTCCCCAGACCGTCTCGGTCGCTGTGTTCGGTTTCGGGTATTTAAGGCGTCAGATTGTCTGTAAAGGAGTCTTGATCTATAACACGGCAATCCGATAAGTTTCCTTGGGGCGCCATAATACGCCTACTAACAGGGGCATGCAGGT
	496	GCGGGGAGTAATTGGCTAGGGGCACAGCTGTCGCATTCCCATCCGTTTGATGTGTTATAAAATCGGTTGGCTCTATAAACGTTAATGGAACACATTGCTTATTCCTCGTGTGACCTAGACTGTGCAGCTCTGTCATGTGGACCGTACGGAAAGATCTGCCCGTAGCTAACACCAACCAGTACTAACAGGGGCATGCAGGT
	497	GCGGGGAGTAATTGGCTAGGCGTTATGCACTTCAACGTGATTATGGCGAAAGGTGTTATGTACAAGTGTCTGGGTTTTCGCCCCTTGCCTGGGCGGTAGAAGCACGGCCTCTTTCATATGTTGAATTGATGGACTTAACTCAATAAAGATCCGTGACCAGTACACCTCCCGACCAGCATCACTAACAGGGGCATGCAGGT
	498	GCGGGGAGTAATTGGCTAGGCGGTGATTGTTGCATTGATTAACGGCTTCTTTGTTTGTCCCGAATTAGTGCCCTCTTAGGATATTGATCTGTGAGCTGCCCGCTAACCTGGCTTCTAAACGATCCTGTTTACTGTGCGGAAATACCACGCATTTCGGACGTATGAATAAGAGAGCCGTCAACTAACAGGGGCATGCAGGT
	499	GCGGGGAGTAATTGGCTAGGCGAGCGGTCTATCATCTTAATCGTGCCAACTGCCCACGGATTCGTTTTTTATGGCTCCTCGCGTACTTACTGATGTGGGCAAAGAGGAGTTAATAGGGGGTAACCTATGCACGTAATATGGTCCCGGCACGGCAACCGGGGTCTCCTCGAGATTGGTGAGACTAACAGGGGCATGCAGGT
	500	GCGGGGAGTAATTGGCTAGGCCCCTACTTTAGCGTTTTTAGCTAGGTAGCCACGCCGGTTCGTTGCTTGGTTGGTATTCCGCCATTCCTTTTTTCCCGTACGCCGCTAGGTACGCACGTTGCTATTCCGCTTCGCAGGCCGCCAGCTAGCTACGCCTTTATTCACTGTGTCGTAGGCAAGACTAACAGGGGCATGCAGGT
	501	GCGGGGAGTAATTGGCTAGGCGGAGCCCCCTGTCATGTAATCTCCGGTATTATACGAGAGATCTTCTGTTACGTATGAGGGGGTGGAAGGCGAAACCGTGCTTCGCGACGTGTGCGTGCGAAGGTTATTTTCATCAGTCAACCCGTCAGGTTGCAATTAGCCTACAATTCTCTCGGGTCTACTAACAGGGGCATGCAGGT
	502	GCGGGGAGTAATTGGCTAGGGGAAGTAAAATTGCCCAATAAGGCTAGATGGCCACTCTTACGTTTTCTTCCTACTGGTGAAGATCACTCGCGTGAGCTGAGTGTTCATTGTGTGAAGCCCGTACCCGTGGCACTTCATCAACGCTTGGACCAAGCGTGTCGTAGACGCGGTCGTTCTGCTACTAACAGGGGCATGCAGGT
	503	GCGGGGAGTAATTGGCTAGGCGGGACCTTGCAAGCTAAAACGCCTTCAGCTAAAGTTCCTGTATTGTTGGTGGACAGTCTCCGGAAGTCGTAATAGTTTTCGGACACTAGTAGGATCCTATCTGACGTTATGGCGCACTGCCTTGAATATGCTATGATCGTTCACGAAGAGTTTAGAAGCACTAACAGGGGCATGCAGGT
	504	GCGGGGAGTAATTGGCTAGGCGGTTTCTGTTACTCGAGGCACTCCCGGTCCGTACTAGCGTCGACGCGCGATGAGTTAGGGATTTCGAGAAAGGACTGAAGTGCTCTAGGTGGCGGTTGCTATGCGACTTATGTACATCAGCGGATGCCCAGCTCGCAATTCGTCACCCTTGCTTTTGTTACTAACAGGGGCATGCAGGT
	505	GCGGGGAGTAATTGGCTAGGGTATGGAGTGCTGCATGAGTTAGTACAACGCCTAGGCGAGTTATCCTTCGATGGTACCATGCCCGGCCCCCGTTAACATTCCCTCGCCCGGGCGTATTCCGGATCGTGTTCCCGTTGCCATCCCGTTATTTTGGTTTTCCTTAATTGATGATTCCGCTCGACTAACAGGGGCATGCAGGT
	506	GCGGGGAGTAATTGGCTAGGCGGCAGGGAGGTACTACTGCGGAACGAACCCTCCTTCCCAGACCTGTCCGCACGATGCCCTAGACGACCAAAGGAATTCAACTTTCGGGGATCCTCAGAAAGTCTTGTGTGATTTTCGGAAGACTAGGACGCGTCTTCTTGACCGGGTTTCAAAAGAGCGACTAACAGGGGCATGCAGGT
	507	GCGGGGAGTAATTGGCTAGGCGTGACAGACTTGTCATGAGAAGCACACAGCAAGCTTGCTGTTCGCCGCTCTCCAAACCCGCTGACGGAATCGGTCTCGCGGGCGCTGTAGCCGTTACCTGTCTGGCTCGTAAGTGGCAAGCGCAATAAATGTTGCCTGGTATAAGGCTGACCCTCGATTACTAACAGGGGCATGCAGGT
	508	GCGGGGAGTAATTGGCTAGGCGGTCAATACTGATTCCCAAGCATAAGCAGCAACGTCCGTGTTTTATTAGGTGGCAGGACCCTCCACCAACGATAAAGCGCGCATTGAAGGGAATCGCCAGTCCCAGAATATAGAATGGGGTCTTACCATCGAGTAGCGTGTGCGAGAGAACTTAACAATACTAACAGGGGCATGCAGGT
	509	GCGGGGAGTAATTGGCTAGGCGAATCTCAAAGGCGCCCAAGGAGAGTGATTTGAGAATGCGGGTCCCTTGCAGGCTTCCGTGACATGAGAGAGCATCTTGACCTTGACATAAACATGAAGGCTATAGCCCAACCCCGACAAGAAATGTTCTTGCACCGAACAAAGCTGTCCCATCCTCCCACTAACAGGGGCATGCAGGT
	510	GCGGGGAGTAATTGGCTAGGCGTGCGTTTTCGCTCATTACAGTTTCCTCTGGTGGATGCACCTCCAGACACGGGCCATAACTGCCGGACTCCTCATCGCACATTATACTGCGCAAACCTAGATCTCGCCTCGCATTTAACGCGATTCTACAGAGACAAGCCTCCGGCCGCAACCTAAAAAACTAACAGGGGCATGCAGGT
	511	GCGGGGAGTAATTGGCTAGGCGGTAAGGGTATCGGCTGAATGTTCACCACCTAGTCTTCACTCATTGTCCGTAGCTCACTCACATTGTTGGTAAGTTAGACGCCATATCAATGCCGAACTCGCCTACAGCGTAGAAGAAAATGCGTGTTACATCGGGCAGACTTGTGCACAATTCGGACCACTAACAGGGGCATGCAGGT
	512	GCGGGGAGTAATTGGCTAGGCGACCCATATGCTTTCGGTTATTCCAACCCACGTACTCTTACGTCGCAATGACAGGTTTGCTAGCGTTTAGGGGACGCTCCCGTATCTTAACTACTCGAGGCCGGAACACAGATCTCACCTCGACCGCAGACCAACTGTCGACTAGAGTGTACATCACCGACTAACAGGGGCATGCAGGT
	513	GCGGGGAGTAATTGGCTAGGGTCACTGAGAATATTAACTTTAAGGCAGGCTACGCGCCGCCTTAACTTGAATTGCCTTGCCTGGTATATTTTGTAACCATCTGAACACGGACTGAAGGTAGTCCCACGACCTCACATATTGTATGTAGAACAACGCCAGTGACCACGTAGCGAATTGTTCACTAACAGGGGCATGCAGGT
	514	GCGGGGAGTAATTGGCTAGGCGTTGTGTTTGTCGGTCCTAGTCCCAAACCCGGTGAGCGGGGGCTCAGCAATGTATTGTGTCAAACCGAGTTTTTATGAACAGGCTGGCATGGCCCCGCTCCCGTTCAAGTAGTGCGCTCTCGGTATATGTCGTCATGGGGGCAGAAAGGTAGTCCATCTACTAACAGGGGCATGCAGGT
	515	GCGGGGAGTAATTGGCTAGGCGTTTGAAGAAGTATTGCCCCTGCCTACCTGCCCATCCAGTACCCGGAAATCGTCCCTCACCAGAGACGTGACTAACTAGGTATCCCTTGTCATAAGGCAAATGACATTCGCATGTCAGCCACTGGCTTAATGTTAGTACCGGTATCCTGTCTAAAGAGAACTAACAGGGGCATGCAGGT
	516	GCGGGGAGTAATTGGCTAGGCGTATAAGCAAATCGGGTCCTCGCTGACCCCACGGTCAAGCCGCGACTGACATCCAGACCAATGCTTGATTCCTTCCTCGGTTTATTACGATCATGAACGTCGAATCGCAGGATTTAGTGCGGACCTCTAAAAGGAACGGTGTATCGGATGCTCTAGCGGACTAACAGGGGCATGCAGGT
	517	GCGGGGAGTAATTGGCTAGGCGGCTGGGGGCCACCACAATAGAGAGCGGTCCAACTGACTCTGGTGACGGCTTGAAAACCATTCGGCTACATCAGCATAGGCGTGTCCGCGGCGCCTAGGTCTCTATCCCATCCTAAGGCGATATGCATCGCATGGTATTACGGTTGTCATAGCCCTCTGACTAACAGGGGCATGCAGGT
	518	GCGGGGAGTAATTGGCTAGGCGATCAAGAGGCACTTGTGATTGGCAGCGATTCTGTTCGTATGTCAGCCTGTGCGGGCCTTTCAGGGCATCGCCTTCTAAACACCCCATAGGTTCGGTTGCGAGTATTGCCGAGAGTTTCAAGAGGCAAAACTCTGCTCATTCCCTCATAGGCCCCTACAACTAACAGGGGCATGCAGGT
	519	GCGGGGAGTAATTGGCTAGGCGCTGTGCCGCAATATTTTTCGGGGGACGGATGTCGGTATCATTATCTGACTATAGATTGGACGGTAGTAGGTTCGTTCTTGGTCCGGATATGGCTCAATCTCCAAATAGGCGCGTCTGTAGCACTTAATAGTCACGGGTAAATGATTCGACGACCGGAGACTAACAGGGGCATGCAGGT
	520	GCGGGGAGTAATTGGCTAGGCGGCTCCAAGGCTGGCCTTACTTAGATCGCTCAGCACGGGCGGCCCCACTTCTGAGTGTTATGAAGCTAATTAGGGCCCAACACGCTGGAACATTTCTAGGGTTAATACTCGCAAAATGGACGAGCTAAAGTGGTTCCTGACGGAGACTATAGGCCGGGAACTAACAGGGGCATGCAGGT
	521	GCGGGGAGTAATTGGCTAGGCGGCACAGAGGACCTGGCCTCTGCTGCACAATTCCCCCTTGATAACGTAAGCGAGAGCAAGCGGAATCTGCTTCATCTCAATGAGTAACGACTTGCGCTATTATAGCCTCGACTCTATACCAGGCAGTGGCACACAGCCTATTACTGCGGGACTAGTCCGACTAACAGGGGCATGCAGGT
	522	GCGGGGAGTAATTGGCTAGGCGTTATGCTGGCGCCCGCCACCTGCCGCTCAGATGCGTGCTTGACCAGATGACAAGCAACGTTTGACCAAGCGATTGATTATGCTTGCTTTGATCAAAACAACTTACGTTTCGGGTAGTCCCGTCGTTAACATCAGACGATCGTGCGGTCTGGAGCTTTTACTAACAGGGGCATGCAGGT
	523	GCGGGGAGTAATTGGCTAGGCCCCCTTCAACTCAGCGAATCATTTCATCAAATTTATATTCTGCTCCATCCAACGTTATGTCCAGTTCGAATCTCCTATCTTATCGTATCGAAGTGGTCGATACAGTGGGAGTGTTGGATTACACGGGGTGAAGGCCCGACCCTAAATAACAAGAGGTGTACTAACAGGGGCATGCAGGT
	524	GCGGGGAGTAATTGGCTAGGCCCAAGCACCCGATCTGAGCAGGACCGCCCGAGATCAGGCTGTAGCCGTGAACGTTACGAGTACCCGCAACTGGTTAATCATGAGCGCCAATGGTTCTCGTCGGTGGGCCCGATACTTCACTTTTCGGTCGGCACCGTATAGAGGAGCAGGTAACATACAACTAACAGGGGCATGCAGGT
	525	GCGGGGAGTAATTGGCTAGGCGTGGATCAAATAAGCTGGCTCTGTGTAGGTCTGAGGGTCGGAGCGGGCACTAATCAACCGTAAGGTGGTTTCTATGGGTAGTACCAGTACTGACGGTTCGTTTTCAAAAGGGATGATGGCCGGACAGTACGTGGGTCAGTTCATTGGCGCGCGCAGTCTACTAACAGGGGCATGCAGGT
	526	GCGGGGAGTAATTGGCTAGGCCCCTACTATCTTGCCGCCATTCATTTACGCAGCCAGCCATTCAGCCCGCCCGCTATTTAGGTTCGCCGGTTCGCCGCTATTCCGGCCGCTAGGTAGCTTGCCCTTCCGGCCCGCAGCTTTTCATTTTGGCCTTCATTTTCGTATAGTATGGGTTACTAGACTAACAGGGGCATGCAGGT
	527	GCGGGGAGTAATTGGCTAGGCCTTCTCCTAGAGATAAGCGCAGGCATAGGAACGGTCAAAGGGGTGCATGTCATGAATTCCGCACGTCTGATTCACCTCGCTTTTTTAACCCGAACACCTGGACAGATCCTTTTGAGGGCCCACCGGTGTCTCGATCCGATACCACTGTTATCCTTCCACACTAACAGGGGCATGCAGGT
	528	GCGGGGAGTAATTGGCTAGGCGCTTCTGTATTTCAGGACCCAAGCTTTTTCCCGTTAAATCAATACGCGGGAACCTTTTTGCATGGTGGTGGATATGTTAGAGGCGCCTGGATGTGCACGTTACTCTGTAAACTGGTTGCATCTCGCGTATCCCGTTACCGGTCACATACTCTCTACGCTACTAACAGGGGCATGCAGGT
	529	GCGGGGAGTAATTGGCTAGGCCTTATTCTCCTGATCTACCGCTGGCGATGGAATCGAAATTGTGGCCAATCGATCTGCGCGCGAACTTGGGTTGAAAATGCTGAAGACGCGAAGGGGAGCGCTAATTCGGTATTCATTCCGGCCGCTTCGTTTATCTATGATCTTGACAGTACGGCCGAAACTAACAGGGGCATGCAGGT
	530	GCGGGGAGTAATTGGCTAGGCGCATTGCCCCCAAAGAGTCCTGAACCTCACCACAAAATCAAAATTGTGGGTAATCAAAGACGGACCACCTGACAGCTTACTCATGATCCAAGCCCCTATAACCGCCGTGTATGGGAAGCGCCGCCAGGTTAGAAAATGGATAACTGTGTTGCCCTTACGACTAACAGGGGCATGCAGGT
	531	GCGGGGAGTAATTGGCTAGGCGGGAAAGACCTGAACTCACCAACATGGTACGCGGAACTTTACTACTCCCCGTGGAGCCTCCTGCATCGTAATGCACCAGATGAAAAATATGAGGTCCCTCGCGTGAGCTAATTCGTGGGAACTGGTGTGATGGAACTGGACGATATCGAATCCTGTTTGACTAACAGGGGCATGCAGGT
	532	GCGGGGAGTAATTGGCTAGGCCCAAGCTTCGTATGTATTTGGTTATCACGCATTATCCTACGAGTTAAAGCCCGCAAATAGCGCGGTAGAAGCGCACGTTTTTAGCATCTCAGCTTGGCATTGGGCTACGCATTCACGTACGTATTCCTTCACACAGACAGCTTAGTGCAATAACCGCTAACTAACAGGGGCATGCAGGT
	533	GCGGGGAGTAATTGGCTAGGCGCAAGTAATCCCCGATGTGGCACCATCGTAATCTCATGCTGAGCCAATCTAAACGTGGGTGGATCATTAAGTCACAGTAGTCATATGCCTGTCCCACGTGGAAATACTTTACAACAAGGCTCATCCGGCTGCTCGCGACGTAATCCCCCCAATAACTGGACTAACAGGGGCATGCAGGT
	534	GCGGGGAGTAATTGGCTAGGCGGACGTATTCCTCCGTCAGCCGACCACCGGCCTAATATCGCCTTAATGCAGTCCGTCTTATGAGAAATAACAAATCGCCACAGCATTCCCAATAGTGTATACCGGTCGTACCGGTCGACCCTCTAGAGGATGTAGTTTGGCATGGTAACCACAATCCAGACTAACAGGGGCATGCAGGT
	535	GCGGGGAGTAATTGGCTAGGCCCCTCAGATCATGTAAGCATCGGATAGCTAGTTATCACTATCCTATGCTGAGAATGGTACTATGAGTGTTTCTCCGGGGGAATGCGAAGGTACGGAGACTCAGGATGTCCAGACTTCGTGTCTCCTGTTAACCGCGTGTTCAACTCAATAGTACCGATGACTAACAGGGGCATGCAGGT
	536	GCGGGGAGTAATTGGCTAGGCGATTATACTGATAAAACAACTGCGTGTGGCAGGAGTAACTCCACGTCGGTCTCTACCGCGGTTCGGACGGCTAATGTCGCTCTAATACGGAGCGTACTGTCTATGGTCGGCCGCAAATAAAGTCTGCTTCCTATACGTACGTTCGGGTAATTTGGTCTAACTAACAGGGGCATGCAGGT
	537	GCGGGGAGTAATTGGCTAGGGGAAGCAGCTGGCCCATACTTACTCACACCAACAAACCAATACACGAACACACCAACGAACCAATAATCGCACGAACACTCACTCGCTCGCTTAATCACTCGCACGCACGATTAATCACTCCATCACACACACGCTCGATCAATTTCTCGGATAGCACCTACTAACAGGGGCATGCAGGT
	538	GCGGGGAGTAATTGGCTAGGCGCCAACCTAGCGTTATAGGTAAAAAGCTACACACTATACTTGTGTACGAACCAAGCCAGCTACGATGCAGGGCGGCAAGCTTCCGACGTAGTTTTAAGCACTAGGCATCCATAAAGCACCACAATACATGTAAAAATCGATCACGGTTCTAGATACAGGACTAACAGGGGCATGCAGGT
	539	GCGGGGAGTAATTGGCTAGGCCCAGACAAGACACGTTTTATAGGGTGTCCTAAAAGCATACTCGTAAAGCGCTTTCGGTACAACTCGTACCACTGGGCGTGTACGGATGTGGGTCATCTGTAGCTCTAGAATACCATATAGTTTGTTGATCCGGCAATGCCCGCCCGGATAATAGATAGTACTAACAGGGGCATGCAGGT
	540	GCGGGGAGTAATTGGCTAGGCGTACCGGAAATCTATGATAGTTAGCCCAGAACAACCATTGGACCAACCTAGCATTGATCGGAGGTCTAAAAATTATCTTTATTCCGAGTGGGATTGTTCGTCACTGGAACGGTTAACAGGTCAAGGCAACCTTTCTACAAACGTGTGCCTTCTTTGGCGACTAACAGGGGCATGCAGGT
	541	GCGGGGAGTAATTGGCTAGGCGCCGAACTTAAATTGTGTTGGCGATAAAGGCGCAAATAACCAGGACGGTGCCGATTCTTCTCGGGCTCACCCAGACATTTCATGCTGTTGACTCAATTATCTAGGTCTAGGAGGCTATTGGCTGCACGCGTGAAGGGCCGTTGATGTCTGCTTGCTAACACTAACAGGGGCATGCAGGT
	542	GCGGGGAGTAATTGGCTAGGCGTAGACGCACGTGAGTACTTGGAACAGGCATATTATTGGCCGGCGCGCAGTCCGGACATCTTGTGACAATTCAAGCTCTGGGTAGAACGGTAGAGTCACCCACCAAAAGAGGTACGATCCGAGCGTTGTCCACACACGTCTCGTGACTTAGTGACAATAACTAACAGGGGCATGCAGGT
	543	GCGGGGAGTAATTGGCTAGGCGTTTCCAATTGTTAGGAAATGGTGGAAGGCTTGTTGAAAAACCATGTACAAGCTCCGTCTTGAGCCCATGGAGAACGGCGCTGACGGCCACTTTCCGGACAAACGCCGTGTGGAACAGGTATTTTTACCAGCACCAATTCTACCGATCAACGAGGAATAACTAACAGGGGCATGCAGGT
	544	GCGGGGAGTAATTGGCTAGGGGCGCACTGCTGCTCCCGTATCCGGAAGCGAACCGCTCGCACTAGTCCCATTCTGCGTAGGTGCCGAGGGAGCAGGGGACGAGCTGCCAATAAACCAGTAGTCGCCTTAAAACGAGACATGGGGGAACGCACAGGCTGGTCTAATGAAGCCAGCGCTTAGACTAACAGGGGCATGCAGGT
	545	GCGGGGAGTAATTGGCTAGGCGTGCCGCCCTACGAAGTTCGATGACAGCGACATTAAGCGCTGTTCTATGATTATGCCGCCTAATGGGGCGTCCCCAATTTACGGCATACGGCAGGGGGCCAATGCGGTATACAGGAGGAGACCTCGGAAGGCAGGTTAATACGGAGCGGTCATTTTTTAACTAACAGGGGCATGCAGGT
	546	GCGGGGAGTAATTGGCTAGGCGTTTATATGGCCACCGCCGGTGGACGGGGGGTATTCGAGGGGAACCGGGACCTATTTTCGGCGTCGCCTTGAGCTATCCGAACGTCCCTTCTTATCCTTACTTAGACTCTCGCCGCCCCGATGGAAGTAGTTTATACATATGTGCGAAACAATAGTTCGACTAACAGGGGCATGCAGGT
	547	GCGGGGAGTAATTGGCTAGGCGGGGCACGCTACACTCGCTCGATTAATCAATCCAACGCTCGCACCAACACTCAAACAATCAAACCATCGAACAATCACACCAACCCTTAATCGAACGAATACACGATCACTCCATCCCACGAACAAACGCACACTCAAACAAAGCTCCATACGGACTTTACTAACAGGGGCATGCAGGT
	548	GCGGGGAGTAATTGGCTAGGCCCCCCTTAGCCAGGTCTCGAAATCTAACTTATGTTATCGGACACCTCAGCGCGCATGATTCGGTGTCCCAAATGTCGTCACAGGTTTATCCATGTCTCATTCTCTGGAATACCCCACGGACCGTAAGCCCTCTGATTATGATGCCAGTTTCATGCTGATACTAACAGGGGCATGCAGGT
	549	GCGGGGAGTAATTGGCTAGGCGGGGACGGGGGTAGATCTAATTAGCCTTGCTGAAAGACCCCGACAAGAAAACTTTCGTATCTCCCTGATTAACCTCGGAAAAAGGATATAATGAACCCGCAATGGATAGCTTATTCCAGCGCTAGCATTCGATCAGTGAAAAGAAGACGTCCCTCCTACACTAACAGGGGCATGCAGGT
	550	GCGGGGAGTAATTGGCTAGGCGTATGATCCTTTGGACATGTGCCATGCCTCGTAAAGTGAGAGGCATACGGACCCCGCCCGTAGAGGGAAAGAGGCATCGAGTGAAATCTGCCGTTATTCAGCACCGAGAAACAACAAACCGCAAATAAACATAGGACGCGGTGTCACTCGGAAGCATCAACTAACAGGGGCATGCAGGT
	551	GCGGGGAGTAATTGGCTAGGCCCATGATAACTGGGCGTGACTCTAGTTCTCTCAGTTTTGAGACCCGTTAGTCTGCGTTCCCTTTTTGGTTTAGAAAGGCTACATCTGGCTTTACACGGGGGCCGTCTATAACAGCACACTCCTGCCGAGATCCTCACCGCTCGTCTACATGTGCGTTTTACTAACAGGGGCATGCAGGT
	552	GCGGGGAGTAATTGGCTAGGCGCCATACCTTATAATGGCATCCCCCAAACGGATAACACGGCATAAGCTGTAAGAATCACGGACCCCCCGGGTTGCAGCTGACCGAACAAACGCAAATGTGATTTTTCGCGGCAGTGTACGACATCCTGATCGAGGGTCCCCGAGTCTATGATCTCCTAAACTAACAGGGGCATGCAGGT
	553	GCGGGGAGTAATTGGCTAGGCGATGTCGGCGATGTGGACTCGTCCTTAATACAGAGACCACCACAAAGTAAGAGATTACCGTCCGTATTTGAAAGTCCTTTCATTCTCTGTTCAGATGGAATCATAGCCCGGTACCTTCGCCCGGAACGAGACGAATCCATGTTGCAACTACAGGTTGGGACTAACAGGGGCATGCAGGT
	554	GCGGGGAGTAATTGGCTAGGCCTACCAGGCTGATCACGTGCACTTAATTGCGCGCAATCAGATGCCCTCGAGCCAATGAACCCGATAACACATACTTAATGTTCCCATCCAACCCAAACTCGATTACACGCATAATCACATAATTATTCAACTACTTAATCTGACTTTGCGTTGGGGTTAACTAACAGGGGCATGCAGGT
	555	GCGGGGAGTAATTGGCTAGGCGTCCACGCGCGTAATCTGAGCCGTAATCGTACTGCTGAACTAGGCCGGGCGACTCCGTTGCAACTGGTGAAACTTTGTACCCCATTAGTCCTGTCTTCGTGAGTTGATTATCTTGGCAGGGGGATAGAAGCTTCAGCCAAGGTTACGACACCGTTTTGTACTAACAGGGGCATGCAGGT
	556	GCGGGGAGTAATTGGCTAGGCGTAGGTCGGCCTGCGTAAAGTGTTACACCCTCCAACGCGGACATAATCCAACGTTTACATAATCAAACAATCCATCGCTCGAAAACTATCTCGCACAGACCATCAACTGGGTCATCCACACCGTCGACATATTCTGTCTTAATCTATCCCCGGGGGACAACTAACAGGGGCATGCAGGT
	557	GCGGGGAGTAATTGGCTAGGCGTTTAGACTAGAGATCACTGACCCTTTCCGCGCACTTGAATGGCCATGGTATTAAGGAGCGAAGTGGAGACTACTGTAAGACTCTCAACTGAACTTCTAACAGAATCGCGTAGGAGATAGGCGTGTGGTGATCGTGTCGGGAACGCTGGTACCATCTGCACTAACAGGGGCATGCAGGT
	558	GCGGGGAGTAATTGGCTAGGGGAACAGCCGCCATGACGCATTTCCTTCCTACTATATTCCACAAGCTGGGTGCTTGGTCATTGGCGCTTACTACACTGGTTATAGGGACTTTACAGACGGCTCCGATCCGGACCCGGTGGCAATAATTGCATTGCTAAGGTAAGTGGAGCCATAAGGGCGACTAACAGGGGCATGCAGGT
	559	GCGGGGAGTAATTGGCTAGGGGAAAAGCTACATGCTTATCACAGGGAGGACTGCTCGTTTGTGTGGATGTAACTTGACTCCTAGCGGAGAAGCGGTAGGCTCAGAGTGGAACAGATCGTCGGTAAAACGGTTGCCTCCGCCACAATGCGGGCTTCCCTGGATGACTGGCGATTACCATGGACTAACAGGGGCATGCAGGT
	560	GCGGGGAGTAATTGGCTAGGCGTGACGATGGCATAAAACTGCCAATTCTGTTGGGGCAGGAGGTTCTGGAGTACCATGAATAGTCGTTCTAATTGAACCACAAACGCTTTGAAAATCGTCTGACATGATGCTCGCATCTTTAGCAGACGTGAATACTGTTATTGCGGAACATAATTTGCGACTAACAGGGGCATGCAGGT
	561	GCGGGGAGTAATTGGCTAGGCGTTGTTTCGATCCACGCGTCATCTTATCCCTGGTAATGCCATAAGCTGGATCTTGTAGAGGCCCCACTCTAAATGGCGTATTTGACGGTGTGCGTTCTTGCGCATGTGTGTGAATGCAAGTGCATCACGTCGGTAGCACATTTTTCGTTTGTTGGAGGCACTAACAGGGGCATGCAGGT
	562	GCGGGGAGTAATTGGCTAGGCCCACTCTCCCTTACGTGGCGGATTGCAAGGCACAGGAGATAGAGTTCTTGAACCACTACTATGCGAGGGACCCTTAGTCGTCCACATTTCCTGTCTGCGAGCGTGCGATCAGAAATCCCGTGCTTACGACAACAGTTAGTTCGCACCAATGAAACCGCAACTAACAGGGGCATGCAGGT
	563	GCGGGGAGTAATTGGCTAGGCGTCTGTCCCTCATATGTGTATCCGCCAAATATGACAACCTGTTAACTCTTTCTGATCGGAAGGTACAGTGGATCCAGGGCCTTGCGGACAGTGGCACAATAGTAGCCTGCCAACACAAGTAAATCCCGATCTCTGGGGATTCAGGTGTTCCATGTAGCTACTAACAGGGGCATGCAGGT
	564	GCGGGGAGTAATTGGCTAGGGTCACGCTTAACCGTCTGATATGTCCAGCCCAGCTGGATACCATAGAGACGTTTGCGAGGTGCATTGCATTAGCGAGTAAGCGTTTTGAATTCCTGCTACTAAGGCTAACCGCCGGGATAACCTTATGAGCTCCCACATGTTAAGTTTGCTCACCGGGTTACTAACAGGGGCATGCAGGT
	565	GCGGGGAGTAATTGGCTAGGCGAGTTACTCAATCGCCTCTTCTGATGCACAGAAAAGCTAACTCACGGACTCCGGTAGTTAACAGGGAAAGTGAACCTGCGCTATGGAATTTACTAAGTCGTTCCTTGCAAGACAGCCCAGCTTCATCTCACACCCCTTACATATCCGCTTAAGGAGGGGACTAACAGGGGCATGCAGGT
	566	GCGGGGAGTAATTGGCTAGGCCTATGTCTTGCCCAGTCCGCAAAGAGGTGTGCGTATCAAGGTTGCTGATAATCCACTACAGTCTTGGGGCGAACAGTTGGAAGTCGGTATACTCGCGAGAGGACGTTGGAGACCAAGACTCAGGCGCGCTAACGGAACTGGTTGAATCATCATGTTGGAACTAACAGGGGCATGCAGGT
	567	GCGGGGAGTAATTGGCTAGGCGATTATGTTACTTTTGATTGCGGAAAGCGAGCCGCGGAAGTATGATCACTTCTCGCGATCCTCGCGTCGTTTGCGTTACAGCTCGGCACCCCGATTTCCGAGTCGGCTCAGGATCGCTCTTTTCCAGAACCTAGCCGCGCCAAAGATTGGGTGTCATTAACTAACAGGGGCATGCAGGT
	568	GCGGGGAGTAATTGGCTAGGCGGCGCGAGCGCCAGCCTATTCCCTGTCAGTTCTCCAAAGCATGCAATTAGTTAATAACTGTTCGCGGACAGCAATTGACACTGTTGCCACAAGGCCCATTATTCTTTACGACACTCTGGAATAGTCGTGAGAACACCCCGGGTGATGAAGGGAATGAAAACTAACAGGGGCATGCAGGT
	569	GCGGGGAGTAATTGGCTAGGCGTCCCTCTGGCCATGTAGTGAAATTCTGGACATCGGAACCCTCTAGTTTTTGTGACCACCGACTCATAGAGTTAATGTAGATCGCTGAACGTTAGCTTCAGGCGCCGTAGGGATTTGAGGATAGGTAAAGACGAATTGTATAAACTAAACCCTCCCTTGACTAACAGGGGCATGCAGGT
	570	GCGGGGAGTAATTGGCTAGGCGCGAACGGTTCTAGATACGCCCTGAATTATTTGTTATGAATGAAAAGTAGCCGCTTAATATATTCTTCTGTGAACCAGAGCGTGTAGGAAGCATGCACGAGTACTCAGTGAGGTCAAATCGGGTCAATTGCACAAGGGATCCAGGGCTAAATTGGGTTTACTAACAGGGGCATGCAGGT
	571	GCGGGGAGTAATTGGCTAGGCCCAGACGGGTAACACACACGGAACTACTTATGGGCTGTATTCAAAATTAGAACCAGGCAACATAAAACATGAGAGATGTCTGCGATCCCAAAAGTGGCGCGTTCTTCAGTCGCGGCCTGGGGCCACGACCTGCTATTGAGCTTGTGTGTTGGGTCAAGCACTAACAGGGGCATGCAGGT
	572	GCGGGGAGTAATTGGCTAGGCGACCGAAGATAGCAACCACGTAATGGACTCGTGTGGGGGATCGTGCCTTAGTACTCGCCCTTGGACAACACGAAAGACACAAGGTGGGGAGGTGCACGCCCATACCATTTGTGTATTTTGTGGTCCGATAGCTCGGCGACCGAGGTCATCGACGTAGGAACTAACAGGGGCATGCAGGT
	573	GCGGGGAGTAATTGGCTAGGGGCGCACGGTCAGACTCAAACGAACGCTCACATAAACGAACCATCGCACGCACGCTCGATCACTCGATCCAACGAACGCATACTCACTCGATTACACACACGATCAAACCCTCAAACGCTCCCTCAAACAATCACTCCCATACTAGCCTCGGACAATAAGACTAACAGGGGCATGCAGGT
	574	GCGGGGAGTAATTGGCTAGGCGGGTTCGCCAGTCTCAAGGTGTCCGAGTGGTCTACACAATCGCTGCAGCTAGAGGCTACGGGAATGGCTCGTAGTGCCTGGACATGCAGCAAATCCTATCTTCCTAAGATGTGTTCTATAATTTCCGCGTAATTTCACCTCCGGTCGCATAGACATGATACTAACAGGGGCATGCAGGT
	575	GCGGGGAGTAATTGGCTAGGCCTTCCTGGATTTGCTCATCCTGCATACTCAATAGTTGACCCAACCCCATCCGTATTAGCATTTCTTACAAACGCTGCCGACGAGAGGGGTATCGCAGGTAACAACCAGTCGATACTGAATTCTCTGTCGGCGCGTGCTCAATACATCCGCCAGCTTCCCACTAACAGGGGCATGCAGGT
	576	GCGGGGAGTAATTGGCTAGGCGGCGATTCCCGAGAAAGAATATAAGTGTGGTCTTATCATAACCACTCTCTGATAGGGAATCCGTATAACAGCCCCAAAAGGGCCACATCCCCGTTGGGTGGATTCGTCCTAGTGCGCTACGGAACATCCTTGATCATACTGATAATCTTCTCGCTCTGAACTAACAGGGGCATGCAGGT
	577	GCGGGGAGTAATTGGCTAGGCGCATTCTAAAGACGGGCCAATCAGGTGTGCGGATCTAGCACACTTCCAAAACCCTGCTTCTTATACCTATAACTGCTTCTCAGCGCTTGTCTAGTGTGTCACAAGACACTAAATCTTTTTTGGGGTGACACATTGACTTGACCCTCTATCAGTCGGGGAACTAACAGGGGCATGCAGGT
	578	GCGGGGAGTAATTGGCTAGGCGCGTTAATATGGCCAAGAGGTGACACGGATGTGAGCCCGTATGCACTCTACCAAGAGGCAATAATTGCAACGAAGCTTTTGGAGAATCGGTCGTGGCCCATGTTCATAAACCGGTCCATCAATAGGCCCAATAAGTACCACATCAGTACCCTGACTGCGACTAACAGGGGCATGCAGGT
	579	GCGGGGAGTAATTGGCTAGGCGTATGCGCGAACATGGGTTGATTAAGCCAGACCACTGACGGCTCCAGATTTTGCAATGGAGGGGCAATGTTCGGACAAAATCGTCGGACAGATCATGTGGAACGGAAGAGAGTTAGATCCAACTCAGGGAGCTAACGCAAACCCTTCCTGGTAGACGTAACTAACAGGGGCATGCAGGT
	580	GCGGGGAGTAATTGGCTAGGCGGGCAGTCTGTTGTGATAACAGGGTCGGAATTGCCGGGGAGGTAACGCCGCGGTTACTGAGGTTGCATCTCCTCCTTCTTACGTCGTCGGAGGTGGATGTGCGAGTGTCGTCTATTCGTAACTATAAGAAAATGTCTTATCAACGGATAACTGAATTCCACTAACAGGGGCATGCAGGT
	581	GCGGGGAGTAATTGGCTAGGCGAATCTCGAGTCACAATCTGAGCAGCAAATTGTACCCATTTGATACGCCGATTGTTGATTCATCCAATTGGGCGTCAGTTGCTTGCGTTCCTCGCTGGCACGCATAATAACCATATATGGCCACCGGTCTCTAGCCTGCTTATTAATGGACCGCCAGAGACTAACAGGGGCATGCAGGT
	582	GCGGGGAGTAATTGGCTAGGCCCCCAATAAGTTCCCTTAGCGAGCTCACATACCGATCGGCCCAAAAGACATGAACACTCTAACGTGTGGAGCCCACCCAACTTGTCCTTCGCTGAGGAGGCGGAACACAGTGAAGATGTGAGCTGTGGGGGAAAACATAATCCTTAAATCTGCGAAACCACTAACAGGGGCATGCAGGT
	583	GCGGGGAGTAATTGGCTAGGGGGTCCGACACATCAGGTGCTGGGTGGGACTGATGCGCTTGGTGGGCAGTCCTGCAGTTCCCCGGGTCCGGCGTTTACCAATGCGGCGCGTTCTTTATGAAACATGGCACACGGGCCTATGGACCAATTGCTAATACACTTAACAGAACGTGTCCGTCTAACTAACAGGGGCATGCAGGT
	584	GCGGGGAGTAATTGGCTAGGCGGGTATAAATTAGTACAGTTTACCCACGTGATCGTACAGCCGACACCCGACCTCGCCTGTAAGGACTCGCGCCCAAGCGGGCATATGTAGATGGAATCTGGATTCGAGGATAGTGCTTGTAGGTAAGGTCATCTGTTAAGCCGAGGGCCTACTGATATGACTAACAGGGGCATGCAGGT
	585	GCGGGGAGTAATTGGCTAGGCGCGTAGCCTCCGATAACGGGATGCGAATAACGATTTTCGGTTGACCGGAAACGCGCGGAAGCATCGGCCACGCCTTTGCTCCCTATCTTCATCCTCCCTAAGCTAATTATACCGATGAATCCACATCCTCTATAGGTCTTTGGGGATGAAGGGATCGTCACTAACAGGGGCATGCAGGT
	586	GCGGGGAGTAATTGGCTAGGCGTAATGCAGACCACACACCCGGGTACACACACCCATACACACTCCCATGGATGTGTGGGAGTAATTACCGCATTTGGCTTAGGGCTGGGGGCTTTGTTATGCGGGTCGCGTGGGCCCGCGTTTTGGTGGAGTATTGTGGTTCCTCTATTCTCCCTGTAGACTAACAGGGGCATGCAGGT
	587	GCGGGGAGTAATTGGCTAGGCGACGAGATTGCAGGCTGCAGATCGGTCAGTGAAGCGGCTTAAACCCGGGGCGGTGTGGACCACGTGGTAATGTAACAGCAAACAAAGGCCGTACAGAGGCTTGAGGGATTGGGAGGAACCTTTTGTTACTACTTAAAGACATAGGTTACACGATGCTATACTAACAGGGGCATGCAGGT
	588	GCGGGGAGTAATTGGCTAGGCCTACAATGGTAGGTTGAACCTTATTGAACGTAAGCGTCAGACTAAGGGCGGTGCGTCCCATGGACACCGAGCCGCATCCATCGCAACCTGATACAATCTCGCGACAGGCTGCCGTTTACTTTAATCCAGATAAATCAGTGGCCTTGCGAGCTAATGATAACTAACAGGGGCATGCAGGT
	589	GCGGGGAGTAATTGGCTAGGCGCTCAGCGTAATAAATCGAGCCCTCAAAGTGATATCATAATTTCTAAATGCTATGTGGCGGCTCAGTAGCTTATCCGACTGTTGCACCAGCATGTCAGATAATTGCAAGAGATTTCTTGTGTTCCCGAATCTTAGATACAGTGGTGCAACGACCACAGTACTAACAGGGGCATGCAGGT
	590	GCGGGGAGTAATTGGCTAGGGGCCTAACAACATGACTACAGCCCGACAGCCACCTTCCTCACTCAAACCCACTCGAAGGGTCTAGGAGGTTTGGTGCAGAATCTGTTCCGATGAGACAGTTGCCAGGCATCCCCATGCCTCAGGGGCGTCAGCATTACCGCATTAAAAGGACCACCGATCACTAACAGGGGCATGCAGGT
	591	GCGGGGAGTAATTGGCTAGGCGTTGAAGTCATAGGGCGCGCGTGCACTGTCCGCCCACCTGGAAAGCCTTTAATATCTGTCCATAACCATCGAGCGGTCTGTTTTTGTTCATTCAAGGATGGGGATTGGGGACTAATCGCTTATGGAACCCCCGGTACACGCCATGGCAAATCATGCTAAACTAACAGGGGCATGCAGGT
	592	GCGGGGAGTAATTGGCTAGGCGTTTCGTACGACGAGAGCTTGCGAATCTGTGATCCGGGACCTCGGTAACAGCGCTAGCGAAGCATACAAGAGTGTACGAGCGGAGTACCGTAATCACATTCCCCCTCTCAGCCCAGTACATTACGGCTTCCCGTTTCATGGGTTTGGCTTTCATAGCGAACTAACAGGGGCATGCAGGT
	593	GCGGGGAGTAATTGGCTAGGGTATCGAATTACTGGTCCGAGTAAGTAATATCACCGATGTACCTGACAGTGAATAAACGAAGGTGAGTACCACCGGCCACACTGTTTGTTAAAACGGTCTCACCGTGGAAATACGGTACAGAAGTTTAGTTTTCTGGCTTTTGCTTAGACACGAGAGGTTACTAACAGGGGCATGCAGGT
	594	GCGGGGAGTAATTGGCTAGGCGGCTACCTTCACCCAAGGCTCAATTAGGGGTAATGAGAGGGGGAGATCGTCGCAACGTATCGGGGGGCCGTAGCCCGCATCTGGCTTAGTCTGCAGGGCCTCGACCGCATTACCCACTAAATCGTAAGCCAGACTGGGACATGTCGGCAAGTAATGCTCACTAACAGGGGCATGCAGGT
	595	GCGGGGAGTAATTGGCTAGGGGCAACCTCCGTTCGTAACGGAATAAAGTGTCCAGAATGTATGACATAAGAAGGCCCTTTATCGATTCCTGAGTTAAGCCTGCCGTGGGGCGAGGCGTGCTTGGGACAGATCGACCACACAATACGGGTTGGTGCGGAATGTGCGCATGGATCATTCTGAACTAACAGGGGCATGCAGGT
	596	GCGGGGAGTAATTGGCTAGGCCCAAACCCAGTGAGCCCTCTCGCTGTGATCCTCCCAACCCAGTTAGGCTACGTCTTATACCTCTCTAGTGGTTCGGTTCGACTAACTCTATCATAGCACTCAAGGGCCGGCCCGTGGTATGGTCTTGGAGCTTCAATTCCATATCTTACGTAGGTACTCACTAACAGGGGCATGCAGGT
	597	GCGGGGAGTAATTGGCTAGGCGCTCTGACCGCGTACGCTTATTAAACATACGCTTCACTATTCGTTTAAGTGATTATGACATCCTTCAGGCGAAGGAGTGGTTACACCCTGGTCATCTTGATACCTCAAGAGGTGTGAACAGAACTAGCTCGTAGGATCATTGAGACACCACAAACGCCCACTAACAGGGGCATGCAGGT
	598	GCGGGGAGTAATTGGCTAGGCGCGACCGGCATGCATCGCAAACGGAACGTCTAGTTGAGGCGGTCCAGCCCAGGCCACCGATGGTATCGAGTTTAGTTTAAGTAAAGGTAAATACCACGGTTACTCGTTGACACGAAAAGCATATCCGTGCCTTCTGACGGGTTAGCGACTTGATTTACGACTAACAGGGGCATGCAGGT
	599	GCGGGGAGTAATTGGCTAGGCCTTAATTCTCGGGCGGGGGCCCGTCCACATGTACAGATTGAGACATGACTTGTACACACGGGGATAGTTAACCGCGGGGGTCTCCAGATCCGCCAAGCCGGTAGGGGACTGTCTGCCCTCACCCGCTCCCTCTTCGTTAGACACCGCGTTGGAGTACAGACTAACAGGGGCATGCAGGT
	600	GCGGGGAGTAATTGGCTAGGGGATTCCTCCACGATTGTTTCGTGTGGTCCGCCGCTGACGCCAGCAGCTGAACACGGACACAGATGAATTCTGATGATAATAGGTCTCTAAAGGCGAAAACAATTGCTGAGCCGTAGAACGTTGTATAGTACTCTGAAACTTCGCACACGCATACAAAGAACTAACAGGGGCATGCAGGT
	601	GCGGGGAGTAATTGGCTAGGCCTAGTACGTTAAAGTATCGCACCCAATACTTGACCTGTGTTGGCACAGTCAACTGAAAGGGCGAGCTCTGGTATGTACACTGCGGCGTAACCAATTCAGGCAACACACGTGCCTACATTCACTCGCGGTCTGGTCGACATGGAACCCGTACGTATCTCGACTAACAGGGGCATGCAGGT
	602	GCGGGGAGTAATTGGCTAGGCCATGCCTGCCACCTAGGTAGCCCGCCATTCATTTACGCAGGTATTTTTTCCGCCCGCCAGCTTGCCATTTAGCCTGCCAGCGTGACAACCATTCCTTTACGTAGGATTAAGAGACCTTCAGGCAGTTCAATCTGCGCCATGGTCACGACTTGCTCTACTACTAACAGGGGCATGCAGGT
	603	GCGGGGAGTAATTGGCTAGGCGTTTATCCAAGGGCAGTACAAGGCTATTTTCGAATTAACGTCCAGCGACCCGTCTATAGATCGACTTTACTATCTTGAGACTATTGAGCAGTACATGCTCGTAACTAATCAGGCATATCCCAATCATTGGAGGGGCCTAGCATAGGATTAACACGTCCTACTAACAGGGGCATGCAGGT
	604	GCGGGGAGTAATTGGCTAGGCGTCAGTGCTTCTCCGGACAGACATAGTACCCTAATATATATATTTCAGTGTGCTCGCGCGTAACCCGGGCGCGTATGTAAGTCAGCTCCCTCAAACGGACAACCCGTATGTGGGGAGCGCGCGCCAGCAACCGCACGCGGGCTGAGTTTTGTTGGAGTCACTAACAGGGGCATGCAGGT
	605	GCGGGGAGTAATTGGCTAGGCGAGCCTTGGTGATATATAAGCCGAGCATCATTCGTACGGCGTCCACCCCTCGTAGTAATTCCGATTAGTGATATAACCCGTGCGCGGTGTTGCAACCTCATTTGAGTAGCCCCGATCATCTGGTTGTGTTTATGTGTCCGCAGCCGATACAGTAGTCGCACTAACAGGGGCATGCAGGT
	606	GCGGGGAGTAATTGGCTAGGCGCCATTTTGGTGGCGCGAGTGCGCGTAAGTGGACTTTTCATCACGCCTTCATCTTAGTCGCCAATTACGGAAAAGGGAGCTTCGAGTGCATCCCAAGCATGACATTGGGACGCAAGATGAATCTAGGTTTTCAGTCTCAAGGTCGATCAATTTGAAGCAACTAACAGGGGCATGCAGGT
	607	GCGGGGAGTAATTGGCTAGGCCCACGGGTACCGCCTCGCATACACAAACGAACAATCCAACGAACCCACAATCACACAATCGCACACTCCAACCAACCCATAATCCCTCGATCCAACGATCAAACGAACACTCCATCCCACGAACGCTCGAACACATACTCGCATGTAAGTATGGCCCCCACTAACAGGGGCATGCAGGT
	608	GCGGGGAGTAATTGGCTAGGCGTCCAGTCTGGGTGGTCGAGCCTCTAATCCCGTAAATCATGAACCATGGGTTTTTGGACTTATCATCGGGATCGGGTCCAGTCCGCAGGAAGAGGATTATGGGTGCATTTGAACATTCACTAGCATGGGCCTGGGCGATTATCGTAGAGTCAGGACCAAACTAACAGGGGCATGCAGGT
	609	GCGGGGAGTAATTGGCTAGGCCCCACGGCGGCGTAATCGAGCGGCATTCGGCAGCGGGGCCGACCAAAACGACCAACACGCGAATTACCAAACCTGCAAATGAGTCCTAATACCAGCGGTACTGTTACAACCCGACGGTGTTACACCAAATTAGTCCAAACGTTTTCATTACGCCTCGTAACTAACAGGGGCATGCAGGT
	610	GCGGGGAGTAATTGGCTAGGCGCGATTAGTACTTCACACTGTCATTTAGCCCGCTCAAGACTAGAGACCGGTATAAAACGTATTGGTGGCCTAAGCTAGGCGGAGTGAAGTGGTAAATATCGGTCCTGACGCTCTGCATCACGCATAGGTCTAGCTAGGAACCCCAAGCGCTAGCCTACAACTAACAGGGGCATGCAGGT
	611	GCGGGGAGTAATTGGCTAGGCCAGTTCGTCAATAAGACACCTTTGAGGTAGCGAAATACATTGGAGTGCCAACAGCACCTGATTACGATAACACCCTGATCAACGCTACCTCGCGAGTCTGTGTTCGAATACGGGGAAGTAACGAGTACGCTCCACCAGAGCTCCCGCTCAACATTGTGTACTAACAGGGGCATGCAGGT
	612	GCGGGGAGTAATTGGCTAGGCGAAAAGCTTGTACGCTATGAATCGAGCACCACATCAAGTCCAGTAGGGCGTGACTAGAGTGCGTGTAGAGACGTCCACAAGAACATTGACTTGAAGGATAACGCAGCTTATCCAGAACAGTCCCCGCTATTCCTATTAAGATAGAGATGGACATAAGGTACTAACAGGGGCATGCAGGT
	613	GCGGGGAGTAATTGGCTAGGCCTTTTTCCGGGTGCACGCAGCAGGGACACCATTAGTCAATTTGGATGCACGTGCACTGTTAGTCACGTGCCGGTCGGTCATCTGGGGGTGGGACGTGTTTTCTTTTAACTCCATGTGGCCTCCCCGTGAAGATGATGAGATAAGCCCGCAAGCTCTTGTACTAACAGGGGCATGCAGGT
	614	GCGGGGAGTAATTGGCTAGGCGCTTCCCAACCCGTCGCGGAGCCATAGTGTCGCTGGCACTTTTGCGGAGCGTGACCAATCAACCGGGACTGCAGCACTGCCTGCTTCTCCGACTGTCGTATTGGTAGCTGACAACTGGTTTCTCACGTGCCACGATTTTTGTAGTTTGCCACTAACTGCACTAACAGGGGCATGCAGGT
	615	GCGGGGAGTAATTGGCTAGGCGACACTTTAGGTTCCCGGACGTCGTGTGAGACGCAATCAAAGCGCCGCTAGCTACATTAATAAGCACGAAGCGTACACCTGGTGAGGATGCGAACTGGCCACTAGCCAGCACACGGTCGCTAGCGCTCCATCGGCAACGAAATGGCCATCACATACCCAACTAACAGGGGCATGCAGGT
	616	GCGGGGAGTAATTGGCTAGGGGCTATAGTCCGTGTGACGTACACAGAAGTTGTTGTATTAATGTTGCCTATTGTGGTAGTGTGTTACGCTGAGTATACTGGCGGTGCGCCATCTGCAAGTTTCTTATAATAAAAAGGTTTTAAACCCTAGGTCCTCAATATTATTGTGGGGGTCCTGTGCACTAACAGGGGCATGCAGGT
	617	GCGGGGAGTAATTGGCTAGGCGCGTGCGAATCCCGAAAGTTTATCCCAATAATGGTCTCCGTTTGCGTACTTAATACTTCCTACCCTCTATCGCTTATCTGTGCATATCGACAGGCAAACTGAGCCCTATCTGCTTAATCAAGGCGAGGTAGGCACGCTATCCCTCGGTGTAATCGGACCACTAACAGGGGCATGCAGGT
	618	GCGGGGAGTAATTGGCTAGGCGTAAGGCCCTTAGAGACGCCACGGGTGGTTCGCACTCAAAGCACCATTAAATAGCTTGAAGTTATTGAGCATGCACGCGAATGATAGAGGAAAGGCTAAAAAGCTCGTTCTCTTACAAGTTCCATGTCTAGGCGCAGATGGGTCTCGTAGAGCCTCTGAACTAACAGGGGCATGCAGGT
	619	GCGGGGAGTAATTGGCTAGGCGCCTATTGGTCCGATATGACGATTCGGAGAGGAGCGGTCTAGCCTAACTCGCCGTTAACGCCGCGTACAACCTAACTTATAACCCGTGCGTCTCGGCTATGACTAAGATATCATCAGAGGCGTCCAACGTAAAAGCTAGTAGGAATTTGCTAACAGAGGACTAACAGGGGCATGCAGGT
	620	GCGGGGAGTAATTGGCTAGGGTACCGTCGTTAAGCACGTTGCTAGGTACATAGGTCGTCGATTAGGCAGGTAGGCAGGGCTCCCATGCAGGCGTGCATTAATACAGATCGATCTGTATAGTCCTGTGCACCGGGAGCAGTGAATTCTGTTCCTGTGAAACGACTATTGCGGTGAAGATTAACTAACAGGGGCATGCAGGT
	621	GCGGGGAGTAATTGGCTAGGCGGTTGCTGCGATGGCTAACATGTAGACCTGTCGAGCAGCATAAGACCAACTTTTGTGCTGGGGAAGCTCTCGGTCCTATGACAGTAAAGCATGTTCAGCCAGTATAAACGGTAGTGTCCCCGTTCGCGTTCCACGAACTTGCAAGACGACGGTAAGGAAACTAACAGGGGCATGCAGGT
	622	GCGGGGAGTAATTGGCTAGGCCTTTGGATTGGTCAAAGTATTAGGTCCAGTTGTGAAACTACAACTGGTTACTTGCTAATATGAGGCGTGCCACAAGCAGGGAGCAGGTGTGGAGATTTCCTCATAGAAACGTGGCGACACGCGGCAAGGTACCGCGACTTTCATTGGTTGATATCCCGCACTAACAGGGGCATGCAGGT
	623	GCGGGGAGTAATTGGCTAGGCGAACCGAGGAGGATGCAGGTTTACATCTGGTCGGTCTGCAAAGCGACGGCCGGCTTGCTTCACGGGTCATCTGATACGACATCCAGCAGCTCTTGGAATACCTTGAGGAAGTCCGTTGAACTGTGGCTGGCAACCTTGAACTTCGGAGTCAGGATGCCGACTAACAGGGGCATGCAGGT
	624	GCGGGGAGTAATTGGCTAGGGTATGCTCTTAGCGTTCGCCCATTTGGTGTCAGGCCCGTTCCATCGTAGCCCTTCAGGATCTCCCGCAGGTTTTGGTTCAGCCAGGCATTCAGGTACGTATTCATCTACCTTGCTTTTAAATATCAGATATTTGCATTTCACCGCTTACCACCTCTTTTTACTAACAGGGGCATGCAGGT
	625	GCGGGGAGTAATTGGCTAGGCGATAGTGACTCACTTTCGCCGAAATGAGATTCTCCCTAAGTTTGGTTGAACCGGGTGACAACCGCTTAGTTCTGCTTATTATGAGAAGCCATTAAATATCTACGGCGGAGTCTCGCCGGCTGATCGCATAGAACAGGAATTGACCGCCTCATTCGAATGACTAACAGGGGCATGCAGGT
	626	GCGGGGAGTAATTGGCTAGGGGATATTTAGTTATGCGAACGCATGGCAGGGACTAATCTCCTTGATATATGTAGGAAGTAAATCCAGCCTCTTACCGGACATACATTCGGTGCCCGATATTCGGACGTCGTTAGGTTCAATGCCCACCGATTAGGGCAAGACGGTTTCAGACGCCGCATCACTAACAGGGGCATGCAGGT
	627	GCGGGGAGTAATTGGCTAGGCGTGTTTGAAGTTCATTTTATTGTAGGTAATGAAGAATCGCACTCTCTAACCGGCGTCGCGTTGCCCTCGGCCGTGGGTCGTCCTGATTCGTCTTCCCCTTGCAGCCCAACAGGCCCGCAGGTATTACTACGTATCATTCCGCTTAAGTTCGCGCTAAGCACTAACAGGGGCATGCAGGT
	628	GCGGGGAGTAATTGGCTAGGGGCATAGACAATTGTCGATAGGCGGAAATAGCCAGATAGTCGCGATTACGTGCTTAGGAATAATGCCTCTCCTCCCAGTGTTCCGGCCATGAACTCGAATGCCTCAATTGACGCGATTTAAGCCCACAGTTGGTCCACGTTGTGTGCGGTTGAGCTGTCGACTAACAGGGGCATGCAGGT
	629	GCGGGGAGTAATTGGCTAGGCGCGATGAACCGTGTGTGGTAATTGTCATAATTAATTGACCGCCACACGTTCAGAATTCGGGAAGTAGTCGGCTGGCGGAAATCAGGAACACAACTGACCCTAAACATATCACAGTCCCAGTAATTGTCAATACGCACCCTAGTCTGCGGTTAGGGACAAACTAACAGGGGCATGCAGGT
	630	GCGGGGAGTAATTGGCTAGGGGGTCGGGTTTACCCGAAAGATACTCGATACGATAACCGTCCGCCTCTCACATGCTCCCTTCATAAAGTGATTACACGCAGGGTCCAACGCTTAATTAGTTTCACCATCCCACAGGCAAATAATCGAATACACCCACCCTCCAAATACTTGTCAAACCGAACTAACAGGGGCATGCAGGT
	631	GCGGGGAGTAATTGGCTAGGGGGTCCGGATCACCCACGGTCGCACGTTTTCACGCAAACTAACTTACTTAGTCGCACGCTCGCACGCACCACGGCCCCCACACTCGCATTCTGGCACCCACGATACTATTTAGCTTTTCACCGGCGTTTTCAGGTTCATTCGCAATAACGAAGATGCGCAACTAACAGGGGCATGCAGGT
	632	GCGGGGAGTAATTGGCTAGGCGCACGTACGAACTTTGCCATTTTGCCACGTAGGTTGGTATTTTGCCCGCTTGGCATTCCGCCCGCCCGCTAGCTTTTCCGGTATTCAGGTAGCCAGCCCGGCCTTTTGCTTTTCACGCCGCTTTTCCGCTATTCCCGCAGCTACACACCTCTGGGTATCACTAACAGGGGCATGCAGGT
	633	GCGGGGAGTAATTGGCTAGGCGACAAACTGCTGGTCTGAGTATCCCAGTTAAGTCCACGCTTCGAGCAGAGTCCTTACGTTGGATGACGCTCGTAGCGACTGGGTGGTATAGTAGTGCTAGATTATGGCTAAGTTCCTCCACTAGCATTTGATACCCAGTGATTTCCGCTCCGAACGAATACTAACAGGGGCATGCAGGT
	634	GCGGGGAGTAATTGGCTAGGCGTACCTAGCCCACGAGTTCATAAACTGGTTATACGCCGCGCTCCGAATGGGGTGGGCCTCATTAATCCTCCAAGTGCGCCAGCTGGCACCCTCCGTGCAACAGCAGACCGTATGCTCACAACGGGTGAAAGGAAATTTCCAGCCTAATAGGAATAGCCGACTAACAGGGGCATGCAGGT
	635	GCGGGGAGTAATTGGCTAGGCGGAGGGCTACCGGCACCATTAATCAATCGCACCAACGATTACACGATCACACGAAAATTCTCTGACAACGGGGAACACGCCATAAGGAGATCGTTTATGTAATCGACATAAGGATGGCAGAGGAGGAGGCGCCGGCTGAGCGGTAAGTTTAAGCGTACGACTAACAGGGGCATGCAGGT
	636	GCGGGGAGTAATTGGCTAGGCGCCCATTTCTAGATTTGCGGCACTTTTCTAACCTTAAGCACATCTCGATCACTATCACAGTGATTAATTGTGTGTTTCTCTTCGGCATCGATACAGATGAAGTGAGGGAGAGTGGCTCCCGGCGATGTATAGCCCCATGCGTGGATGGAAAGAACCGTTACTAACAGGGGCATGCAGGT
	637	GCGGGGAGTAATTGGCTAGGCGAGTTTTACGAAGAAGCATCCCCTTCAAACCATGCTTACCTTTTAAGTAGTGTGCCATCTGCGGAATGGTGTTTCCTATGGGCGAATTTAATGTTCGACGCGCGAGTTTGTGAACTTGACCACAGTTGCTTCAAGTTACCCATATCGCTAACTGTCTTAACTAACAGGGGCATGCAGGT
	638	GCGGGGAGTAATTGGCTAGGCGGTTCGTAATCGAATGAAGTGTGCATCGTGCTATAATCACTACACATCGGAGTCTCACACGGATCGTCCGATTGCGACCTTGCATCGGATAGTCCCAACTGCAGCACCGTTAGCTCAAGGTACCGAACCATTGGCGGTCTGGGATGACCAATCCCCGAAACTAACAGGGGCATGCAGGT
	639	GCGGGGAGTAATTGGCTAGGCGCCCCGCTGAAGAGTAGTTTTCGATCGCCGTTTAACGTGGCTGGGGTCACCGATCCAGCACACTAATATCAGCTTTAAAGTTCTAACAACAGATCGGTCAGGTGGTCCTTACTCATCTATAAGTGTACCCCACCACTTGCCAATCAAAGAATAGACCGAACTAACAGGGGCATGCAGGT
	640	GCGGGGAGTAATTGGCTAGGGTCATCCAGCCTCAATTAGATGTCTTGGGCCTTCATTTGGAACACATTTAGCCTAGTTGAGACTTAATACTTTGTCCTGGGATCACATCCCCGGACTGACCGATTGAGCACCCGATCTAATGGTGGCACTCGTTAAGTCGGGAGGCAGTAAAGGGTCAGCACTAACAGGGGCATGCAGGT
	641	GCGGGGAGTAATTGGCTAGGGTCAATAAGAATCCTCGGAACTGAAGACATAGACCTAATTACCTATTCTGTCCATGCCTCCGGCACGAGGACATAATTGTATAGGGACACACGACCCCAAACACACCGATGTCATCGTGAACCCGCGCGGGCGTGCCAAGATGATTGCCGGAACCCCCCAACTAACAGGGGCATGCAGGT
	642	GCGGGGAGTAATTGGCTAGGGTCAGGTGTGCGTCGTAGCCCCGGGCGTTGCAGGGTTGGGAACGTAGTACTGCCTTGAGATCGGGCCCAGCACAGAGGCTTCACGAAGAACGATGAAATACGGTGCTACCTCCTGAGCGACCCTCCCATCACTAGTAGGCGACCCTCCATTTATGCTACCACTAACAGGGGCATGCAGGT
	643	GCGGGGAGTAATTGGCTAGGGGAAGAATCCAAGAATGGAAGGGGTTAGCGCATATATGCGGCACTCCCCTGTGATCGGCAGTGCATTAAGGTGCGTCTTAGAGAACTTAGGGACGCTTCCCCTATCGGCGCAGCTACCACCTGGGGTTAGGGAGAAGTTTTGTTCGCGGCCCAAAAGGTGACTAACAGGGGCATGCAGGT
	644	GCGGGGAGTAATTGGCTAGGCCATGGGCTAACGCTAGTGTGCTGTTGGATTGTTGGTAAACCCTGCGGCCCGCCGCCCGGAGCCGAGTGCTGGAACGGTAGATACATGCGCAGCATGGCCGCGAGGAAAGGCCGTAGCTAGCATCCTAGCCCTTTTGCTTACGGTTTAGGGAAAGCAACGACTAACAGGGGCATGCAGGT
	645	GCGGGGAGTAATTGGCTAGGCCCCAAATATGGCCTGTCTTGCGACTGTCGGTACAACCGCTACTAGATCTAAGTTGCAAAGCCTTGACGCATTCTGGTTGTTCCGCGCCGCCGTTACTTTAGCGGCTCCCCAGTCTCGGCGAGGCGCACCGAGATAAGACCTCGGTCGATGACCAGAGCTACTAACAGGGGCATGCAGGT
	646	GCGGGGAGTAATTGGCTAGGCGGAGATGTGCTCCTTATGTTAAGTGAGGCGTCATGCAATACCATGCTAGATATGAGGGTTAGTTCTGGCACTCGTTCATATGGAAGCTGGAGGTCGCTCCAACACGCGGGCATCGTACCCTTGACAGAGCACTCTAGACATGCCACACCCTTTTACTTAACTAACAGGGGCATGCAGGT
	647	GCGGGGAGTAATTGGCTAGGCGCCATAGTCTTCCTAACGAATAGTGTAAAGTAAGCTAGTGACATCGTACCGGCCTACGGTTTCAGTTAGATAAACCCTGACGCCAGACCTGCATATTAGTAGAGGGTACCTTCGGAAATGACGCAGTGGTCCCCGGGACGCAGGCCTAGAATTTCGCAGACTAACAGGGGCATGCAGGT
	648	GCGGGGAGTAATTGGCTAGGCGCCATAACCGATTCAATAGCCCTCTACTAGGTATCGACCAAAAAACGCTTCCGTTAGTTAATTCCCTCAGATGGCGTATTCTCATGCAAATCTCCCGAGCCGTATAACGGTCGATTGGTCTACCCATTTCGATTTTGAATTAAAGGTCAGCAGCACCGAACTAACAGGGGCATGCAGGT
	649	GCGGGGAGTAATTGGCTAGGGGATCTGAATGGATTAATAGAATCTTTGCGTCCCCGGGGCGCGGCATATATCCAGCATCAGTTCTACCGAGCGTTTGCTACCAATCTACCCTATAATAAAGTAGCTAATACAAGTACTGGACATCGAAACCTCAGTGAAGGCGTTATTGAGAAATTGGACACTAACAGGGGCATGCAGGT
	650	GCGGGGAGTAATTGGCTAGGCCCCTTTATCTTATGCTTGCACAGCAAGTGTATCCACTTCAGCTTTCCTAGGTTCTCTAGTTAGCGGCCATGAAATCGGGAGCGGATCCATTAGCCATGCGATCTATACATCTCGAGAATAGCTTCTTATAAATAACCGCCTCTTCAGTGCACACCCCGTACTAACAGGGGCATGCAGGT
	651	GCGGGGAGTAATTGGCTAGGCGTCCGCTCCGCGTTGCCGAATCCTTTCACCGACTTACATGAATGATAGGCAGCGGGTGGCCCTACCTACTCCTGTTGACCGGACCAATGAAGAGTTCCATTCGCGTCTTAATTAGTGTCGACGTATAAATAGGTTATGAAGCACCCAACTCCTGATGATACTAACAGGGGCATGCAGGT
	652	GCGGGGAGTAATTGGCTAGGCGGAATTCCGAAGGTCTGATCGAACCCTCGTTTCCTTCTCCAATCATTCGCACAAATACACCATCAATCGCACACTCGATCACATACTCCAACAAACGCACCCTCGATCAATCCATCGAACCAATACTCACACCATCAATTACATATCTGCCGCCCACTAACTAACAGGGGCATGCAGGT
	653	GCGGGGAGTAATTGGCTAGGGGAAGCACGAAGTGAGAAAACGTAGCCATCTCGCCGCCCTCCAGACCATCCAAGGGTCTGTGTGCCATCAGCTTCCTCTCCAGAATTGGGGTACGAGTTAAGGTTGACATTGGGTCCCTGGCCGTGATAGAGAGCCGTCCAGTCGAGTGCTTCGTGGGTCACTAACAGGGGCATGCAGGT
	654	GCGGGGAGTAATTGGCTAGGCGGTCGCCTCTGGATGCGGCCCGACTGGGCCCGTCTGACATGACTGGGTCCTACTGAAGCACAAGAGTCGATTCGCGTCGGTCAGAAGTACTATGCGTGTTTGTTACGATAAGTTCGAGGTGCATCTGAGGAAGCTGCTGTCATGTTTTTCACGGCCCGTACTAACAGGGGCATGCAGGT
	655	GCGGGGAGTAATTGGCTAGGCCGCGGACAATTACGCTTGCGCATCTCGCTTCGATCAACGAACTGCTAGGCATTTATTTTGGCAGCTAGATTTAGGGCTAGCGGTTTATTCAGGTTTTCAGCTACAGTCGCCTTCCGCTTGCCAGCCACGTTCGTACGTTGGTATTACTAAGAGCCCAAGACTAACAGGGGCATGCAGGT
	656	GCGGGGAGTAATTGGCTAGGCGAGGTGCCTAGGCTACGTGCCTTTGGTGGCCATATCACGTCATGGGCGTTCTACTCTAATTCGCGGCCAACCGCGGCAATGGTTAATAATAGTAACACCTGCATAAGATGGTGGCTCCTCTCGTAGACCTGCTTTGGTACTTAGTCTTTGCTCCTGAAGACTAACAGGGGCATGCAGGT
	657	GCGGGGAGTAATTGGCTAGGGGAATTACCTCCCTTATCGCGAGCAACTCCCTATTGCGCTCCGCCCTTAAACCACGAATGTATCGCAATTCACCACTGCTGACACTCCAGTTAGCGAGGCGGAGATGCATGTGAAGAGGCAGTACAGTAGGACATGGCGTCCTACATACTCAGATCCACTACTAACAGGGGCATGCAGGT
	658	GCGGGGAGTAATTGGCTAGGGGCGCAGGAGAGTATAATGCTGCCTGGCCCTTATACTATAGGTTATACTGGAGTCTGGAGGGCTTGGGTCGTATGGAGGCGTTCGTTGATTGTAAGCAGCCTGGTGTGTTCAGGTCGCCCTGTCAGATGTCGCGCTGGCTTCTATCATGAGCGTCTTGCGACTAACAGGGGCATGCAGGT
	659	GCGGGGAGTAATTGGCTAGGCGTGAAGCTGATCGGGCTTGTAGCGCCGGTCCCCGGCCGTCGCTACTGACTATCATCTATGTCCTTAAGTACTGCTCGCGCTCCGGCCTTGCTACCGAGACCGCCAAGCGACATCCATCTATTGTTCGATCGAACCATACGTTGCATCCTGCATTGCATCACTAACAGGGGCATGCAGGT
	660	GCGGGGAGTAATTGGCTAGGCGACATGGGTTTTAAGAAGCCCCGAAATAGCTTGGAGGGTTAAGTAGTGAGGACCAGTGGAGTTACCGTATACGGGCAATATCTTGTAGACTGTATCGGAACGCCATTCCGAAGGTGCTTACGCGCGTAAGCAAGTAAGGCGCACGCCCATAAGACTTGCACTAACAGGGGCATGCAGGT
	661	GCGGGGAGTAATTGGCTAGGCGGTGTTGCCATTGCTCTCGTGTTCGAGTGATTACCATTTGCGGGTAGCAACGGTTGATGGTGTAGAATCTAGAGCCTAGGTATTGTGTTGCAGAGCAGAACAATACCGCTAAGGTATTTGGTACGCCGGGTAGGAAGGAAAGAGGCATGATGTAAGATGACTAACAGGGGCATGCAGGT
	662	GCGGGGAGTAATTGGCTAGGGGAATGACGCCGCAACGTAAGAGGTGGTCTTTCCTTGATTTGTTTCAAGCCAACGCGCGTGGGTTATCCATCGTAAGCCATACACGGAACGGATACCAAGCCACTGGGCCCGTAACTCTCCCTACTATACTTCGAGCCGCCGTCCTTCTTAGCGATGCCCACTAACAGGGGCATGCAGGT
	663	GCGGGGAGTAATTGGCTAGGCGAGCATTAGGGACTATAGAATAGCCGGGGACAGCCGAGTGAGGAGGAAGTCTATCACCCGCAACGCGGAAGACATTTTCCGATCACTGTTGAACATCTAGTTCGGTCGGTCCCTCTCATTTAAAGGACCTTTGCTGATAATAGACACCGGATACCTTCGACTAACAGGGGCATGCAGGT
	664	GCGGGGAGTAATTGGCTAGGCCACTTGCGGTTTGCATGGATTGACACCCGTAGGTTGGCCTTCCCCCCGGTAGGTTGCCCTTCACGCAGGCAGGCATTTTTTCAGCCACGCAGCCACGTTGGTATTCAGGTACGTTCGCACGCCTTTTCGTAGGTTCGTTCGTAAGTTGAAACTTCTGACACTAACAGGGGCATGCAGGT
	665	GCGGGGAGTAATTGGCTAGGCGTTTCTACAAAGGCCCCCATGCATACTTGTACAGGTGCAGACGGTAACGACAGTGAACCGCGAATTCAGTAGACGAAGGGTGGCCGCTCCAGAGGGGTACTGGGCTCACCCTCCACCGTGCAACTCCCCACTTGTCAATGAACAGTGTGAGTAAGGACAACTAACAGGGGCATGCAGGT
	666	GCGGGGAGTAATTGGCTAGGCGTTAAGCAGTCTTAACGTATCGGCATCACTCTCTGCTGTGGAGGGTTTGAGTGGAGACATCCACCGGTTTCCTAAAGGAACGCGTTGGGCAGGAAAGGGCCTCGCCCGGAGGAGATTTCGGGGGAGTATTCATAAAAGGGTGAGATGCGATCCGACACCACTAACAGGGGCATGCAGGT
	667	GCGGGGAGTAATTGGCTAGGCGTAAACCACGCTCAAATGAGGTCATTATTGGTGTTATGAACGGGGTACTAAGTGAGCGCCCTCAGGTTGCAGCGGAGCAAAAGCTCCGGATATTATCAAGATGTCTTTACGGTACATATCGCGGCAATGAGAAGGTGAGCTGGGCAAATGACCCCGATAACTAACAGGGGCATGCAGGT
	668	GCGGGGAGTAATTGGCTAGGGGAATCCGGTCAAGGATATGAGCTGACTGAGGGTGGGGGTATGGGTTCGCTCAGTTGTCATTTGACTACTAGGAGCACTTGCTCTTATTTTTTAGATCATGGGCGTGGACCGCCGATAAATTGGCTGTCTTCCCACAGACGTGTGATCAGAGCTGCCAACACTAACAGGGGCATGCAGGT
	669	GCGGGGAGTAATTGGCTAGGCGCAATGTCGTCATTAATCGCGACAGATGTAATACGGTCTAAGCAAGTGTGCGCTCTTCGTCCCAGAAGAACGCAATACTGTGTCCCTTTTCAATACTCCAGGCTGCGAATCGCAATAGCATTGCTGATATAGCTGCCGGAAGACAGAGAGGCGGTTCCAACTAACAGGGGCATGCAGGT
	670	GCGGGGAGTAATTGGCTAGGCCAGGGGAAACGGGTATTTACACCCTTCCCTTGCTTCGTTACAGGGTTCGCCGCCCCGAGTGCCGCCATTTTCGGAGCTTGGTATTTATTCAGCTTTTTTCGCCCTCCACCCGCTACGTATATTGTAACATAACGTTGCTACGTTGAGACCGTGTTTTAAACTAACAGGGGCATGCAGGT
	671	GCGGGGAGTAATTGGCTAGGCGGACTTAGATTTAGGTAGGTACTCTCTCTATAGCTTTTCCGCAGTTGCTCATTCATTCAATCGGATCCATAATCCTCCGAGACCTGAAGTAACTGTGCGCACCAAATTTACAAGCCTCTGGACGATTTCATGAAATATCTATTTTTCCGGTCGCACTGGACTAACAGGGGCATGCAGGT
	672	GCGGGGAGTAATTGGCTAGGCGACTTCCGGGGAAGTAATTCTTATGTGGCCCGATGCGTCCTAACACGCGACACAGCCTAACACGGGACTGCACTGTTCATGCTTTCAGTGATAAGAGCTTCTCCGATCACCCAAGGTCTAAAGTGTCTAGATGCAACCAAACACCGAGTAAGCAAACTGACTAACAGGGGCATGCAGGT
	673	GCGGGGAGTAATTGGCTAGGCGAGAAGAGGATTTTGTGGCGGGAAGTACGCAGCAGTATGGGCCTACCGAGGGCCATTCGTTAATCATGCAAATTTGCAGGTCCCCTGATGTTAGTCCCGAGGAAACCTGCCCCATGTCCATATTTTGCAGCCGACTACGTGCGCTCTCTACTTTTACCGACTAACAGGGGCATGCAGGT
	674	GCGGGGAGTAATTGGCTAGGCGGTCCCATTGCTCACGAAGCATGTTGAACTAAAATAGACGCTACAGATTTTACTAGGCCCTATGACTCCATATTTATTGAAACAAGCGATCGCTGAGTTCCGTTAGATTCTAATCGGGCGTTGTCTTTGGTCAAGGTCTAACAAGCGCTGACGGCAAGAACTAACAGGGGCATGCAGGT
	675	GCGGGGAGTAATTGGCTAGGGGAACCGCCTCCGATCGATAGGGTGCTCTAGGTCGGGATATAAATGAAACTCAAACGGGTACCCTGAGTCAGTAGCGGTTTATACACGCTACTAGGTCAGAACTAAATGGAACTTTAATCTACGACCGTGATTGATCTCTAACATTCGGTAGAAGATTGCACTAACAGGGGCATGCAGGT
	676	GCGGGGAGTAATTGGCTAGGCGCGTGCTCTAGAGGCCAAAGAGGACCTGACTACGCGCGATATACGAGGCTGCTAGTCACGTACTGGTATTCTCCCCGTATGGAATTCGGCGCGGAGAGCATCTCCAGGCGATCACTTATCGAGGGTAAGACAACCTGATTAGGATCGAGCCAACACTCAACTAACAGGGGCATGCAGGT
	677	GCGGGGAGTAATTGGCTAGGGGCCCGAGCATCATTAGGTACGCAGGTACGTACGTTGCTAGGTTCGTAGGTTGCTAGGTACGTTGGTTGCTTTTCCTTTACGTATTCAGGTTGCCCGGTAGGCCGGCATTTATTCCCGTAGCCCGGCCCGCCGCTTTTTAGGTTTTCCGCGACTCTAAGTACTAACAGGGGCATGCAGGT
	678	GCGGGGAGTAATTGGCTAGGCGCACGTGAAGCGCTTCGTCGTCGATGAAGTCCTGACGGAATGACCGTGCAATCCGAACAAGGCTTGTCGCTACCTATCACTTTGAGAGCAAAGTTCAACCCTTCGCACGCAATTTTTTATTGCAATCACGAGAGCGCGGGCGATGAACTCTAGAATCAAACTAACAGGGGCATGCAGGT
	679	GCGGGGAGTAATTGGCTAGGCGGAGCGGAACGCCCCAGTGCTGATCTCAAAAACTCGCGCAACGCCACCATGTCGCCATACAAAACATCTCCGTCGCTACCTCTTTGTCTTACGACATGGTGCTATAGAGGGAACGTTCCGTTGCGCATATGTGTATACAGCAACATAGTGCGCGTAATAACTAACAGGGGCATGCAGGT
	680	GCGGGGAGTAATTGGCTAGGCGTGTAATGACCCGAGCGTCCTGCCGTGGAACCCCCTCTCAGGAGCACCGCGTTCCACGGACTAAATATCCGTGGCTTCGAAATAAAGTCATTGATACGATTCCCCGAGATTAAAGAACGGACTTATATGCGATAACACGGTCGCGCTTTGCGCATAAATACTAACAGGGGCATGCAGGT
	681	GCGGGGAGTAATTGGCTAGGCGAATCTTCAGCCGCTTAACCCTAACACGGCTTCTCTCTTCCGTGACATGCTAGTTAGCTCTGCGCTTAAATCACTCACACGCTTTATACCCACCTTACATCCCTGGACTGGTACTGGTAAAGTCGATAAGGTGGTCAGTGTTAGCCGCTATGTGGGCGTACTAACAGGGGCATGCAGGT
	682	GCGGGGAGTAATTGGCTAGGCCTTCATATGCCCCTACGTGACTAAAATTACAGCGCGCGATTGGATATATAGCTAACAGATTACAATCCGGTGGCGAGACTAGCGTATAATTCCCGCAGCCGCAATTCACACGAACAACCGAGCACGAGCATAGCCCCATTGTGAACCCCAGGACCTTTTACTAACAGGGGCATGCAGGT
	683	GCGGGGAGTAATTGGCTAGGCGAGACCTGCCTATCACTCTGGCGTAACCTATTATACTCGCAAAGGCCCATCGATCTGGCAAGGTCATGGTTCACCTGGGGAAAGCTTTTGTATTCGATGGCGCACAGCCACGTTCTAGTATAGTCGCCCGTGCGAGCCGAGCCCTAACAGGTTCTGGCCACTAACAGGGGCATGCAGGT
	684	GCGGGGAGTAATTGGCTAGGGGCTAATTTAAGTGTGTTAATGATATATAGAACTTGTAAACGGACCCGTCTTATAATGAGAGATATGTTTTCACCGTCCTTGGTCGGCCAGGGGTATACTTTGTCTTCATGTATAAATAGTCGCTAGACGGTAAACTCGCAGATTTGCGTGGTGATCACTACTAACAGGGGCATGCAGGT
	685	GCGGGGAGTAATTGGCTAGGCGTAGTGGGCAATCCATTGTAGATGGAGCACATTAGTCTCTCAACGACGTTTTTCCCAAACTTCTCCTGGCAGGCCTACGTTGTATAGCTCTACTCCTTTCGCCTCCGTTGGAGAGGAGTTCATAGACCGCCATTGATGTATATGAGTAAACCACCTGAGACTAACAGGGGCATGCAGGT
	686	GCGGGGAGTAATTGGCTAGGGGAACTTCGACGTGCCACTTACCCTGATGACTACATGATTTTTATTTGACTCCAACGACTCTTCCCTGAGGAACGGCCTGATATGCAATATGGAAATCTACCCGCTCTGTTTCAAGCCAGCTCTGGCTTGCAACGCTATGGTCGAATCGAATGACGTCGAACTAACAGGGGCATGCAGGT
	687	GCGGGGAGTAATTGGCTAGGGGCAAGCTTCGACGTAGGACTCTGTTATCAGTAAGAGGGCGGGAGATACACAGTTTGGTGCCGGGAGGGAAACTTGCGTCTTTCCGGTTTTAAACAATTGTCGAAATAGGTCTCCTGCGCAGTAGTAGCTATATGTCCAAGAATTAGCGGTCGAATCCAAACTAACAGGGGCATGCAGGT
	688	GCGGGGAGTAATTGGCTAGGCGTATTAGTGATTGCCCGTAGGCATTCAGCCCGCCACGTATTCCGGCCGGTTTTTAGCCATTCCCGTACGCCGCTAGGTACGTATTCCCGTTGGTAGCTAGCTTGGTACGTAGGCCGGCATTTAGGCAGCTTGCCCGCCACGTAGCTCGTATTGAAAGCAACTAACAGGGGCATGCAGGT
	689	GCGGGGAGTAATTGGCTAGGCGCGTGTTTAGGTGTTAATTCGTAGGTCGTGCGGACAACGATATGTAACGCACCGGTCATTGCATAGATAGCTCCTCTCTAGTGGTTACGCGTGATTAGACAATCTTCAGTTGAGCGTGCGACCACCCCTTACTCTGGGAGTCTGAAACGGCACCGGCATACTAACAGGGGCATGCAGGT
	690	GCGGGGAGTAATTGGCTAGGCGGAAGGCATCCAACACGATTTCGAGTATTCCATCATTATTTTTGTATCGCCTTTTTTCAGGACTGCCTTTACGCCCGGAGCCATTTTCGCACGTAGCCACGCCGGCATGCCACTAGCCATTCTGACTTAAGCTGGCAGGCAGCTTGAACATCCAGATATACTAACAGGGGCATGCAGGT
	691	GCGGGGAGTAATTGGCTAGGCGCCCACATGAGTGTTCCCCTGGTATCTGAGAAGATTAAGTGTTATGACAAACATGTAGCGTCTTGGTGTAATGCTACATGAGTCTACAACTGGGGCTTAGAGAGTGCAATCATCACTGACTAGTCTACACACTTTACTCTTCAATACCACCCGGGTTGCACTAACAGGGGCATGCAGGT
	692	GCGGGGAGTAATTGGCTAGGCCTTATCAGTACTCCGATCAATTTTGATTGTCCGGTACTATGTTGGGCAATGTGTCCAGACAACCCAATGCTCTGTGGTCCCTATTCTAACGATCAGCAGTTAGTTTAGAGCAACTTGATACACCGTCTCGATCGTAACGGCAGAAAAATGGATCATCTCACTAACAGGGGCATGCAGGT
	693	GCGGGGAGTAATTGGCTAGGCGACTCGTTGACAACTAGTCGTCGCACCTTCTGAACCTGTCGGGGGCAGCCGGTTGTGATACGCACTGTATTACTGACGAATTGTAATGGACGCTGAGCGAACTGTTGGCTGTTCTTTGTCAGGTGTTTGTTAGCTATAGGAACCTCGAGTGGGGAAGAAACTAACAGGGGCATGCAGGT
	694	GCGGGGAGTAATTGGCTAGGCGCTCTTTCCACCACCGCGTTTGACTTTGCAGACGAAATGCCTACACTGTGGATCACAAGTAACGAGAATCGTCTATGGCGTTCTTCGAGACGTAAGCGTGCTTATTGATACGTGCGAACAGTTTGATTGGGTCGCCCCCGCTCTCTCCGCCACTAAAAAACTAACAGGGGCATGCAGGT
	695	GCGGGGAGTAATTGGCTAGGCGTACTACTGCTACATGAATCGTGATGCGTCTGTGTCAAATAGAAGCCATGACCGCCCGTGACGATTTTTGTCATTGTTGCTTAAACCCACGTCTGAGACAGGTGTCTTCGGTCGAGATTGATGCGTCGCGTAGCATTCGCGCTCACTTCAGCTTTTGAAACTAACAGGGGCATGCAGGT
	696	GCGGGGAGTAATTGGCTAGGCGCGCTCCGCGACGCGGCATTTAGTCACCAGTTGGTGCGGGTCTCCCCTAAGTTCAGCCGACCGATGGTTGCGTAGGTCGATCTCCTCTCAACTACGTTGGGCCTCAGTGTGTGCAGACTGCATAAGACCTTTTTGATAATGGACGGGTTGGTCCGTTTAACTAACAGGGGCATGCAGGT
	697	GCGGGGAGTAATTGGCTAGGCGTGCTGCGTTTCACGCTGCAGGAGGTCACTGTGGGTAACTATGTCTGATAGCGTACTGCTCCTTGGGCGGATTCTCCCTTATATGGTCTATGCATAACGCTTTTTTAAAATAGGTTGAGACAAGGTCCTGTTTGCGCTGAATGCACTATTGCCCCGTCGACTAACAGGGGCATGCAGGT
	698	GCGGGGAGTAATTGGCTAGGCGAGAGATTGCCAACACAGCCCATGGCTGATGACCATCCGACTCTTATTTATAAAGTTGTTCTCCGGGTGTGTCGCATCCCATTGCCCATGGGAGGTTCGGCTTTCCCTGATGACGGCGGTTTCAACAAAGAAAACCTTGTTGGCGTCGATGGAGGGCTTACTAACAGGGGCATGCAGGT
	699	GCGGGGAGTAATTGGCTAGGGGGTCATCCCACCCTAAAACTGCGATTCCGTATGAAGGATCCTTTAATATCGTACACGAAACCAACCAAACATCAGCCAATAGGCCCTCGCTCGCGCCGGCGAACGCATACTTCCATGATCCCACAAGATCGGTCTTGGGCCCGTAGTCTTCGTGTTCGCACTAACAGGGGCATGCAGGT
	700	GCGGGGAGTAATTGGCTAGGCCCCTCAAGTGCGCGATGCGAGGCTGAGCTTTCGCCGTACCGGACATCCTCCAAAGAGCTGTTACCAGCAGAATCCGCAAACTACACCTTAGGGCACTTAGACAATCTGCGACCGTGAGGCCCGGGCCCTTGGGCCAGATCGGCCAAATAACGCATGAAAACTAACAGGGGCATGCAGGT
	701	GCGGGGAGTAATTGGCTAGGCGACTTATGCCTCCGCCGTCCTTGATTGTAAAATCCTAGCCTTTCTCGGACTGTGACCTAGGTTTGCTATGACCGCATCGGGCAGCTCGATCCCGCGCAATTGCTTCCATGACAGTGGCCCTTACGCTAGCGCTGTGTTGTTCGTGCGTTCGGGAACGATACTAACAGGGGCATGCAGGT
	702	GCGGGGAGTAATTGGCTAGGCCTAGTCTAAAGCACAGTTCTCATTCAAACGATGATATATGCACAACACGCCATCCTGTCGGGATTATGCGCCTCCGAGGATCCCAAGCTCGGCCCCTGCCGTTTGCCGTCGCATCGGAGGTCGAATCCGAATAGAATCTGAATTCGGTTACGGTGGCTGACTAACAGGGGCATGCAGGT
	703	GCGGGGAGTAATTGGCTAGGGGAACAGTATGGCACATGAACGATGCACCGGGTTGCACGTAATGTTTGGCCCAACACATGTAAGTCCTCTCACTCCGCCAAGGTTTACCCACTCAGGGGCTTTTCGGTTTCGACCTCATCGAGGTCCACTGGCCTGTAAGGCTGGGTGGCGTATTTGGCTACTAACAGGGGCATGCAGGT
	704	GCGGGGAGTAATTGGCTAGGGTCAATATCGGCCGCCAAAACGGGGTCGATAGTACTCGAGCGTATCCACTCATTGAGGTTAGCCATTCTCTTGTAGAAGATACATAACTGGGGTTACTGATGCAACCACTCTAACAGCCAACAACAATTTCGAAGTCTTAAGAGATCCATAGCCCCAGTGACTAACAGGGGCATGCAGGT
	705	GCGGGGAGTAATTGGCTAGGCGCCGTGCGTGATGTATTCCCTGGGTACTGAACATGCTTACAATGAGGGATGGTCTTGCTCTCTGTGATTTGATACAATGCTATTGAGTGTTGAAGTCGTTTGTCATTAGGCTATGAGCAATAGTTTTCGGTTGTAATCTCGTCCCCTATGAATATTCCCACTAACAGGGGCATGCAGGT
	706	GCGGGGAGTAATTGGCTAGGGGCTTCTAGCTTTTACAAGTGACAAATTTGTTAAGTGTCGCTAACTAAAACGAACGCCTGCCTATTGGGGTGAACATTTCCGACGGGATGCGGGCCCGGGATGATTATTCTTTGCCCGGTCGCCGGGTTCGAACCTGTGCCGCGCTAAGTAAACTGCCCAACTAACAGGGGCATGCAGGT
	707	GCGGGGAGTAATTGGCTAGGCGCAGGGAAAGCCGGTTATGGGACTGCCTGGTATGACGCGGGCGTGAGTGAGACTTTAGGGTACGGCTTACCTCTAAATTCCGTTGGACAGAAAATCCACCGATTACTGCTCAACTACAGCTGGTCTTTCGGAGGGTACACTACCCGACTTGTCCAGAATACTAACAGGGGCATGCAGGT
	708	GCGGGGAGTAATTGGCTAGGCGTGCGTAGAGCAAGAAGGCAGCCACGATACTTGTAGCGCAAAAAAGGCGAGGCTAAGATTCACAGATGCCAGGAGTTGTCGCTGGATTTATAAGTGGGATCTAATCACAACTGTGATCGCCGATGCGTTGTGCGTTCATGTTCCTACGGCACAATGATCACTAACAGGGGCATGCAGGT
	709	GCGGGGAGTAATTGGCTAGGCGCCCTCCGGGTGGGTTTTAGTTTCCCGCGCCTACAGTGGCGCGAATGTACCCTAGCGGTACTTACAATCGGGGCTCTAAGAATTTCTGAAACGTACAGTGCTGGTGGGGTGGAAAGATTGCAGTTCTAGCGGAACTAGCAGTGTCATCGGTCGAACCGAACTAACAGGGGCATGCAGGT
	710	GCGGGGAGTAATTGGCTAGGCCACGCACTCTTGCACCGGACACATGCGGGCTACTGGTTTTTGGACACCTAGTCTCTGTTCGGATTAGGTCAACTTTTGGCCGTAATCCAGTGAGTCATAACCATTAGTGAAGATGTCACGAAACTACTATGAAAGCGAAGTCCGGCAAAATAAATCCGTACTAACAGGGGCATGCAGGT
	711	GCGGGGAGTAATTGGCTAGGCGACTATAAGCATTCGCATGTACCACTGCACATAGGGTGCACTCCTGGGTGGTGGACGGCGCGTATGACTATGGCATAGAGGTGGACTAGCCTGACGAGTCTCCAATTCAGTCACACTTACAGTTTGGCAGATTCTACCTCTTGGAACCGGGATAAGTGAACTAACAGGGGCATGCAGGT
	712	GCGGGGAGTAATTGGCTAGGCGCCAAGGGGTGAGATACCTTATTGGTTGCTTACGTGGGAGGGACCGCAGATATAGTACCTGTAGTTATGTCCCATAAGCTAGCCTTCTCCCCCTGGTACAGAAAGTTGTCCATCAAGATAGTGGCCGAGGAGCCAACGTCGACAGGTCCTATCCAGACTACTAACAGGGGCATGCAGGT
	713	GCGGGGAGTAATTGGCTAGGCCACTTTTATCTCTCCGAGAGAATACAAATGCGGTCGGAGGCCGATAAACCTCACCGAGAAAGCGAGGTACCTTCGAACGGACTTTGGGAGGCCAGGACGAGTTGATGGCTCGGGGGGCATCAACGGATTTAGTTATTTAGCATCGGGTATTCCCCCTTCACTAACAGGGGCATGCAGGT
	714	GCGGGGAGTAATTGGCTAGGCGGAGGAAGAGGAAAATTGGTATCCGTTCCACGTTCGTCGGATTGACCACGATCTGGGCCTGCGGTCGACGGCGCCTATTCCCAGCCTCTTGCACCAGTCCTTTTCCGCCTCTAAAGCACACAATGAGCAGTTGCCATAGGGAACAATCTGTCACCGGGGACTAACAGGGGCATGCAGGT
	715	GCGGGGAGTAATTGGCTAGGCGCAGGCGGGCGCCTACGTAGCTAGCTATTTATTTAGGCCGGTAGGTATTCAGGCCCGTTGCCCTTCATTTAGCTTCGTAGCCAGGTTGCCATTTACGTAGCTTTTTATTCACGCCTTCCTTTACGTACGTAGGCAGCTATTTTCTGGTAGGTCCCCTCCACTAACAGGGGCATGCAGGT
	716	GCGGGGAGTAATTGGCTAGGGTCAGACATGTGCCAGAATACAGGAAGGGAATCCTCCCAATCCTGTGGCCCGCACACTAGCTGCTGGTCCGGAAGTAGGTGCATGAGAGAGTCATGCGGATGTCAAACCACTCACCCGACACGGTTTATCCAATCACTCCTTGCACTTGTACCAACTTCGACTAACAGGGGCATGCAGGT
	717	GCGGGGAGTAATTGGCTAGGCGCAACAATGGTGGGAATTGGTTAGTTATCCAATCGCCTCACTTCAATACACAACCATCTATGCGATACAGGGATTATAGTAATTACTCAACTGATATTCCTCTGCGGGGAGAAGTATCCTCCGAGAATGTCACCCCTTTACGGGCCCATAAAATCGCCGACTAACAGGGGCATGCAGGT
	718	GCGGGGAGTAATTGGCTAGGCGTAAGGACTATTTCGCCATGAAGAGCAACGTGGAAGGCGCTTGTTATATGCCTATTTTTAGATTACCGCCGGTAAGCGTGTCCTGCACCGAGACCATCAGAGACACACCGAAATACCGTATCTTTTCCATGGCACGATGGAACTCATCGACAGAAGTGCACTAACAGGGGCATGCAGGT
	719	GCGGGGAGTAATTGGCTAGGCGTATGCACCGCTCATGCTTAAATTAAGCTAGGTGTCCCGTTTCGCGCCGTTGCGGAGGTAGAGGCTAGCGCATAGTAGGTAGGACCCCAGACAACGCAAAGACGTATCAAACTGATCTCCAATTGAGTTCTTGCAATAATATTACTACACGCCGTCCTTACTAACAGGGGCATGCAGGT
	720	GCGGGGAGTAATTGGCTAGGCGCTGGTAAGCACTACCGTCGGATTTGTCGCCTACGAAGCTTTCTTCAAGCATGCCTGTGCTCTCTGATGTTAAGTCCACATATCGAAGGACGACTATAAGTGACCTTGTATCAGATTCCGAATCCGGCAAGATGTCATTGACAGAGTCTCGATGTCAGAACTAACAGGGGCATGCAGGT
	721	GCGGGGAGTAATTGGCTAGGCCTTCCAATACCCCTTCGTAAAGGAGGAATACCTGAATGCGGCTGCTATCATAGTTTTTGATAGAACCGACATAACATAAAAGGTGTTTACACCCCTGGGCACGTACTTCGCTTAAGCCCCCCTCCACCGGAAATCTCGAACATGCCGCGGAAGTTGTATACTAACAGGGGCATGCAGGT
	722	GCGGGGAGTAATTGGCTAGGGGCTACATTCGCACCGTCCGCGGATGGGCAATAAGTCGCAAGGGAATGAACTAGCCCCTCTGAAGGCTCGTTATGACTGCTACATCTCTCTCAGCTTAACAGCGACGTGCAAACCAAGTAAATCCCATACGTTATACCCTCGCGGGGTCAGATGTGATACACTAACAGGGGCATGCAGGT
	723	GCGGGGAGTAATTGGCTAGGCCCACAGGGAAGCCGCCGGCAGGCTCGTCAGGAAGGTAACCGATGACCTTCGTAGGTTCCAACCAATTTCGTAATAAGTCGCTACAGGCTGCAGCCAGATCAAATTCGTGTGTCTAAGTCGGACTCCTCTTTCTATAGGAGCGTGGCGCCTAATACTGAAACTAACAGGGGCATGCAGGT
	724	GCGGGGAGTAATTGGCTAGGCGCGTTTATATTTTAACTACGTGTACACACGCGTCGCTACAGATCAGTGCGGTAGAGCACACCTCGTTTTGTGGCAACGAAGACCAATAAACACCCCAGTGCTCGGCTCCGTGCGCGACGTGGTGATGAAACGGAAAACTTTACCGTTTGCATGGGATATACTAACAGGGGCATGCAGGT
	725	GCGGGGAGTAATTGGCTAGGCCCCTCCGCTGCCGTAGAGTTGCGTGCAAAAAGGTGGTAGTTTATTGCCTGCGCCTCAAGAAGCTAGGATATCGGCACGACGTAGAGTTCCCATCTGGCGCAGCTTGTTGCGTGATATATGAAGTTCCGGCTTCGCTAGACGCTGTAGTATCTTTCAACAACTAACAGGGGCATGCAGGT
	726	GCGGGGAGTAATTGGCTAGGGGCTTTCGAAGCGTGTGAATCAGCAAAGCCGAAACCATAGTCGCGTACTGCTTAGAGCCATTTTGACAGTATCCGTATTTAAATTATTAACCTTGTGTGGAAGACTGGGTCCCCGCCTTGTGTTAGACTCATAGTGCCCGAGGCAACTTCTTCATGAACAACTAACAGGGGCATGCAGGT
	727	GCGGGGAGTAATTGGCTAGGCGATCGGGTCGGCGACTCGAGAGTACCCCAAATCGAGAGTAGGCTAACGATATGGTGAAGCCGAGATGCCACGCGATGAGGTGGAGGGCATATTAGAACAAGCCTAGCTACGACGGTTTAAAACGATAACTGGTCTCCCTTCTGTGTAAGGGCTCGAAGGACTAACAGGGGCATGCAGGT
	728	GCGGGGAGTAATTGGCTAGGCGTGCGCATAAAGCTTGAGGTATGCCGCTAAGCGCATTAATGGAATACTACTGCTCTAATTTGTGTAATATACGAGTCTTTGATATTTAGACCCCCGAGGAGCTGGAATGAATTGTATGGAAAGTCTGTAAGCGGATACACGTACATCGTTAACAGGACTACTAACAGGGGCATGCAGGT
	729	GCGGGGAGTAATTGGCTAGGCGTGCGATGCCGCTTAGCAGGACTATTATATCTTATCCCGGTGATTTAGTTAGCTGTGAGTTCATCGTATATCGAAAGCCGCCGAATAAGCCACCGGCTCAGTAACAATACACACGTACTCACTTACTCGAACTTGACTGCTTAACGATCGACCGACCGAACTAACAGGGGCATGCAGGT
	730	GCGGGGAGTAATTGGCTAGGGTCAGGGTGGACGCTGGCTCTGGTCGTGATTTCCCGTTACGGTATCCCTATGATAAATCACACTAGTGTAGACGTACTCCAAGTCCTATTCCCAGTGCTCCCCGTGTCAGGCTAGCTAGGGCCCAGCCTACTGCAGGACTTTGGGCCGGATATATGAGTAACTAACAGGGGCATGCAGGT
	731	GCGGGGAGTAATTGGCTAGGCGTTCGCATCATTACAGGCAGGTAGGTTGGCCGCCAGCCATTCCGCTAGGTAGGCCGGTAGCTTGGCCGCTAGGCCTTTAGCTAGCTTGCTAGGTACGTTCGTATTTATTTATTTTGGTAGGTTGCCAGGCAGGCAGGTTCGCCCCGAAATTAAGTTTTAACTAACAGGGGCATGCAGGT
	732	GCGGGGAGTAATTGGCTAGGGGCACCTAGTGTTCCCCGTTCCGCCTTCGATGTCAGCCTGAAAATATTGCGCTGGTGTTGGTAGTTTTTCCTTGGATACTTCAATTGATTGTCTGTGGCAAGTTCTATAACGGGCAAATGGATCTACTGGTCGGTAACGCCATCTCTGACACAGGCTCGGACTAACAGGGGCATGCAGGT
	733	GCGGGGAGTAATTGGCTAGGCGTTCTAGGGTACTGTTACCCTATGCTTGCCCCGGGAACCACCGACGATCAAAACGCATTTGACGAGAGAGATTGATCGCACGATCGTCGAATACTTTACGGGTGATAATCAGCACGGAACAGCTCACCTCGCCGAGTGGTCTACGCATGGATGTCTAGCACTAACAGGGGCATGCAGGT
	734	GCGGGGAGTAATTGGCTAGGCGTGCAGCATTTAGGGGAATCGAAGGCCGTGCCGCCACTGACGCCGTCTTAGTTGCTAGATCTTTGGTTTATATACTGTAGGTTAGGGTCCCCCCACATAAAACGTCATTATGTGTACCAGCCAATGGGACAGTTCAGCCAGATAGAATCCTGGTGCTAGACTAACAGGGGCATGCAGGT
	735	GCGGGGAGTAATTGGCTAGGGGATTCGGACGCGCACTATTCGCATGTCTGCCTCGGAAGCGGTTAATGGCTAGTACTTTTTCTTCTCCGCTAGAGGGGGGAATACTAGCCGTAGTCTTCCCGAGCCGTTCTCCGGCAAATTAAAATCCGAAATGGGATTGAAGGGGTTTTCTAAACGTCAACTAACAGGGGCATGCAGGT
	736	GCGGGGAGTAATTGGCTAGGCCTTACCTTACCGTGCGCGAACCAAAACACGGTCAAACCCGCCCGGGGGTTTGTTACAAGTTGTCGGGAAGACAACTTATACCCCTCCGACCGACATTATTTTCGCGCCGCCTGGAACCAGTAAGGAAAGTTAACGCCACACGTTTGACTGGTATACCTTACTAACAGGGGCATGCAGGT
	737	GCGGGGAGTAATTGGCTAGGCCTATACAGCGGTGGAACCTCCAAAGAATACACGACGTCACCCGCCTCCTCATACACTAACCCCCGAACCTTTCCTCCAACGATCCAACCCTCGCTCACACCCATACTCAATCGATCCAACCATTACTCACATTATGGAACCCTCTTCACACACTGGTTGACTAACAGGGGCATGCAGGT
	738	GCGGGGAGTAATTGGCTAGGCGCCACTGTGGCCTGAACTCACTTCTTATAAGTGGTTAATGGTAGAGGAGACCTCCGAACTGTTGTCAACTATCGGGAGACTCAGGGCCCCGGCGTATAGACGCTTTTGATCTGGCAGGGTGCGGACAATTAGCTTCACTTTACGACGAAATCAGACTTCACTAACAGGGGCATGCAGGT
	739	GCGGGGAGTAATTGGCTAGGGGAACACAAGGAATTGAACATGTACGCACCACAACGTATAATTTAGCAAAATCTTCCGGCGGTCAGAGTAGACTTGCCGTCAGCCTACCGGCAAGTGGGCTCGCTGTGTCAATAATTGATCTAGCGTTTATTGTAGTAGGACTGCGACCATAAAACAGAGACTAACAGGGGCATGCAGGT
	740	GCGGGGAGTAATTGGCTAGGCGGGAAAATGCACGTATGCCCAACGGCATCAGCTAATGCTTTTTATTGGAGGGTACTGCTTTCGTGGATTGCGTTCGGCACGTAAGATCCGCTTTACGGGGGCCTTTTAACGACATGAGCACACCTCCTAGGAGTATACCGAAGGCAGCTCGAATTGGACACTAACAGGGGCATGCAGGT
	741	GCGGGGAGTAATTGGCTAGGCGGAAGAATCTCTAATGGCCCCACGCCACGTAGCCCCGATTGCCCGTTTTTTGGGGTTTTTTCAGGTTCGCCGGTTTTCAGGCATCCCCCTTGCTTGGTCGAGCCCCCGAAAGGACAAGGCCCCCCGCTCAAAAGTTACCTTTTCGCAAATAGGATACGGACTAACAGGGGCATGCAGGT
	742	GCGGGGAGTAATTGGCTAGGGGACCGTGTATCACCTCAACCGAATAATCCCACCCTTAGTAAACCAATATAATACACAAACGCACCCACCGTCGCACCCACCATCCCACGCTCCCATACACACTCAAATACTCAAACGATCCATTAAACCCACAAACAAACACTCTGGCTACTGGTCATTACTAACAGGGGCATGCAGGT
	743	GCGGGGAGTAATTGGCTAGGCGTGAGGTCCCGTCTGTAGCACCCGGAGCCCGAGTTTGTAACGAATGTTGTGAGCTCCTAGGTCACGACTAGCTAGCATCCTTACCTCGGTACGGCTATGCTTCGCGTTCGATGTAAGCGGCTGCACACTTAAGTGATGTTGCCCTGTTTCCTTTATGATACTAACAGGGGCATGCAGGT
	744	GCGGGGAGTAATTGGCTAGGCGCTAACAAGGGTGTCATTTGATGCTCGGTCCATAAATTAATACTATCAGCCCCGTCAAGGGGTCATAACTCTCAACCGTAACCGCTCATGGAGTCAACTGTTTTATCCACTAGACGTCGGAGGCTGGGCGTGGGGGGTGGACTTGGTTCGCAGATGGTAACTAACAGGGGCATGCAGGT
	745	GCGGGGAGTAATTGGCTAGGGGAAATTACAAGGGCACACTGGCTCCACGGCTCAAGTGTGGAGTGCGAAATGCAGGATACCATTAGAATAGTACAAACACGGTACTATCGCGCTTAAACGTATTATATTAAATTGTCGCACTCAAAGAGGCACGCTCAACCGCAAATAACGATAGGCCGCACTAACAGGGGCATGCAGGT
	746	GCGGGGAGTAATTGGCTAGGCGGCGAATGTCGCGCATTTTCCGAAACAAGGTGACGAGTCAACTCGTGGCGACCATTTGTCCCTTGAACGATAACAAGGATCGAGTGGCCCTCGGGTAAGCCTGTCGATAACTGAAATAGGGCTCGGTTAAAGATTCCGTCGAGGGTACGAAAATGCTCGACTAACAGGGGCATGCAGGT
	747	GCGGGGAGTAATTGGCTAGGGTATTTGCTCTAAAATGCCTCCCAATATCCCCCGCATCCTTCTACTGACTTTGTGCTGGCAATGATTTCCCCCAGCAAAGGCCGCAAAGCAAAACAAGCCTTGCTCGTCTCGGACTCTAGTCATCTTAGAGGGATAGGAATCTGCGCCTCAGTTGGGTTAACTAACAGGGGCATGCAGGT
	748	GCGGGGAGTAATTGGCTAGGCGGGCCCAGAATATTAGAGGTTCCCCGTGTAGCGAAAATCTCATTGTCTCTCCTGGCATGCCTCGGCTGAGACCTCACTGGCAAGGCCTGATCACCCCGTAGCAAATCGTGTAAAGTTTAGGCCCTGAAAAGACCCCTACGTCGGACCAAGGGTCTGGTTACTAACAGGGGCATGCAGGT
	749	GCGGGGAGTAATTGGCTAGGCCTAAACCCACGTCAAATTTCCCGACAAGACACGCCCCATAAACTCATGTTTGCGAAAACAGCCTACGCTAATGGGCGTTCCAGTGCGATTTGGACCCGGCGGAAAATGCGCTGTAGGCGACCGCTCGAAGTCTGCGGGACCTCGACATACGTTAGATCAACTAACAGGGGCATGCAGGT
	750	GCGGGGAGTAATTGGCTAGGCGTCGCCCGGATGATCCACTACAGCGAATAGTCTCAGCGGCTGGTGTTCATTCGTTGTAATGGTGTTTTTAGCGTCGCAGAACGACTCATCCCGCTTCTCCCTACACTTACGCGAGGAGTAACGCCCATACGATATACTACTGGAGCTAACGTCCATGCAACTAACAGGGGCATGCAGGT
	751	GCGGGGAGTAATTGGCTAGGCGCCTTATCTGTGCTATTTAGCCCGGCCTTCCTTTATTCAGCCATTTATTTATTTTGGCCGCTTGCCAGGCATTCCGGTTCGTACGTAGGCAGGTTGCCCGGCAGCCCCGTATTTATTCCGCCCGGTTCGTAGCTAGGTATTCACATGTTGATTCAGGTGACTAACAGGGGCATGCAGGT
	752	GCGGGGAGTAATTGGCTAGGCGACGTGATGTTGGGTCGGGCGCACACCTTATAATACCCGGGCTGAGGGCGCACTAGTCCGTAAAACCAGGCAAGAGTGTGGTTTCTCGCCATAATCAAGGAGGACTATGAAACTTCGGAACAAATTCGCCAGTACGTTGCCCGCGGTTAAAGCCAGTAAACTAACAGGGGCATGCAGGT
	753	GCGGGGAGTAATTGGCTAGGCCATGGTTTGCGGACTATTTTCCAAAGCCCAGTCTCCAAGAGGATGATACCGAGCAGTGCCCCAAGTCAAGGTAAAGCGACGGCGTTATAGGACGAAAGTGAAGAGATGCATTAGGCTCTCTATTGAGCGTGACAGTATTCACCCAAAGACCCCGATTCTACTAACAGGGGCATGCAGGT
	754	GCGGGGAGTAATTGGCTAGGCGTTAGGACGGTCCATGGATCAATTGGTCGCCCGAGAAAACCCTCGCCTGGGGGCTCGTGAGTGTAATAGGTGACTCCGGCGTCCAGCATGGGACCGGTAGCGGCGAGCACCGTTTTTCCCACATCGTAACCCTGAGTGTGTAAACCTCCCCTTTTAGACACTAACAGGGGCATGCAGGT
	755	GCGGGGAGTAATTGGCTAGGCGAATTGGAAAGCAGCGGATCCGACCTTGTTCCATCGCAGGTGCCACCTGGCCTACGAGAAGAAACCCCTTATTGGAATCCAGATTGCGAGCGACTTCGCCCCTAGCATAGGTCAGCTAGCTCGCAGTTGCGTTGGTAGGCCCTTGCCGTTCTCCAATCCACTAACAGGGGCATGCAGGT
	756	GCGGGGAGTAATTGGCTAGGCCCAGAAGATGATTGGGTGTAGATTTGACGTGGAGACTCAATCTGCCATCTCGAATACTCAGGATTGGACAGGAGCCAGAGTTGTAACGCATTCAACGCAGCGATCCGCGGGCCACTCCCCGAGAATGCCCGAACCCACGAGTCAAAACACCGATCATCGACTAACAGGGGCATGCAGGT
	757	GCGGGGAGTAATTGGCTAGGCGCTCCTGGGATTTTACACGCTCTGATAACTTCTTGGCCCGTGAGTCTGGAATCTCGTGGAGCTGAACAGGTAGTGCTACACTTTTACCAACATGCTTCGAGAGATGCGCTGGACATCCCAAGCACTAAACAGACAGTAATCAGGTGGCGATTCTTAGTGACTAACAGGGGCATGCAGGT
	758	GCGGGGAGTAATTGGCTAGGCCTAGGTTTCCGTTAGGTCGCTGTTATTATCGGTTGGCCCGCTTAAGGTGGATTTAAGCTGTCGCCCTCGGCCTATCCTGAGCCGCTATATAGTTTCTAAATAGATTTCGTTGGATTCTGCGATATGAGTCATGAAGATAGTCATATAAACAGCGAGTCCACTAACAGGGGCATGCAGGT
	759	GCGGGGAGTAATTGGCTAGGCGCGGCTAGGCCAGAAGTCCCCACTTTATCGTCCCACCCTTCAACGACTACAGGACACGTTGCCAATGTAAGAAGGATTATAGCGGTGCCCAGGCAAGAGATAGATCTGGAGTTGCGGACAATCGTGCGTCTATTAGTTCTGCTACGGGGGGTTAGTTTAACTAACAGGGGCATGCAGGT
	760	GCGGGGAGTAATTGGCTAGGCCCCTGGGTAAACCCCGTATGAATTTATGTTCTCCGCAGGACGACGTCGCGGTGCCGATTACGAAGTTGCGGAGTTCGGGGCCCGGCATGCGGATCTCTTTCAAAACAATATTACTACCTTTTTTCCCTATATAAGATCGGTTTGTGACGTCGCGCAGGAACTAACAGGGGCATGCAGGT
	761	GCGGGGAGTAATTGGCTAGGCGTGGATTACGGAGTTCATTTGCCTTCTTCGTCCCTGGGCCGATACCTTGCATTGATACTGCCATGCAAGCACGCGTCATAACCGGTCTACACTCTAAACTCCATAAGCCCGCGGTATATCGAACCGTGGGTTGCATATAAGTACCGCCGTCTAAAGCGCACTAACAGGGGCATGCAGGT
	762	GCGGGGAGTAATTGGCTAGGCGTCGCACAAGCTTACGCGACGTGTTACGCAGTGCGAGCGATGCTATAATATAAGGCAGGCATCAAAATCTGATACTTCCACCGCAGTGTTAGTCCAAATCTATGTTTATGGAGATAGTCCGAGCGTGCATGTGCCAATTACTAGCTCTAGGAAGCTGTAACTAACAGGGGCATGCAGGT
	763	GCGGGGAGTAATTGGCTAGGCCTACGGGGCTTCATGGAACTCAGGCAGCAAGCTTGGATGAGTTTGTTAGTACTCTAAGTAGTAGTTCACAGCTATCTGCTCAAAAAGACGGGAGGACGATCCCAGAGAGCTATCGTTTAACTACGGGTCTAGTCTCCATTTAGCCGAGGGTTATTCCCGACTAACAGGGGCATGCAGGT
	764	GCGGGGAGTAATTGGCTAGGGGATGCAACGCCGGAATGGATATCCGACCAGAGAGTGCAATTTGCTCCGTAAAGCGAGGGCGTGGATGGTTCCCCAGTGAAGTGCCCGGGCCGTTTTGGTTTTCAGGTGATGCATGCTGTACGCCGAAACGGCCCCGGGTCAACAAAGCTACCTTACACCACTAACAGGGGCATGCAGGT
	765	GCGGGGAGTAATTGGCTAGGCGAGAGAGCTGCGAGCTTTGCAAGTTTACCCACGATAATAAAAAGGGCACCCTGTTTTTGCTACTTTTTTGCTAGTTTACTTCCGCGAAGTGGACTACTTAGGGTTTCAACTGTTGACAGAACTGGTTAGGTTGGCACCAACGTGGAAAGATCCATCTCTACTAACAGGGGCATGCAGGT
	766	GCGGGGAGTAATTGGCTAGGGGAAACGTGCCGTTGTGTCCCGTGCAACGATGCTTATTTACGACAACGGCGTGCGGGGAAAGTTTACATTATTAGAAAGTACTTCCTCATGCCGAACGATAACCGCTTTCGAAGAGGCGTATACTCCGATTGTCGACCTCTTAACGAGCCACCCGATCACACTAACAGGGGCATGCAGGT
	767	GCGGGGAGTAATTGGCTAGGCGAAGCAACGGTAACGCACTCCAGGTCCGTTCGCCGGGAAAACAGCAATCGGGATAAATCAGCCACGGCTGTCGACCATAACTCGAAGCGGCCTAAGCACGACCCACTTGATTACAAGCAACTGAGATCGCGGACCGGTATGATCTTACCCGAAGTATGCACTAACAGGGGCATGCAGGT
	768	GCGGGGAGTAATTGGCTAGGCCTACCTAATGGATAGGTTACTCGTGGATATGATCTGTCAATCCATCCGGGACTGAACAAGGGATTCGAACGGACGGTCGCATCTGATCTCAACGGCAGAGCGAAGGAGAACTCACCATTTCCGTAGATTGCGTGACATAACGGGAATTCGTAGCTCGGCACTAACAGGGGCATGCAGGT
	769	GCGGGGAGTAATTGGCTAGGCGACTTAGATTGACGGTATAACACGTGAAGAGCATGCTAGTTATTAAGTGTACACACAACATCATCGTAGTAATAAAACTAGGCCCACGCGCAACCCAGTTAGGATTACCAGTGGGGCTGACATAGCTGGGTAGGAGGACAAAAGCGCGCTATAATTTGGACTAACAGGGGCATGCAGGT
	770	GCGGGGAGTAATTGGCTAGGCGCAACTAGCAACCAGTTTGTCCCTGACATAGCGCAGCGACTTCAAGTATTTGAGCAACACGTCAATAGCAAAGTAACTGGCAATACCGCGCTCGTGACATATACATTTTGTGTGGCCGCTTGGATGTTTTGGAAGATTTATGACAGAGGCAAGATCGTCACTAACAGGGGCATGCAGGT
	771	GCGGGGAGTAATTGGCTAGGCGCTACTAAATCGCATCCCGGAAGCGGAGACGTATGACTCCGGGGAGCGTGCCTACAGTAGGGGTGAGCAACGAGAACAGAACTGTTATTTTCTCTCCCCTGGCAAAACTTCATAAGCAAACTAGGGTGCGGTGTGGGGGGTTTTTGGTCAAAGGGCAGAACTAACAGGGGCATGCAGGT
	772	GCGGGGAGTAATTGGCTAGGGGCAGTTAAAATACAGGGCCGCGGACGTCCAGAATGAACCCTTAGAGCAGAAGCATGCTTTAGGACGCCTTTACTGATTGGCCATCTCAATCATGTAATCTAGACGCAATCTAACGGACCGAACCCGCGCGCGGTAATCTCCCTATAGCCACCAGCGGATACTAACAGGGGCATGCAGGT
	773	GCGGGGAGTAATTGGCTAGGCGGCGAAAAGTGTTTTAATAGTCTCTAAGCTCACCAAGCGAGTAATTCCACGATGGCATAGCAGCCCCCTAACTGCCATAAACGCTTCAGTCCATGGTTGGTATTGGGACCATAGATCTCTCTACACAGAACAGTAATAGTATGCTTCCGTTGAGGATCTACTAACAGGGGCATGCAGGT
	774	GCGGGGAGTAATTGGCTAGGCCTATCTCATTGGGCGCCTTCCGGTGCACTCACAGACATCGCTAGGTGATACAAATGTAGGCAAAGCTATTTGGGACCCGCTCTCCAGTGCGAGAGACTAACTCCCAGGATTGTGAGGTCGGCTACTCGTACCTTTTTGGAGATCGGCTCCTCTCTCTGTACTAACAGGGGCATGCAGGT
	775	GCGGGGAGTAATTGGCTAGGCGCTCTTGAAGGTGTATAAACAGGGCGCTCCTCGGGCAACGTTTTATCACCAGATTAACCCCATGAACCGAACCGTCTTATTGATCGTGTAAGGGCCCCCGGGCAACGCCCAGTTATCATCTTTTTACGCCAAACTCAGCCCGCATGTGTGATCAACCCCACTAACAGGGGCATGCAGGT
	776	GCGGGGAGTAATTGGCTAGGCCCCTGATTGAAGCTACTGTCTGGACCCGTTAAGAGATCGGATGTGAGCGAACTACTCTCTGCTTCGCTCCCGTTGGCTCAGCGGGGTACATGGATCAATTGCCGGTGGTCAATACGCATGCGAGAGTTGCATATCCCGTTATTTTCCGGGGATGCGCCCACTAACAGGGGCATGCAGGT
	777	GCGGGGAGTAATTGGCTAGGCCTTGAAACAACTACTTGTTGCTTTCCGCTTCCCACACAAATCACTGTGTATCCATTAGGTGCGAGCTTTGCGTTGGCCGTCCTACGGCCAGGCGAAGGCTCGGCAGTGCTCGCTGCATGTGCATGCGGGCGGTCCAAAACGATGGTTCTCTCAAACGACACTAACAGGGGCATGCAGGT
	778	GCGGGGAGTAATTGGCTAGGCGAGCAGAATTGACCAATACGTCTTAAGGCGCACACCTGTTAAGTAACCACACGATTCGTCGCTGATCGAACCTACTGCTGCTTATATTGACAAAACCTCGAGTCAATCCAGCTACAACGATCCCTGTGACGTGTAGACGCGCTGAGGCGGGAAGTTATGACTAACAGGGGCATGCAGGT
	779	GCGGGGAGTAATTGGCTAGGGGCCTACCCAGGAGAATAAATACTTAATCGCTCAATCCAACCAATACACCATCAAATACACGATCCATCAATCCATCACACACACAATCGCACGATTAAACAATTAATCCAACGCACAAACCAACGATCCCTCCCACCCTCGCAAATTAACAAGCGTGCGACTAACAGGGGCATGCAGGT
	780	GCGGGGAGTAATTGGCTAGGCGGACACCCCCTCCCTTAATCGCTTTACTGATCTGCAATGATTTAGTGTTCCAAGACCCTTACACGCTTAAACCATCCAACGCAAACGTGAGCAAAGGATTTATATGTTTGTATTGCGGACCAACACATACTCAATTAATAGGGCCAACTAAGATCTAGAACTAACAGGGGCATGCAGGT
	781	GCGGGGAGTAATTGGCTAGGCGTCTGTACAGCTTTCTGTAATTATCATGTTTACTGACGTGCGCGAACTTGGATATCGTATCACTCTCCTACGACCCAGACTAGTTGGGAAGATACCCACTTATAGTGGCAGGTGGTTGCTATAGATACCCTCTGAGGCGCAGTACTCCGGCTAAAAGTTACTAACAGGGGCATGCAGGT
	782	GCGGGGAGTAATTGGCTAGGGGCAACATACAGGACCTCGTTGCGACCCCAACCTCGCCGTTCGCGGCGTCAGTCCGTTGTACCGGCCTAGCATTAGAAGTGCTCCCACTCAGTGCGTCTATATCATGATAGAATCTACAGCATGATACTAGAGATATAATACAACCGTACACTAACCAACACTAACAGGGGCATGCAGGT
	783	GCGGGGAGTAATTGGCTAGGCGTCGACAATGTACCCTTTTATAGTTCCTTCGGCCCTATTCTCAATATATAACCGGGAGCCTAGTGCTCGGACCTTGTAAACTGCGCGCGCACCCCCCAGAGTCTTCATACAATGAGTTGATCTCAGGGCCTAGCATCAGGCATTGTCGGAGTTGATTAGACTAACAGGGGCATGCAGGT
	784	GCGGGGAGTAATTGGCTAGGCCCACGTTAAAAGTGCGTAACCCTAGGCCCTTCAATTTCTATACTACGCCCTAAGGCAAAGATGTACAACAGTCCGCAAGGCCCATAAGTCTGAATCACCAGATGCCTTATCTCAGGAGGGATAGGCGCCCCGTTGCGACTGGCTCTTGGCTCGAAAAGGACTAACAGGGGCATGCAGGT
	785	GCGGGGAGTAATTGGCTAGGCCCAACCGCTGCGTTGTAATCTCAGGCATGAGTAGCATGGTTCCGTGGATTCTGTTAACAGAGCCATACCAAACCGCTCTGGAATGTCGACGGCATTCCTGTATAATGACATAATCCATCTCATGGCGCCACTTGAGTATGCACCTCTCCTAATATTACCACTAACAGGGGCATGCAGGT
	786	GCGGGGAGTAATTGGCTAGGCGGGATGTTCGGGTGTTAGTGGGGAAACAGCTACCATTGCATTCCACGGGGGCCGGATGCCGCGCCTGTCTCCAAAGCAAGACTCGGGCAATGGGGTGGGGATGGGGGTTTGGGTGCCAGATTAATTCTCACACATCTACTGCCACAACACCAACCCTCCACTAACAGGGGCATGCAGGT
	787	GCGGGGAGTAATTGGCTAGGCGAGTCAGTCCACTATTGGTGCGTCTTAAATTACTAAGGCCATATTTCACACTGTAGAATCGGCAATTCAGAAAGCACACGCTCGATTAAGGGTCACACTTAGTGGTCCATCTAATCGGGGGAGTCTCCCGTTCCGCTCTCAATGGGAGGAGGGTATGCAACTAACAGGGGCATGCAGGT
	788	GCGGGGAGTAATTGGCTAGGCGCCGCCATTTGCTCCGCTATTTTGCTTTTCAGCCAGCCCCGCATTCAGGTTGCTAGCCACGCACGCCGGCCGCTACGTAGGTTCGTTGGTTGGCCCGTATTCAGGCAGCCAGGTTCGCATTTAGGCCCGCATTTACGCCCGTAAGAGGCATATGACTACACTAACAGGGGCATGCAGGT
	789	GCGGGGAGTAATTGGCTAGGCGGCCCCAGACGTCTCACTCACACTAATGGGCTTGCCTCTACCGTGTCTTCTCAGCGCAGTAAACTTCAAGGTTAAACGGTGCATGGGCTCCCATAGGATTTACAATGCCAGACGATTGTCTTACAAAAAATTGCCAAGGCACCTTGCACGGGCGTTAACACTAACAGGGGCATGCAGGT
	790	GCGGGGAGTAATTGGCTAGGCCCCGCGAGCCAATGTGGAGCGGCACAGCTCATAGCTGGTGTGAGTGGCCGTTGAGCTAAGCATGTAGAATACAGAATTTCTTGTTGGATGCAGGCGCGTAGGTTTAGCTCGTCACCGTATAGATTCGATATTCTAAGGATGAGCGCCAAGATGGCGAAAACTAACAGGGGCATGCAGGT
	791	GCGGGGAGTAATTGGCTAGGCCTAGGCAGAATTAGCCTCAGGATAGTTCCACGTGTCGGCTGAATGCCTCCTAACTTTCGCGACTCTACTATCGGCACAAAAGGTTAACTGCCAAGGGCACAGAGATGGGGCAAGCACCCGACTCTGCCATATCCGTACCCATATGAATGCAAGTAACGGACTAACAGGGGCATGCAGGT
	792	GCGGGGAGTAATTGGCTAGGCGGCAAGCACCTCGGGCCTGTAGACATTTGGATAGAGACGATATCACATTACCTTACCTGGTCCATCTCACAACGTCTGTGAACAAATTAAGTCTGGGTCATATGACGAGTGACAGCTTCAGAACGGACTAGCATTACCTTAACTTCGGATGATGAACAGACTAACAGGGGCATGCAGGT
	793	GCGGGGAGTAATTGGCTAGGCGTGATCCATGGGCCAAACCCCGACACGGCAGTGGGGGTGTGGGCGCTAGGACCCACATTTCGTGCGAATGACCGAAATTGTGGGCAAAGCTTTGACTTCAACTGCCTGTCCTTTTGCCGGCACGACCACGACTATAGGGGCATAACGCCAAAATGGAATACTAACAGGGGCATGCAGGT
	794	GCGGGGAGTAATTGGCTAGGCGAATCGGCGGGGCAGTCATCCCGAGACAGCGCTAGGACATAGCACTAGGTGATATCGAAAGGGATGAATACGAGACCGCTTTATTTGCGTAACAATTCTGGGCAGTCGCTACTATTGGTATGAATTTCTGTCATTTAGCTCTGGCCTGTCTGTTGTATGACTAACAGGGGCATGCAGGT
	795	GCGGGGAGTAATTGGCTAGGGTCAGTTCAGCTTATCGCTCGATGTGCCTTCACCTACGCCGAAGTCCAGAATCCTTATAGGGGAGACCGGTTGTAGATGAACGACGCCGACCTCCGGCTCTTAGGTTTACCAAGCCTGCGTGGTGCGATGCCAGTGCAAAGTGTTTCTCTTGCAGTTCTCACTAACAGGGGCATGCAGGT
	796	GCGGGGAGTAATTGGCTAGGCGCTTAAGCCTTTCACGTCGACGCGGAGCTTAGTCCCAACGTGTACAGTTAAGCAGGACTAGTAGCGAACGCACACTTGCGTACGCCTGGACACTGACTAACGGGATCTCAGTTTAGCGCATAACCTCGCATTGAAAGTTACGTCGGGGACCGACTTCTAACTAACAGGGGCATGCAGGT
	797	GCGGGGAGTAATTGGCTAGGGGCTGTCAACTTGTCTCTTCTGGTTTTAAAGAGTATGCTGCTTTTACGGCCTCAGTTTAGTCAAACTGGTCGGGAGAAGCGCGTACCGTTTGATCCTCCATACGCAGTCAGAGATTTGGGGTACGCATTGCCGAGCGTTGCGTGGAAACCCGTAAAACTTACTAACAGGGGCATGCAGGT
	798	GCGGGGAGTAATTGGCTAGGGGCTCTACACTATTCTGTGAATGTCACAAATGTAGGGGGCCTAAAGTCTAGACGGCACAATATCAGGAAATTCGCGATTGAGGGTCTCCTGTGGTACGTCATTGTGAGTATGGACTTCCGTGAAAGTGGTATAGCTATACCTCACCCAAGTTGACTAGTAACTAACAGGGGCATGCAGGT
	799	GCGGGGAGTAATTGGCTAGGGGCGCAACCGTACTCTCGCACCATCGAATAAATACATACACAAACGATCCATTAATCGATCGCACCATCAATCGCACAAACCCTCACACCCATAAACAAATACACGCTTAAACAATCAAACGAACGCTCCCTCCAACCATCCCAAGAGACTCTCACCGGAACTAACAGGGGCATGCAGGT
	800	GCGGGGAGTAATTGGCTAGGCCCCTCAGCGTTCCCTCCCGCAATACGATCTCTGACTAGTGTCCAGCCAGCCCGAATTTCGAAAATGCGTTCGACAAACAGACGCTACCTTCTAGTAAAGACACTTTATTATCCAGCCTCTCCGCGGCAGCTTAGCAGACCGGTTTGAAAGACGTAGATTACTAACAGGGGCATGCAGGT
	801	GCGGGGAGTAATTGGCTAGGCGACAACCCCACATGGGGATGGCCCGCCTGGCACATTCCGGTCGACCCACCGCTGTTTATACCTTAACTCTCCATGCATAAGCCACTTGAGGGGTGATGATTCGCTTTCGAGGGGGTCATGTCCATGTCGCAACCAACTGCAACGGCAATTCCTCGTGCGACTAACAGGGGCATGCAGGT
	802	GCGGGGAGTAATTGGCTAGGCCAGCGATTGGGTACAACGCGGGTACGACCCAAACGTCAGCAAACGTTCGATGGCCTTCCGGTACGTAGTGGGCTGCGCCCCCTTTCACGCCTTCACGCAGCACCGTCGCTATTTAGGCCGGTAGCTTTTTAGGTATTTAGGTTGATCTAAACTACCACGACTAACAGGGGCATGCAGGT
	803	GCGGGGAGTAATTGGCTAGGCGTGTAGGCCGTACTGGCTGCTACAAGTGGGTTTTCTTACACTCCTATCTCCATGCTTTATACATCATGGTTACTCATCTCAATATGAGGTCTTTATTAGTAAGGAAGAAAATGCGAGTTCTTTGTCGGCGAGGGTTTACGTACACTCTGAAGGCGAGAAACTAACAGGGGCATGCAGGT
	804	GCGGGGAGTAATTGGCTAGGCGCCGGCGCCAAATCAATGGTGGCAAGGTCCAGGGCCGGTCCTACGGGCGGAGCTTTACCAAGATCGATTCTCCAAACCATCTCTTTCCTATTATATGATTGTCAACTAGGTGTCCTGTTCTTCCACAACAGTGTTTGAGTCATCTGCCCAAATTCTGTGACTAACAGGGGCATGCAGGT
	805	GCGGGGAGTAATTGGCTAGGCGCGATGGTAACGTGCCGAGGTGGAGTCGTGGCTAGGCCTCTGGAGGTGAAAGTCGAGCTCCGACTGTTGTCACTTTTTAACATACGTGCATTGCCAAGGGGTATCGCGTAGCCGCTAGTGCGAACCATTATCATCCCATTTTAGGCCAGCTGATATCGCACTAACAGGGGCATGCAGGT
	806	GCGGGGAGTAATTGGCTAGGGGCAGACGAAGAATGGAATTGTTCTGGGGGAGGGTCCCGCTAGGATTGGATAACATGGGTATGCTGGTCAGGGGTTCATCTTATGGTGAAGACGGTGCACTAGCAACCTGTTTGCATTTCAGTAGCCCCCATATGCTATATGATCTGCATTGAATGCGCCACTAACAGGGGCATGCAGGT
	807	GCGGGGAGTAATTGGCTAGGCGCAGGCGGAGACGCAATTTTTCTATCCATTCAATCGCGAATTTGTCGCGGCGCCTGAGTAAAACTAAACCAGAATCGACGGGACCAGTGAGCTACCCCTCACATGCGCTAAGACGTTAATTCCCTGAGGTAAATACCACTGTGTGAGAAGGGCTAAAAGACTAACAGGGGCATGCAGGT
	808	GCGGGGAGTAATTGGCTAGGGGATGTGTGGAACACAGCTACTACTAGATACGCCGTACCTTGTGTGCGTCGGTCGGGAACCGCTCCCGAACTCGTGGCGCTTACAGATGAAGCAACTTTCAACCAGATAATATAGCCCGCCGGAGAAAACAGGACTTGAAGGACGGAAGACACGGTACCTACTAACAGGGGCATGCAGGT
	809	GCGGGGAGTAATTGGCTAGGCGTAAAGTTCCGTGAGATGGCTGTGCAGAACCAGTAAACCAGCTACTCGCCGCTAGATACCTTGTCTCTGCCAGTGGGCGGAGGGCCTCTATATTGGATGTTCATGAACCCGGTTATAGAGTTCTTAAGTTGAAGTTGTGTTTACTCCGTGGTCCATAATACTAACAGGGGCATGCAGGT
	810	GCGGGGAGTAATTGGCTAGGCCGCGCACAGTCTATGGGTAGGTACGTATTTATTGCAAAGTAATTCTGATAGTATTTCACTGAGTTCCTCTCATAGGATCAAGCTATATCAGTGAGGAGCCTGTTTACATCCAATTTGTGTAACCTAGTTAGTCGTAGACCACACCGGAGGCACTAATCTACTAACAGGGGCATGCAGGT
	811	GCGGGGAGTAATTGGCTAGGCGCCAAGCGCTTAATGATTTGCCTACACGCCCTCATTTCGGGTGTTACTTGCACCGCGCGTGAGAACCGGGCGGCACTAAGACATGCGAAATGACGCGGTTGGCGGGGACATTACCCATAGCATTACGAGAAGTTAATTTGTCTCATGAGCAGCTTAATGACTAACAGGGGCATGCAGGT
	812	GCGGGGAGTAATTGGCTAGGCGACAGCGAAGCAACATAGGCGACATGCCATAATATCTTCATATTCAGTGGGCGCGACATCTGTCCCATGGAATTTAATTGTGCCGTGGTAAGTTTTCGATCAACTCTGGGCGAGTGAAGGCGCGCATTTGAACAGCCAATGATTGGGTCTGGCAACTAGACTAACAGGGGCATGCAGGT
	813	GCGGGGAGTAATTGGCTAGGGGAAAGCAATGTACATTCCAGCACCTTAGTAACGGTATATCGCGGGATTACCTCTAATCCTACTATCCGGAACGAAAAGATGGAGCACAAGCTATTTCTTCTGCATTATGCATAATAAGTAACTGAGGTTCACCTCTGGGTTTCGTGTTTGGATAATCCGACTAACAGGGGCATGCAGGT
	814	GCGGGGAGTAATTGGCTAGGGGATTAATGCCGTCGTACTCCGTAGGCTCCGAATGACGTAGGTCCAACTAGCTGCCTGCGACTGCCTAGTCAAGGGCACGTAATTAAGATATACAGTTTTATTGGCTATAAGCGCCACCAGTATCTATCAAAATTTAAAACGCCCGCGTAAAGTCCAAAGACTAACAGGGGCATGCAGGT
	815	GCGGGGAGTAATTGGCTAGGCGAACCCTGGTCAGCTCCCTCACTCCCATACTCGAACGCACACTCACACGAACCCACGAACCAACGCACACTCGCACGAACGCTCCCACGCACCAACGATCGCACGATCCAACACTTAAACACACCATTACTTACACAAACCAAATCCTCACCGGAGGGTACTAACAGGGGCATGCAGGT
	816	GCGGGGAGTAATTGGCTAGGGGACTACATAGAGGTTGATACACGCTGCGGCGTAGAAGTACCGTAATTTCCGGATTTTGATGATCCCATAGACGCCGTGGTTAACCCCAGCCCGCGTGCTTAAGTCACCGTAGTACTTCAACAGTAATCGACCGGCTCCCAGCAAGCGGCAAATCCTGTTACTAACAGGGGCATGCAGGT
	817	GCGGGGAGTAATTGGCTAGGCGTGCACTGCTTGACTTATAGCTCAGAGGATCCACAGACATCGGCGGTTTCAGAATTAATCACCCAATCACACACACAATTTAAAACACCATTAACCGCACACTCAATCGATCACCGTCCCACACACTTACTCCCACGCTCACTGGGAGAAAAGCCAAAAACTAACAGGGGCATGCAGGT
	818	GCGGGGAGTAATTGGCTAGGGGCACTCCTACACAGGTCCCGTGTTAGTCCACAGCCACAGTTTTATTCCCAAGAAATTTGCCTGTAGAAACCAAGATGTGTCTATTTCTGACCTTAAGGCTCGAACAAGCTTAGATCTCAATTACAATTGTTGCACAAGAGAGAAAGGTCAGTTATGGGGACTAACAGGGGCATGCAGGT
	819	GCGGGGAGTAATTGGCTAGGCGCCCGTATCACGGTAGGTTCGTATTCCTTTACGCAGGCAGGCAGGTACGCCGCCATTCCCGTTCGCCTTTATTCAGCTTGGTATTCAGGTATTTACGTATTCACGTATTTTCGTTGCCAGGCCGGCCGGCCGGTAGGCACGTAATACAGTACCCCATTAACTAACAGGGGCATGCAGGT
	820	GCGGGGAGTAATTGGCTAGGCGCATCCTGTTAGTTCGGGATCTAGCCCAGCGAACGTCCACCACGCTTCATAACATACGCCACCGCCGGAATAGGTGACTTGTTCCACTATGGTTCTGAGGGCAGCTTGGTCGCTCTTTTACATCCACGTTGGCGGATCCAATGGGCCAATCTACGCATCACTAACAGGGGCATGCAGGT
	821	GCGGGGAGTAATTGGCTAGGCGGATGTATTGTCCCTCAACAGGACTTTAGGTGATCAGACGTCAGATCTCATTTACGTACTCGAATTACGCGTATGAATGGATAGACCTCCTTACCTGACATCGCGAAGTAAAGCCGTCTGTTGTAGTTCACCGATATGGGGGATCATGGGTAAACTGAAACTAACAGGGGCATGCAGGT
	822	GCGGGGAGTAATTGGCTAGGGGAATCCCATTTCAGCCTCGGACCATCCCACAACGACAACGTCGCAGAGGCCTAGTCCCAGTGCAAGAGGTGACGTGCAGCAAGGACACAAGGGCTTCTCGTCTTCTCCAGTTTCTTCGAAAGGGAGTTTCAAAGCATCCGAAGTCGGCGGTATGGTGCTACTAACAGGGGCATGCAGGT
	823	GCGGGGAGTAATTGGCTAGGGGATAATGAAGCAGGTCCCGGACCATACAGCCGAAGAACCAGTGGGAAGTGAGTGTCGACCATATGCCGAGGCGACCTACTGGACCGTGTATGTGTATACATGCGATAAAAAACCTGATCTCTTCACGTAAGCTCCCGGAGGCGATGATGTTCACTCACGACTAACAGGGGCATGCAGGT
	824	GCGGGGAGTAATTGGCTAGGCGACAAATTGGCATATTCAACACTGCTTAGACCCTAAAAATAAGACAAACGTTTATTATCGAGGGGGTGGCCTTCGCGCAACATGCGTTGCATTTAGTAATGTGTTGATCTATCGAGACATCGAATGATATGACACAACAGTGTCCGGCTGTAGAACAGGACTAACAGGGGCATGCAGGT
	825	GCGGGGAGTAATTGGCTAGGCGATTTCACACAAGTCAGTGAGCTTGGCGCTGCCTAGACGTACGCACTTCGTCCAAAAACAGCAAAATTTATTGCTAGGTCACGATGACGCAAATGTAAAATATCCCGAAATGATACTCTAACAACAGTGCGATAGGGATGGAGGTTTGAATCGTAAGTTACTAACAGGGGCATGCAGGT
	826	GCGGGGAGTAATTGGCTAGGCGTGCACGTAGAGTCCGATTCAATACGCCCAATTATTACTGACACGACCGTACCCCCTCGGTCTGCGATCTTATTTTAGCATAACTGGTAGTCACAATCGATGGAACGCGAGACGGGACAAGATTTATTCTTCTTTAATAGGGCCATCCTTGTCTAGGCTACTAACAGGGGCATGCAGGT
	827	GCGGGGAGTAATTGGCTAGGCCTAAACCCAACCGACCTGCCAACAAAACTAACCCGTTCACGTCGACGCTGCCTGACTTATGTCTGATTAGTGACCCTTGGCTACTCCAGGCAATGATTTTCGTGTGAATGATATCGTGTCGTGCGCTAAATGTGCTAGTCGCGAGAACAACACTAGAATACTAACAGGGGCATGCAGGT
	828	GCGGGGAGTAATTGGCTAGGCGCATACAGCGGGTTGTCATACTTGGGAGAGTACTGCCGCCTCTTATATGTGATTACCTCTATGCAGTGAGATCGCCTTGAAGGAAAGTAATGAGCGTAACTGAAAATGAAACGCATCGTGATATCAGGGCCTGGAGGTGCAGTAGGATGTGCTAAGGCTACTAACAGGGGCATGCAGGT
	829	GCGGGGAGTAATTGGCTAGGCCTACGGCCAGGTAGACGCGAATATGGGGGCCAATGCTATCGAACGCGGGCTATACTCCTGCCATAGGGGTTAACTTGTGGGTACATGGGGGTTATCAACACGTAGCAACTGCCTGACCTCCAGCATCCCTGTTCGGGTTTGCAGAAACAAGGAGGCATGACTAACAGGGGCATGCAGGT
	830	GCGGGGAGTAATTGGCTAGGCGTCCCCACACTGTAAGCGTCATAGTCGTCTCACTTGACAGACCGCAAACCGTCGAGCTAGTTCAACCCACACATGGCCTTCATAATATAAAAGCCGGACCCCCGCATATATCCGGTAAATTCATTAGATTTAAACTGCAAAGGCCAACAGAAGCTTAAAACTAACAGGGGCATGCAGGT
	831	GCGGGGAGTAATTGGCTAGGCCAGTTCACTTGCGCCGGGAATTCAGCACTTCTCTGCGATTCAGAACATCTCTTTCCCTCCAGAGGCGCATACCTAGCTACCGTGGCCCCATAGGGTTTGTCCATGAGCGCATACATTAGCGCCCGGTTAGAGCAACCTGTTCTGGCCAATACCATTTGCACTAACAGGGGCATGCAGGT
	832	GCGGGGAGTAATTGGCTAGGGGGTCGGTGTAGGCGTAGCGCGACTCCGTTGAGGTTACCGACACGCTCGTAGGTAAATTGGTTAAAAGGCCTGGCAAGATGTACGGCAAATCCGAAGAGTCTAGTAACGCTCGCATCGGTCCTAAAGGGATAGATTCGGCGTAATGGTCATCTGTCGTAAACTAACAGGGGCATGCAGGT
	833	GCGGGGAGTAATTGGCTAGGGTCCCGCTAGGGAAAACGAATAGTGTCACCCGCGGCACCACCCACTCACCACCCAAGTCGCAATCGCACGCACAACGAAACACTCGAACATTTACACAATCGAATACTTAATTAATCCCAAAAATGCTCCATCACGAGACTAAATGCAGTAGGAAGTAGGACTAACAGGGGCATGCAGGT
	834	GCGGGGAGTAATTGGCTAGGCGGAACCTGCTGTCGAGGTTACAAGTAGCTACAACGAACTCCGTGTTTGACTGCGTACGGTTTATATTGAATAGCAAGGGACGTTCGTATGCCACAAGAGTGCACGATGGCTTGATTCGTAACACAGCATTGGGCTCGTTCGGGTCAAAAGTTCAAGTACACTAACAGGGGCATGCAGGT
	835	GCGGGGAGTAATTGGCTAGGGTATCGGAGCAAGGTACGCACTCACTCTGTCCGGTTGCTAGTAGGCCCGCTAGCCCCGACCTCAGCTTGGCATTGGGGTTTTTACGCAGCTACGTAGCCCCGCCCATAACTATTCCGCTCTAACGAGCTATCCCGGGCTTTGTCGCTACAAAGCTTCGGTACTAACAGGGGCATGCAGGT
	836	GCGGGGAGTAATTGGCTAGGGGCACGGGTATCATTTGTGTTAGCTGCCCCGCAGCGTTCGTTCCCAGATGTCCTAAATTTAAATGTACTCAATCCTACACTGTCCCCATCCAGCCTAATCTGTCGCGAGGTTTCCCATATAATGCAGCGTGGAAAGCGACAACATATAGATGCCGCCTCCACTAACAGGGGCATGCAGGT
	837	GCGGGGAGTAATTGGCTAGGCGTAAGCGGGTTTGCACCCCACTGGGTTTGTCAGCAGTACGCACGCGTGTTTCGACAAACGCATCATCTCATACGAGTCATAAATAGTGTAATCTCCCTGATAGTGCCATGCGGTGCTCCACGTACAATTTTCTTCGCAGTCCAGATGGTCGTGTATACGACTAACAGGGGCATGCAGGT
	838	GCGGGGAGTAATTGGCTAGGCGTCACCATGTCTAGCTGGACATGCGAAACGCCAGGACCTGCGGGAATGTACTTACTGGGCTCTAAAGGACCCGAAACCAACTGGGGTGGCGCTCAGAATCTGAAAAGAGTTGAGGTACGGGGCGTACGCGGACCTGTGTTTACTACGGTCATCATTCTCACTAACAGGGGCATGCAGGT
	839	GCGGGGAGTAATTGGCTAGGGGACCAGGAGTCTCAATGAAACAATTTGGTCTCGGTCACTATACCCAATACTGTTTGGTCTTCTCGAGCACACCGCCACTCACACCACGTAACCCACCAATACAAACAGGCTCACTCCCTAGCTGTTTGAATATAGTCAGATTGTGATGGCGCCCAGAGCACTAACAGGGGCATGCAGGT
	840	GCGGGGAGTAATTGGCTAGGCCTTCCGATACTATACTAACAGCCTAGGATACCAACTAAGGACAGAAACCGCTCGGGCAGGCAGGAAGATCTAGCAGGACGAGAAAATGCGTCAAAAATTTGACTGAATGCCCTTTGGAGTGCGTGGGCTAAGGAGCTCCGCGTGTTCCTACATTTGCGAACTAACAGGGGCATGCAGGT
	841	GCGGGGAGTAATTGGCTAGGGGACCGCAAGAAAGCGGTGCCCGCCCGAACGGCAGAAAATGTCGACTACATACTGACTCGATCTACGGCAGGGATGTGTGAGAGTAGAGGTAGCTTAGTCGGTCTATGACTCATCGTCGCAGAGGCCTCGAACTCGATCCACGGATCTAGAGAGTAGGAGACTAACAGGGGCATGCAGGT
	842	GCGGGGAGTAATTGGCTAGGGGGTTAAGATGCTACGCTGTATCGTCGATACCACCACTAGTATCACATGCGAACATCGCCGGAACCACAAAACAAACAATTAATTAATCGAACGCACCCTCCAAGTCTTTAACCAACCATGGCTTCATCACACAGGGGACTTCACGATGATTCAGTGTCGACTAACAGGGGCATGCAGGT
	843	GCGGGGAGTAATTGGCTAGGCGAAGATACAATAAGCTACAATTGAGCGGCCCCTGTTATCTTGTCTAATACTTAATTGAATGCTTTCTACGACATAGCAGATAATATGTGCACTTAACTCGGTATTGACCTAGAGAGTCGGCATCAGGACCAAGTGGTGCTTATACGGGGTATACAGCTCACTAACAGGGGCATGCAGGT
	844	GCGGGGAGTAATTGGCTAGGCCCACTCCATGCCATACAACCTTTGTGCGTTGTTAGAAGATACAGCTACACTCGAAGCGGTAGGGGGACTAGTCCAAGTAGGCGCGTAGGTAACCAATTAGCGCATGCCCCAATAGTCAGCCTCGATCGTTATCCCTTGCCACAAGTGTGCTCTTAAGCAACTAACAGGGGCATGCAGGT
	845	GCGGGGAGTAATTGGCTAGGCGAGGGCGCGATGACTGAGCCGACTCTTTAACACTGAACAACGAGTTATGTATACACGGCGAAGCGCGAGTTGTGCGTGGATATAGCTTGATTTTCGTGTATTCAAGAGCGTCTCGCTTACCTGGGTATGACTCTAAGGTTTAAGGCTTTCTACGTGCTGACTAACAGGGGCATGCAGGT
	846	GCGGGGAGTAATTGGCTAGGCGATGGCGCGGTTCGGGCTTTTCGACGGCGAAATCTAGGACTTTGACTAGGGATGCGCTTGCTTGATGATGCCGGTCCGCACTTAAGAGCAACATTGTGAACGCAACTCGTGCGGTTTTGTCTGTAGGCCTTAACGCGTCCAAAGGAGGGACCACCAGCAACTAACAGGGGCATGCAGGT
	847	GCGGGGAGTAATTGGCTAGGCGAAAACGTTTTCGTTCGTAGCCCTTTTCGCCGCCCGCTTGCCCCGCAGGTAGGCCCGCCGGTTTTTTGGTAGCCCGCTTGGTTTTCCGGCCGCCCCGCCCGTAGGTAGGCCCGCATTTATTCAGCTAGCTAGCTTGGCCGCTATCTATAACCTGGGGGTACTAACAGGGGCATGCAGGT
	848	GCGGGGAGTAATTGGCTAGGCGGGCTACGCATATTTGGTACCAGAGAGACGCTCCAAACCTATCTAGTCAGCAGCAGTTTAGGGCAGACTAGGTCGACTAACAGTAATCACGTAATTACTCCCTTACAACTGACGAAGAGCTGATAAATAAGCCCTCCCTTGCGCCACTATACCTCTCTCACTAACAGGGGCATGCAGGT
	849	GCGGGGAGTAATTGGCTAGGCCTTCCATCATATTGCTGTGAGTTCCAAGACTATGCGAACATTTCTCAGCGGACGAGGATGAGGCTGGCCGATAGGGGCCAAAACGTTGAACGTACTGACTGGTTTCAGCCAACCGTGTCATGAGTGGTGTAGCGAGCGTACATCACCAGGCAGCGAAACACTAACAGGGGCATGCAGGT
	850	GCGGGGAGTAATTGGCTAGGCGCGACTAAGGCTATCGCGCAAGTTTCTCAAGCGGCTAGCCGCCCGTTGCTTGAGGGTCTTTTTCATCCTCTCAACCCATAATAGGGAGAGGGTATGCATATGGCCGAAACCCGCTTGGACTCAAGTTTATGCGTGTTCGGCCTCTTACGGTTGAACACAACTAACAGGGGCATGCAGGT
	851	GCGGGGAGTAATTGGCTAGGCGAGGGTAAAATCTAGTCTCAGTCCCATAGTGGGCTAGTAGATGACAATCACATCTGGGCGCGCTTTGTTTGTAATTGCCAGAACCTCCCAAAGTGCTAGATCTGCACTTACCAGCGTAGATGTGTCGAATTAGCGTAGCTCGCCTTATGATATCTAGAGACTAACAGGGGCATGCAGGT
	852	GCGGGGAGTAATTGGCTAGGCGGGCTCTGAAAGCGTCGAACAATACATATCACCTGCCGGTTAAGCATGTTCTGGTCTACGTTGCCGAGCAAACATCAGGTGATTCAAACACGCGTTAGTGAGGTCACCACCCCCCTTCACTCTGTAGGATATCGTGGGAAGACCACGCGTATTAACACGACTAACAGGGGCATGCAGGT
	853	GCGGGGAGTAATTGGCTAGGCGGCAATGTGATCGATCAAAGGCATGAAGTGCTTGACTTGAATAGGGAGAGCGCTCCCCGTCTCTTAGTTTCGTAAAGGCCAATAGAGGAGTGAACTGAAGTGGGACATGTAGCGCAGCCCTATGAAGCGCAGTTTTTAGTTATTTAGGAGACACGTGCCACTAACAGGGGCATGCAGGT
	854	GCGGGGAGTAATTGGCTAGGCGAGTGTATATTCTCCTAGCAATATGGGGATCAATCTGATATGGGAAGCGGTGATGTTTCTTCCCCCACGTTCTGCCCTCAGGGCTATCTGGGCTCACTCGTCAATGAAGCGTACAAGGGAATACGGGTGTGGATTATCCCGACCTTTCGGTCCTTAAAGACTAACAGGGGCATGCAGGT
	855	GCGGGGAGTAATTGGCTAGGCGATGAGATTGTCTGCACGTGCAGTCATGCGTCTGATTAGCGAGGTGGGCCGTGGACAGAGACAACCTCTACCTCTCTTGCGGCCTGCAAACTCAGAAGAACAGCATATCGGGATGATCGATTCCTCACACAGCGTTTATCAAATTTCTTGGCATCGACCACTAACAGGGGCATGCAGGT
	856	GCGGGGAGTAATTGGCTAGGCGATGGGATTGATCCAGGTGCCTCTTATTCCCAACTGTTCTGGTTAAGTGTGAGGAGTCGACTCCTTGTCTCGTAGTCTCGTGCTCAGCGCCGATCATGCTTGCTGGTGGATGGAGGGGGTGACATCCGCATCGGGCAACTCCAGTCCGCATGCACAAGCACTAACAGGGGCATGCAGGT
	857	GCGGGGAGTAATTGGCTAGGCGCGATGAGTTTGAGTAGTCTTCAAACAATTAGGCAGCTGGGTGGCATACTCTCTGATACTTGGGCACTAGTCGAACGACAATTTGGACTATTAATATGAACAACTAGATAGCTTCCGTTTTTGATCGCGGGCATAATATTAGCCACCGCGATTAAGTGCACTAACAGGGGCATGCAGGT
	858	GCGGGGAGTAATTGGCTAGGCGTCGGCGGTTGTTTACGTAGTTATGCTGTTCCGCCGGCCGCAGCCCGAGCTCGCCAAGATGGAAGCGTGACACGAAGACGTCCTGTGAGGGCGCCCTTATTCCACCCTGTTTCTTATAAACACGTTGCGACACGATAAAAGCCAATGCTCCAGCCCGATACTAACAGGGGCATGCAGGT
	859	GCGGGGAGTAATTGGCTAGGCCTTAGGCGTCTCCCACGCACGCACGCACGAACGATCGCACGCACCATCCCTCGCTCACACGAACCATCCCTCGCACGCTTAAACGCACGCTCGCACGCACGCACGCATAAACAATTTTTAGATTTCCGGCAGGCAGCTAGGATTCCAACCGTCACCGAAACTAACAGGGGCATGCAGGT
	860	GCGGGGAGTAATTGGCTAGGCGCTGATAAACAAACCCCATACGTTCGTGTTAAAGACAGAGGCCCCTCAAACTCCCTAGGGTGGATGCGGAGGTCCCTTCCATGGAGAGACATTTTAGACAAGCCTCTTCGGAATAGTGAGGGCCAGAGTTCTGACAGGTAGTGGAGCAAGCTACCGATTACTAACAGGGGCATGCAGGT
	861	GCGGGGAGTAATTGGCTAGGCGGAAGCCAAAACCGTATACGAATTGTCGACTATTCTAGTACCCTGCGAAATCAGAGCCTCCATTTCCGAGTGTTATAGTTGTAGACACGCTAAAGGGGAGACCCGGTTAGCCTACTGCATAATCAATGAAGATGGGGACTGGCTAGTCCATAAGGCTTAACTAACAGGGGCATGCAGGT
	862	GCGGGGAGTAATTGGCTAGGCGCCACTCCAATTTCTAGGATGAGCTAGAGCGTATATCAACCAAGCCTCTCTTGATTGAGCCTGTGCTCCCGTCTGAGTTTAACGGAGATCCTTTTTAAGACAATCCCGCCCACTCCCAGATTAGCACCGTCACGGTGACCTACGCACCACCTTGACAAAACTAACAGGGGCATGCAGGT
	863	GCGGGGAGTAATTGGCTAGGCGAGCTTTTTGGCCACTAATCAGGCAAACGTCAGATGCTCCCATGCACTTGCAGGCCGTCCAATAGTTCGATCTTTAGGTCGCCAGTAATGACGGTGCAACGGCAGCGCAGCTTGATGATTCTAGGGTTTGATCGTTTCGCCCAGTTGAGGGACAGGGTAACTAACAGGGGCATGCAGGT
	864	GCGGGGAGTAATTGGCTAGGCCCAATTGGAAGGGGAATGCGGTGTTGTAACGCGACGTCGACCTGAGACCTTCATACAACGTCGTCTACTCTCGTCCCCCCAGAGAGTATACCCGCCATTCTCCCGGGCCCACGCTACTCTAACATAAGTTTAGGCTTCACGCTTTTGTTAACAGTCACGACTAACAGGGGCATGCAGGT
	865	GCGGGGAGTAATTGGCTAGGCCCAACATCTACTTGATTCGGGAATCATTGATAACTCGTACGAGCTTTGTCCGTAACAGCTGTCAATTCCTGGTACAAGAGAGACCGGTTAAATACTGAAGAGATTACTCAAGCAACAAAGTCGGGGGCGAGTCGAGTCTTCCTCCACCACCACTTCCAAACTAACAGGGGCATGCAGGT
	866	GCGGGGAGTAATTGGCTAGGCGTCGGAGCTTGCCGATACGGCTCAAAGGCGGCCCGTTTAGAGACTTTGGGATCCCTCCGCCGCTGCGGTCTAGTACTTGGCCCAGAAACTCAAGTCGAGATGTCACTCTTCAAGTTTAGATTCTTTCTTTGCTGTTCTCCACTCAAGCACTTGATCGTGACTAACAGGGGCATGCAGGT
	867	GCGGGGAGTAATTGGCTAGGCGACCCCGCTATCTGGTCTCACCCGGTCCTCATATACGGCGTTTCGCAAGGTGCAATTAGGCCAGCCGCTCTTATCTACCGGGTGAGTTCTATTAACGCGCCGAACAGCATCTTCCTTCAATTGGGAGACCCGCCTTGGAATCGCGATTGAGGAGTCAATACTAACAGGGGCATGCAGGT
	868	GCGGGGAGTAATTGGCTAGGGGACCGGGTATAATACATGGAGTTATTCTGCAGTTCGCGGGTTCGCTAGTTGATATGGTTATACTGTCAGAATTAAAGTTCCAGGACAATGCAGCGATGACCCGTTCAGAGATCGTTGAGTCGTAACTCGATTTCCAGTAGGCTAGCGGACACCGTTTTTACTAACAGGGGCATGCAGGT
	869	GCGGGGAGTAATTGGCTAGGCGATGCCAACCCCAGAGTGCGCTGCAGATAACAACACTGGGCCCTACTAATTTAATTATGTAAAATAATACTAATGATGTTACTCTTTGGTTAAGCTCGTATCTAGGTGAATCCTGAAGTTACTATTAATCGCTGTGCGTAGCTTACGGTCTCCTAAAACACTAACAGGGGCATGCAGGT
	870	GCGGGGAGTAATTGGCTAGGCGTGGATGAACGATTGAATGTAGCCCCCCGTTGGTTTACTCCCTTAAGGGGGGTCGGGATAAACGCCTCCATTGATCTCCAAAGTGCGCAATCAAATCGGTGTCTGGGCAATAATCTGGACCCTCAACCAGACCGCTAGTGTATAGTCTTCAAGCGGGCCACTAACAGGGGCATGCAGGT
	871	GCGGGGAGTAATTGGCTAGGCGTGTGCACGCTCGAGGTTTACTGTGGATATCTGTTGTATCGTTCTGAGGGACCGAATTCATACGTAGGGCAGGTAGTCAGTGGTTCCGTGGACTTATTCATTATGGACCGACCGCAGTTGGAGTCCTGGTCACCGATTCAGAATTATCCTCTTGACCGTACTAACAGGGGCATGCAGGT
	872	GCGGGGAGTAATTGGCTAGGCGGTGGGCCGGAGGTGAGGGCGTTTAACTTGACATCTTATGAAATAGGAGAGAGGGCATCCTAAATCGCGCGAGCGTTCTTAGAGCCTTTTTCCGAGCCCTATAGGACTATTACTAGGCTTGTGCACTGATCAAAATACTATGCCCTTTTCGCCAGGTAAACTAACAGGGGCATGCAGGT
	873	GCGGGGAGTAATTGGCTAGGGGCAGGTACTCTCGTTGGTTGCTTTTTTGCTTCGCAGCTTGGTAGGCAGGTTGGTTCGCATTCACGTTGGTTGCCCCGTTTTTACGCCGCCCTTCCTTCATTCCCGTTGGTACGTATTCAGCTTGGCAGGTTCGTACGTACGCAACCTCGCATATTGCCAACTAACAGGGGCATGCAGGT
	874	GCGGGGAGTAATTGGCTAGGCGGTGAACTAGAGGCGCAGGGCTTCCTTTTTGCAGTAGAATGAAACCGACTGCGTGCGGCGATACATAGAAGTCGCGGGTGATGCTCCGCTCCAGCGATTGGGGGGCGATAAGTTGCGGACCCACCCTCGCCCACAGAGTTCCGTGTAGATTCAGTCGTGACTAACAGGGGCATGCAGGT
	875	GCGGGGAGTAATTGGCTAGGCGTAAGCAAGGATGACGCCGGCCGTCTAACGTCTTCCATCCCGGGGAGCTTACTTCGCGTCGTACCTAAACATGTGGTTAGCGTGGTTTTGCTTAAGGAGTCGTGTGAAGTAGTGAGTAGGCGGTGGACTGAACCTCGGGAGCGAAACATGCTCGCCCGTACTAACAGGGGCATGCAGGT
	876	GCGGGGAGTAATTGGCTAGGCCTATCTAGGACAGGTATCAGGGAAAGCTCAAAAGAGCCACTGTGCCATGGCATAGAGAGGTGTTCGGCTCATAATGGCTTTTATGAATGAGAGCTAGCGGTTTATGGAGGCGTCAAGTAGTAGGAGGTTAGCCACTTCGAAATTGCAGTAAGCAGGAGAACTAACAGGGGCATGCAGGT
	877	GCGGGGAGTAATTGGCTAGGCGAAGCCGACGGCCGGCCAGAAAAGTATGCCCCACTTCCGCGCAGGTTCCCAGCTTTCCAGGAGCATGCGATGCAGTGACGGCTCAGCGATACGTTAGATTATAGTGCTTAATCCATTAAATGTTTATTACGGTACCAACAATCAACCACGCCTAACGGAACTAACAGGGGCATGCAGGT
	878	GCGGGGAGTAATTGGCTAGGCGATACTTCGAACAACAGCCACAAACCGACGGTGAGAGGTACTACATGATTAGCGTTCCCACTAACCGAAGCCAGGGCTACCGACAAAGCAATACACCGAAACTCGGCTACTTACATTGTCTCTCTCCTTTCGGGGAGTGATCCGAAGTCCCGGACCATTACTAACAGGGGCATGCAGGT
	879	GCGGGGAGTAATTGGCTAGGCGAGAAAGAGGAACCTTAAGCTATGTATCTCGGTATGTAACTCAGTGAACCGCCCGCGCGTCAAATCTTTAGCCCGATCAGGAATACAGAAGCAGTCCAACTCAAATTAGTCTGAATTAAGCTGACACAATCTGGAACACCGTTACACTTTTAGTTGAGCACTAACAGGGGCATGCAGGT
	880	GCGGGGAGTAATTGGCTAGGCGCGATGAAATAGCGATTCCTTCCGGCACGCAAGCCATATGGCATGTCCGCCCGTTTTTAGCCACGACGGGAGGCAGGCAGCTTTTCCGGTTTTCCCCTCACGTACCGAATGGAGTGCGGGTCGGACCCGGAATCTGTAAGTAAGATGCTCCGGTTCCTCACTAACAGGGGCATGCAGGT
	881	GCGGGGAGTAATTGGCTAGGCGTCATGCTTGAAGTCTTGAAAGTGCAAAAATAGCTACCCGGACATCAATTTCTGCCATGGGGTCAGCATGGATACCTCAAGTGCCATTAATTGCCCAGTCGAGAGGAATATTGAAGCCAGATAGAATCGATTGACTCTTTGGAGGACCAGCATATTGGAACTAACAGGGGCATGCAGGT
	882	GCGGGGAGTAATTGGCTAGGCCCAAGAAGTCATATTTTGGCTGGCGGACACCCCCCTTATTCCTTTGCCCGATTCGCATACCACACATACTTACGTGCACGGCACAGCAAGAGCGAGAGCACCTTAGCACTGTCATTATCACGGAGGATCATAGTGGGAATAGATTGGATTGCGTCCCAAACTAACAGGGGCATGCAGGT
	883	GCGGGGAGTAATTGGCTAGGCCCACAAGGGTCGCAGGGGTGCACCCCGTGTGCAGTTGATGTACCTGACCTATGTACCACTAAAACTAGCTTGGAGACCCGTCGGCATTTTAGTTCGCGGTCCGCATTAGAAATACTAACGCTCATTTACGAGTCCTGGTAGAAGCGCATGGCCCGACTTACTAACAGGGGCATGCAGGT
	884	GCGGGGAGTAATTGGCTAGGCCGCTTGAAAATGACACGTTTTCCCGTAGCTACGTATTTATTCCTTCAGCCAGCCAGCTACGCCTTTTGGCCGGTTGGTACGCATTCCGGTACGCCGCTTAAAGAACGGAGGGATTTTCACGTTGCTATTGCATATAGGCCTCTCACGGGTTCCTATCGTACTAACAGGGGCATGCAGGT
	885	GCGGGGAGTAATTGGCTAGGCGCAGCTAGGATTCCCGGTTTTTTGGCCGGTAGGTTTTCCGGCATTTTGCCATTCCGGCCTTCCGGTAGGCCGCCAGCCACGTATTCCCGTACGTTGCTTGGCCGGCCTTCAGCTATTTTGGCCCGCCTTTATTCACGCAGGCCGTTGAGACGAGGACATACTAACAGGGGCATGCAGGT
	886	GCGGGGAGTAATTGGCTAGGCGCAACGCCTAGCGTTTCGTGGGAACGATCGTCTACAGTATCGTGGCACGGATTTTGGCGATAGGGAGAATGCCGATAAAGGGTACGACCTCTCGAAGCATTGTTGAAGCGCAAGTAAGCTTTGCTGGATAAACGTCAGATAGCATCAACTTCCGTTCGTACTAACAGGGGCATGCAGGT
	887	GCGGGGAGTAATTGGCTAGGCGTAATTCACGAGGTACATTTGCGGTAACTAATAAAAATGCCTATCTTGGTTCACTGCATCACGTACTCCCTGACGGAACCATTCGTGCAATCATTCGGCAGCAGATAAAGCCGACGCGACAGCAGAAGGAGACAAATTAACGGCGAAGAATCAGCCTTAACTAACAGGGGCATGCAGGT
	888	GCGGGGAGTAATTGGCTAGGCGTCGGTCACTGGTATGATTGGTCGGATGTTTTAACACTTCAAACGTTGACTCTAGAGCTAACCAGTAAAGATTCCATGATAGAAGTATTCGGTATTCTACTTCTCAGCTAATTGCAGAGATTCAGTTCTGTCCGCCGTCGCTTACCTCGAAATCGTAAAACTAACAGGGGCATGCAGGT
	889	GCGGGGAGTAATTGGCTAGGCCCCCGGTCATACCAGTTTAGCACTCAGGTTACCAGGCGGGTCTTTCAAACCAAGGCTCCCATAATCCCAAAGGTGCGACCGACTTCAGTGGCCTGGACACTCCGTAAAAAGTTGCGTCCCTAATAGTCCTCTACGTTACCGCAAGACCGAATCATCTGCACTAACAGGGGCATGCAGGT
	890	GCGGGGAGTAATTGGCTAGGCCTAATCTTACTGCCATTTACGTTGGCCGGCCTTCCGGCACGTTTTCCGCCAGGCACGTTTTTAGGTTGCTTCGTACGTAGGCCGGCAGGCCTTTACGTTCGCCGGTTGGCCCGTATTCATTTTGGTAGCCCTTTTGGTTCGTTTAACGTGCGAGGTCGGACTAACAGGGGCATGCAGGT
	891	GCGGGGAGTAATTGGCTAGGGTATGCTGGATACCGGCATTGCTAGGATGCCATTCCCGCCTTCCTTATATCGGCTTCGTTGCCATTCCCGTATTTTCGTAGGTTCGTTGCCAGGCCGCCAGGCATTTAGCCAGGTTCGCATTTATTCATTCACGTTCGCATTTTCCCCACGGGGAAGGAAACTAACAGGGGCATGCAGGT
	892	GCGGGGAGTAATTGGCTAGGCGGCATCCTAACAGGACTGTCCGTTCCCAGATGAGTTCGCCAGCGACTTCTGGATCATCTAATCGAACAGCTATATGTTGGCCCCCGCAATAAATTACGTGCAGGTGTTGAATCGTTAGCAGGTGAAATAATCCATATTTACAAAGGATGCGCTCGACGGACTAACAGGGGCATGCAGGT
	893	GCGGGGAGTAATTGGCTAGGCCTATGGTCGTTACGGGGGTTGAGGCGGGACAAGTCCCGCCCAAACGGGTCTTCTTATTCCCTACATAGGTCAAGACCATGTATCCTTTTAACGAAAACTAGGAACCGAGACTGAACTGCTCGGCCATTGTAGAGGGGCGGAAATGGGGAGAAGCCCCAAACTAACAGGGGCATGCAGGT
	894	GCGGGGAGTAATTGGCTAGGCCCAGCTACCTCAGCCTCACACGCATCACGTGGAAATACCCTCCTACGGGGAGAGGATTCTTTGAGCTGCAGTTGATAGCGCAATGAGGTGACTGGGTGTCTTTTTTAGATTAGTCGGCGCGAAGATCAGTTTATCGTATTTTGCGCAAATAAGGTCATGACTAACAGGGGCATGCAGGT
	895	GCGGGGAGTAATTGGCTAGGCGTTAACCTCTAATGATAATATTAACCTTATCCCGTATTCGTAAATGGTATGGCCATGGCAACAACATGATCAGTAGACGCAAAGAAGGGGTTCACCCTAACTTCTCGTGGCGGCGGCGACTGATGAGATGCTATAGGTCAGGCGAATCCATCTTACGTGACTAACAGGGGCATGCAGGT
	896	GCGGGGAGTAATTGGCTAGGCCTTCAGGGACCCAAGGTTGAGTCGTAGTCTCCCGACGTGCGGATTCCGGGGTCTGCACACTGGCACTTACAACTACAGTCGCAGGTAGTCCAACACTAGAACGCGGTGGGTCCTAAAGCCCGTAGGGCAGTGGGGGGTAGATAAAGTCGGCTGAACCTGACTAACAGGGGCATGCAGGT
	897	GCGGGGAGTAATTGGCTAGGGGATCTACCTCAGCGAAGAGGTGAAGCACGAACACCTCATTCTGTCGAGCTCCTCCAGTGAATTCACCTGTGAGGACCGTCATGTGTCGTAGCTCCATCAACCACCAGTCGCCGCTCGCCGAACGAGGTGGGGGGCAAGGAAGGCCGAGAGCTTGAGTGAACTAACAGGGGCATGCAGGT
	898	GCGGGGAGTAATTGGCTAGGGGATTCGAATAAGTTACAAATATAGAAGCCGGTTGTGGGTGCTATTACAGCTTATCCGTCTCATTGGCGGCCGACCCGGCACAGGTTTTAGCGTCCCATCTTGAAAAACACTCACATGTTAAATTGAGCTGGGAGAGCAAGGCGTCATTGCGTCGTACTCACTAACAGGGGCATGCAGGT
	899	GCGGGGAGTAATTGGCTAGGCGAAGCTTATTAATTAGCGGTACAGCTCGTGACCCCCCAGAGTGGGAGACCGGGGCGCTTAGACGGTAGTGTTTTTTACACGGAAGGACGTATTAGACCTCTCATTTTAATTTCTCGGAAAGGAGAAAGCTCATCTGGGCACAGAACGCAGCATCGCAAGACTAACAGGGGCATGCAGGT
	900	GCGGGGAGTAATTGGCTAGGGTCAAGGTTCCCGGCTGTAGCACTTTCACACAGGCAACAGTTATTACTTCCCAGATCGAACACTCCGGTATCTGTACCTCACTACTTCCAAAGCACCCGGCGCAACCGTGGAATTAACCCACAAGTCGGTCGGCTCTATGGAAGTTCAGCGGGGAGAGACACTAACAGGGGCATGCAGGT
	901	GCGGGGAGTAATTGGCTAGGCGGTCCAGAGAGTCCTTAGTCCAGCTGTTTTAATCTGTGCCCGCCCGTCTCAATATCTGGTAAGCTCCCTCCAGATTCACCGTTGTAGATGGCCTACAGTATGGGTTTCATGAATACTGCATGAAAACCATGGTACTTCCCTCATAATGTGTCGGGGCCGACTAACAGGGGCATGCAGGT
	902	GCGGGGAGTAATTGGCTAGGCGTCTTGTATGCACTACAGTGTAGGGCTAGTCTGACGCGTCACACATCGTGCTCAACTAGTGTCGGGTAAGGTACGGCGCAGCATACTGTTCTCCGAATACCTGGAGCAGTTCAACAAGAGGTACCGCAGGTAAGTCACACTCTCATCTGGTTTAGGGAGACTAACAGGGGCATGCAGGT
	903	GCGGGGAGTAATTGGCTAGGCGTACGGCCACGCCCAGGTTGGCCGGTAGCTATTCACGTTGCTAGCCAGCCATTTTCGCCGCCCGGTAGCCCTTTAGCTTGCCCGCTAGGTTGCTACGTAGGTAGCCCGGCAGGCATTTAGGTATTTTCGCACGTATTTACGTTACTCATTGATGCTGGGACTAACAGGGGCATGCAGGT
	904	GCGGGGAGTAATTGGCTAGGCGCACAAGAGGCAACGTGTACTCCAGGACCTACCGAGCCCGCCTCTGTTAGCTGTACTGAGACTGAGGATACCCGAGATTGCGGTCTTCACTCTTCTCCCGATGGGATAGGATGAGAGAGAGGATTGACATGAATTGTAGACTATGATACCCTGGCAACTACTAACAGGGGCATGCAGGT
	905	GCGGGGAGTAATTGGCTAGGCGTGCTTATCGGACGCAGGCGACGACCGAGTCCAAAGCCCAGTGCAGTGACCGCTCTGCGGTCACTGCTGTAGTCTTCATTGAAGGGACGCGCGTTCAGCGCGTAAGGAGAGTGTGCACTCCGAACGGCCGGCTCAATATGCTTTAATTCTCGCCTCTTCACTAACAGGGGCATGCAGGT
	906	GCGGGGAGTAATTGGCTAGGGTCACGCTTCGAAACAGGGAAGAGAAGCTGGGTCATATGTAGGCGCCTACCGATAACCGTTATCAGAACATACTTCGTGCAGGCTCTAAGCGTAATAGGTTCATGGCGACCATGTATGCGAACACTAGATTTAATTACCTAGATAGTCTGTTAATCCTGGACTAACAGGGGCATGCAGGT
	907	GCGGGGAGTAATTGGCTAGGCCCAGTTACACTAGACTCATTAATGATACAGAGTATCACACGAGGTATTCGGTGGTCTGTCTGAGAACTTGTGCGGGTCACCGCACCGAGTATCGCCACCGGTCGAATCTCGACATGGTCTCGGACCAGTGACTCAGAGGTGAGGCGTTCACTGTTAGTTACTAACAGGGGCATGCAGGT
	908	GCGGGGAGTAATTGGCTAGGCGTTCCCGACTTTACATGACTTAACCTGCTGCGTGACAAGGCGCACTCAGGACCTGGGGAGACCTCCAAGTAGCGGAGTCTCACGTGGCTTGAGTTCGTAGCTATTTTGCGATGAGCGGGCTTAAGCTCCACCCGGGAGCGTGACTCCTCCCGCCATTGAACTAACAGGGGCATGCAGGT
	909	GCGGGGAGTAATTGGCTAGGCCTTAGGAATACACCAGCTTTTCACGTTCGCCTTTATTCAGCCACGCCGCCACGTAGCTTCGTTGCCCCGTTCGCACGCCGCCACGCACGCATTCCGGTTTTCCTTCATTCAGCCAGGTAGCCAGGCCTTCCTTTAGGCATTCACGGGGCCACTTCTGAAACTAACAGGGGCATGCAGGT
	910	GCGGGGAGTAATTGGCTAGGCCACTTAACCGAAAGTGAGCAGCCTGTATCTCTGAAGGTCGGAAGGCCGTACTTCCCGCAGCTAGGCCTCTCCAAGCGCCAATCGCCATTTTGGCAGGCCTTAGCGACTTTTGGCCTTTATTCCGGTAGGCCGCTATTCCCGTACCTAGCACTTTAGCAAACTAACAGGGGCATGCAGGT
	911	GCGGGGAGTAATTGGCTAGGCGGAATTTAAGTCAGTCTGTGATCTCCCCGTTCGCTCATGCGTTTAGTGCTTGTCGTCTGAAGTAGTCTCAAAGTATTGGGAATACGGGTATATATCGTGTAAATAAGCGAGCACTTTGGAAGCGGCGCTTCTTGTCTAGCACAGGGACGATAAATCTCTACTAACAGGGGCATGCAGGT
	912	GCGGGGAGTAATTGGCTAGGCCTACGCTCGGCTACGTCAACTTCATATAAATATATAATATCATTTTTGTGTGAATATGTGTTTGTACCGAATGGGGGAAGTCCTCCGCCCTCTATGTCTTGCCTTTACCGATTAGTACGGGAAAGTTGACATTAACTGTTCGTTGAGTTATGGCCTTACACTAACAGGGGCATGCAGGT
	913	GCGGGGAGTAATTGGCTAGGCGGACATTTGTAAGCCCATGCAAATCATTCTTTACATATTGTGATGTAATGACGAATTAGCACCGGGCGATCCCTTCATCCATGGGGCGCGATAACGCAGGCGGCATACGGGCGATTCCGTGGCAGGCGCAACTCTAGAAGGATTTTGCAGCAGGTAGTAACTAACAGGGGCATGCAGGT
	914	GCGGGGAGTAATTGGCTAGGCCTAATCATGATAACGCCTGTCCCCACGCCTAGGGCCTATCCGCCTACTCACGGCGTGCATTCCACATTAGCACACGTGCTGTCGATGTCGTTCGGGACGCCAGCTGAAGGGTCCAAGTGAAAGCCGTGCGGCAAATTGCACTAAACATACGTTTGCAGGACTAACAGGGGCATGCAGGT
	915	GCGGGGAGTAATTGGCTAGGGTCACACCTGCGCCTGGTATATATTCCGTAGGTACGAGACTCACCGTTCTTCGCCTGTAACACTTATAGACGAAGGCATTTTTTCGGTGAGTCGTTCCTTCGGAAACACATTACGATCAGTATGTCGAGGGAGTCACAAGCGATAACTTCCGCTTCCGGAACTAACAGGGGCATGCAGGT
	916	GCGGGGAGTAATTGGCTAGGCCCATCGCTAGTATTCCTCTATAGTGGCGAGGCATGGAACGTACATTTATCCTAAAAGTTACTACCCATAGTGAAATGTTCACGTACACTTCGACAAGTTGATTTCCCAGTGCCCGGTCGCAGAGGTGAGTGGCGTAGCAATTGCCGCTTCTTGCGTTTAACTAACAGGGGCATGCAGGT
	917	GCGGGGAGTAATTGGCTAGGCCCCAAATAGTTTCTGCTCGGCTGCGTCGCACAACACCATCCCAAGCATGAGCAAGATTCTTACCTTAAACGAGCAGCCCGGCGCAATTTGATGCACCCTGGGGGCGACCCGTTGCTTTGTGATCGAAAATATGAGTCATCTACGACAATCAACTCGGGTACTAACAGGGGCATGCAGGT
	918	GCGGGGAGTAATTGGCTAGGCGCAACCCGGCATGCTCCAGGATACCCCTCGCTGGGGGGTTAAAAATTATCGAGACTAAATTATAGTTGGTCAATTGCCTCGGAAGAAGGACACGGTGCGCTAGATACAGCCGCAATGGGTCCGCGTTATGTTGTAGAAAAGTACAGGACGGCTCGGATTACTAACAGGGGCATGCAGGT
	919	GCGGGGAGTAATTGGCTAGGGTCAAAAGCTCGTGTCGTTAGCACCGATATAAGGGTTGATGCCGTCAACGCTCCTAGCAACGACTGGGAGGGCGTGGCCTTGCGTCGCATCTCACTCCATAGAGGGCCAGACCCTCATCCACGCTGGGAAAGCAGTTTGACTCTGAGAAGGACTATCACCACTAACAGGGGCATGCAGGT
	920	GCGGGGAGTAATTGGCTAGGCGAAATATTGAATAGTACACATCCAATCACCCCCATACAGTCAGTAGTCGTAGCCTTATCGGCGCATCGAGGCGCTCCTTGCCACCACGAGAGCTATTAAAGGTGTGATGGGGACTTAAATTGATACCCTAGAGGCCCACGGTGTAATGAATAGTCTGGAACTAACAGGGGCATGCAGGT
	921	GCGGGGAGTAATTGGCTAGGCGACGTAGTACCAGAACAAACGAAGTGTCCTTATTCGGGGTCTCTTTTTCAGCGTATATGGGGTGACCTTTTCGACCAGATATACACCTCACAGTGATCCCTTCCTCATACCCCCGTTTTGATCGATTTCGGGTTCGGTTAATACAATAATGACCCACCGACTAACAGGGGCATGCAGGT
	922	GCGGGGAGTAATTGGCTAGGGGAAACTTGCATACCTTACTTAATCACATACACAATCACACCCATACTCAAACGATCAAATACTCGAACGAACCATTACACCAATAAATACACGAACAAACCAATAAACCATCGCACCCTCCCTCGCTCCCTTAATTAAACGAAATCCACACGCCGACTAACTAACAGGGGCATGCAGGT
	923	GCGGGGAGTAATTGGCTAGGCCTTGAGGTGAAGAGCGTCCGAATCTGCGTGTCGAGGCGCATCGCGGGTGTCGCCAGACCCCGCGAGTGATGTTTGGTCATTGGCTTATACGCGCAAGGTCGCCACACAGATGTACTCTCCACTTTGTGTTTGAATTCATCGAACACACGCTTGGGAAACACTAACAGGGGCATGCAGGT
	924	GCGGGGAGTAATTGGCTAGGCGATGCCGAGCACCTGACTTCTGTTTGCGAGGAAGGAGACGGCTACTCAGCGTTGTACTGGGACTCCAGCCCTAAATATCATACCGCTCTGCTTCAGGCGTACCTCTCATCAGGAAAGATGGGGAACAGGCGTATGGGGAGGGTGCAACAAGGTATTGCCACTAACAGGGGCATGCAGGT
	925	GCGGGGAGTAATTGGCTAGGCCCAAAAGTGCAGCCCGTGGACATTTGATACGACCTTGCCCCAATAGCACCGTATTAAAACCCACTGCCCGGCCCAAAATACCGAATGTAAGTTCTCGTGGGTTGCATTCTTATTTGTGTATAAATTCGTCACTCACCCTTACAGGTCTTTGACTGCTTGACTAACAGGGGCATGCAGGT
	926	GCGGGGAGTAATTGGCTAGGGGATTTCGGTTCACTCTTTCTCCCTAGCGATCAAAAACGCTCTCTTCCAGTCAAGGGAACGTAAAGGGCCCGGAGTCAGGTTAGCGTGTCAAATGCCGTAATCCGTCGCCTACTGCGTTTTGTTTGACCCCCATTCAAATTAGGACTGTCGGTATACACTACTAACAGGGGCATGCAGGT
	927	GCGGGGAGTAATTGGCTAGGCGTACTAAGTCCAGTTGGCACGGGTAGCAGCGATCATCTTCGAGTACGACGTGCGAGAATGCTCATACAATGATGCCGATTAAAATCGGGCACGGGCCTTGTTGCGGTAGGCAGCAAGGCTTTATCGTACGGGCGCTCTAGGGGGCTGAACGAAGAATAAACTAACAGGGGCATGCAGGT
	928	GCGGGGAGTAATTGGCTAGGCGTCCTCCCGATTAAGCGCTTACTGGTTACGCTGTCATGCTTGAATGTTGCTCGAGATGTAACAATTTCTACTTAAGAAGTCGCGCCCAAGCGGGCATGTCCTCGGCGTGACAGTTTGGCTATTCCATGTTTCCTAGAACTGCATACCCGGTGTAACGTTACTAACAGGGGCATGCAGGT
	929	GCGGGGAGTAATTGGCTAGGCGTTCGGGTTAGCGTATTTTGGCACGCCGGTACGTTTTCACGTTCGTTCGCAGCTTGCCAGCCCCGTTCGCCGGTTGGTAGGTTTTCACGTAGGTAGGTTGCTTTTCCTTTAGGCCGCCCGCTTGCCCTTTATTTAGGTTGCCCTACATAGTATGCTAATACTAACAGGGGCATGCAGGT
	930	GCGGGGAGTAATTGGCTAGGCGGGGACCGACAGTGCGTTCTTGTCCGGGCGGTTTCATTGTCTCTTCTCGTAGGTATCAGCGCGGAGGCGTCTGAGTCCCATTCTTAATACGGACCCTACCGTCATGCTGATTCTATACCGCCTCAGCTCAAGACGCTCAGTAAGTCCCCCACGACCATAACTAACAGGGGCATGCAGGT
	931	GCGGGGAGTAATTGGCTAGGCGTATTGACTGCACAATTCCTTCACGCACGCAGCCCTTCCGGCCCATTGTTACGCACGCGTATAGTGGTGCCTGAATCACAGTTCGCTATCTCTACTCATATACCGCAGGTATTCCCGCCCGTCCGTCCGATGGAATATAGCGCAAGTAAGGTCTATGTAACTAACAGGGGCATGCAGGT
	932	GCGGGGAGTAATTGGCTAGGCGTTAATTCTTGCTTCGAGAGCGTACGGGCCACGGCCCTCTGGGTCGTCCTACTAGACTAGGGACGATCCCATATTGATGTTACTCAGTTCTCTTCGCAATGTCTACTCCTGGGTAACTTTTTCAGAGATCACGCAACGCCGGAACAAAGGGATAACAGTACTAACAGGGGCATGCAGGT
	933	GCGGGGAGTAATTGGCTAGGCGGGGCTTCACTTCCATAATCACACCAACAATCCCATAATTAAACAAATACATACTTACACCATCGCTCGAACCAACCCTCCATCCCACGATCCATCCAACACACGCACCATCAATCCATCAATCGATCGATCCAACGAACCCATCGGTGTTGAAACGCTACTAACAGGGGCATGCAGGT
	934	GCGGGGAGTAATTGGCTAGGCGGCCGTCAGAAAGGCGTCAGTATTGCAGTCGATGCCAGTCGCACCGGCATGGTGAGGGGTCGGCTAGAGGTTACGAATATGTTATTTATTAACGTCCAGGCGTCCTTGGCCCTCTTCGCAAAACGACGATTGAATAGAATTTTGGATGAGTTGGTATGCACTAACAGGGGCATGCAGGT
	935	GCGGGGAGTAATTGGCTAGGGGATACGCGTGAGATGGCGGAATGAAGAGTTAACTATATAAGGTCCTGACTTACTGACTTTGTATTTCACAGATGTCTTGGAGTGCTCAACGGCCGGGGACTTTTGGTAAGTAGGGGTACGACGAGTGGGACCTACAGTTCCGCGTAAACTATAGTACTGACTAACAGGGGCATGCAGGT
	936	GCGGGGAGTAATTGGCTAGGGTATCGAGCCGCGTCCGCTAGGTTGGTACGCCGCCATTCAGCCCCGCACGCATTTTCGCACGTACGTATTCAGCCAGGCCGGTTGGCCTTTTCGCAGCTACGCCGCTATTCATTCACGCCCGTTGGTATTTAGGCCCGTTGGTATTGTAGTTGGTCTCAGACTAACAGGGGCATGCAGGT
	937	GCGGGGAGTAATTGGCTAGGGGCTTCCACACTGTACGACCGGATTTCCCATTGCCACGGGAGGTTTGTGGCATTTGTCAAGGCTGGGCCACATTTGGCGTTTTAGGTGCTAAAAGCCGGGGTCGTCGCCGGTGCCCGGTCGAAGACGACCGAAGCATCACGCGGGAGGAATTACCGTTGGACTAACAGGGGCATGCAGGT
	938	GCGGGGAGTAATTGGCTAGGCGTCTCCGAGACAATCATTTCAGCCAAAGGTCGAGTGTGCACGTGATCGTCTTTCCCCTCTTGCAGGGAACGTACGACCTATCGTGTGTGGACCGGCTTTGGTACAGGGCCCTTGCTCGGTGAAATGCGAGTATGAGGGCACGTCGACGTCATTGGCGAAACTAACAGGGGCATGCAGGT
	939	GCGGGGAGTAATTGGCTAGGGGATGGCTCGTAGGATCCCTATGCATATTTCCGTACCTGGCGAAAGCCGGGCTACTTATTACATCTAGGGTATACTTGGTAAGACCGTTAAAATCCGCCCAGCTTACTCCGTTCCGTCTGGACGCCCTATACCAAGCCAGTCATCTACGCGTCCATGTTTACTAACAGGGGCATGCAGGT
	940	GCGGGGAGTAATTGGCTAGGCCCACGCTTGTAGGCTTAATTACTCAATCCCACCCTCAATCACTCCATCACTCACTCGCTCCCACCATCAATCGAATAATCGAACCCACGCACCCTCACATACTCCAACACTCCATCCAATAAACCATCAAACGCACCAACGCTCATTATAATGCCCCATACTAACAGGGGCATGCAGGT
	941	GCGGGGAGTAATTGGCTAGGCGCTGCGTGCCGACATAAGAACCTTCAAAAGAATTTAGAGAGGGTTGATAGGGGGAGTACAACCTCAAATGCCACAGTTATGTGTCGCAGTGCTTAAGTCTCGCGCTTGCGACCGAGCCAATCGCAGAGTGACCTTAGACAAACTTTGCACAGTGCGACGACTAACAGGGGCATGCAGGT
	942	GCGGGGAGTAATTGGCTAGGCGAGCCCTCTGTCATTGTCACTGACTCGGTCGGACGTAATTCGCGATCCATTGGGCGAACGGCTCTTGACAGCTAGTGCGCTGATGTTTAGCACGACCGGTTACAACACGCGCGAATGCGCCAGGTAGGACCATAAACGGGGGAGATTTCCCTGTTCGGAACTAACAGGGGCATGCAGGT
	943	GCGGGGAGTAATTGGCTAGGGGACCAAACTTCCTTGAGTACGTATTCCTGGAGATCACAACCGCCCCTTAAACACTCGCTCACTCCAACGGCTCAATAATCCGTCACTCAATCAAACCAACACCCTGCCGCTTAATCCAAAAAACGATCCACGTTTCCAGGGTATTCTGGCTCCCATACCACTAACAGGGGCATGCAGGT
	944	GCGGGGAGTAATTGGCTAGGCGGTCGCCCATGAATCTATGTTACTCTGTCGGCTTTAGTTGAGGGTCATATATCGATTTCATAAGTTTATAATGTCCATGCCATTCGACAGAACCTCAAATTTAAATAAGATCTGGTATGTTAACAAAAGGCGGTGTTCCCTCGGTCACTGATCGGCTCTACTAACAGGGGCATGCAGGT
	945	GCGGGGAGTAATTGGCTAGGCCCAAGACGAAGTACAAGCGTCCGAGGGTGTGTGTCGGAAGGCTCTGGACCTTGCTTTTGCACGACGTTGAGAGAGATCAGTGTTCGAGGCCCATCCCCGTGACGACGTTGGCCACGATGTACGAGTCCCATTCCAACCCGGAGAGGGGAGGGTCATTACACTAACAGGGGCATGCAGGT
	946	GCGGGGAGTAATTGGCTAGGCGTTTTCCTCCTTCCCCGTATTCCGCTTGGCAGGCAGCTTTTCCTTTTCGCCCGCCGCCCCGCATTTAGGCCGCTATTCATTTTTTCCGGCCGGTAGCTTTTCCGGCAGCCATTTTGGTATTCCGCCCGGTTGGTTCGCATTCAGTGCTGGTATAAGCTGACTAACAGGGGCATGCAGGT
	947	GCGGGGAGTAATTGGCTAGGGGATTGTCAACATGACGTCAAAGGTCCGGCCTCATCTCATCGGCTCGGGATGGAGGTAACCACGGACAGTACCTCAAGCTTACCGGTAACCGTTCGATCATAGAAAGGCGCCTCAATGCGACAATTCGGTTGGCCTGTGCGTTTATCAGGAGACATTCCAACTAACAGGGGCATGCAGGT
	948	GCGGGGAGTAATTGGCTAGGGGAACGGAATCAACTAAGAGGGCGTCTTCGAGCATAATCATCACGAGCGATAACCAAGTTGGGAACCTGCGTGCTATTGCGGGTGACCAGTTGGTGGCATCCCTATTCCGTTACGCCAGGATGAGGCTCAGAATCCACATGGCCTATATTTGAGCCAACGACTAACAGGGGCATGCAGGT
	949	GCGGGGAGTAATTGGCTAGGCGAGTGTATCTTCCAAGTTCTAGCGGTCTAGGCAGGTGGCGATGGCGATGTCCACCGAACGAGTCTGCAGGTAGGTCCGCCGTACCGACTATAGAGTCGTGCGCCTCCTAGAGATGTCGAACCAGATCACAATTAGTATAACCGTGGTCTCCTTTTCCGCACTAACAGGGGCATGCAGGT
	950	GCGGGGAGTAATTGGCTAGGCGATCTTACGACCTACAAAGAGCCCCGATCGACCTTAAGCTGTCCTGCAGATTAAGGTAATCTACGAGTCGCGAGATCGGTCAAATTGGCACGAAGTTTTGGCCCATGGTCAGCAGTCGGAATGCTGCCCCTTCCCGGTCCGGAAGAGAGCAAGCTATGAACTAACAGGGGCATGCAGGT
	951	GCGGGGAGTAATTGGCTAGGGGATTATAGCTAATATAATAATGACCACGTGCTCGTAACTTCCCCCCAGCTTCCGTCCTCCCTAACAATTTCCCTCTACCGCCCGCAAAGGTGTCATGGGGTGCAGCCATCTATAGGCAGGCTTCAACCAACACGCCAGTCCCCCACGAAGACGATGTGAACTAACAGGGGCATGCAGGT
	952	GCGGGGAGTAATTGGCTAGGGGCACCGATGAGTGAGATGCTCGTCGTGAGGGCTTTTTCCTAAGGATCCACAAAAGGTCGTGCTTAACACCCCACGTAGCTCTAAGCCACTCTGTCGCCGGCGGACGTCGTACACGGTGCCACCTGCGGTTATCGCATACACGAACTGAGCGATGCCTACACTAACAGGGGCATGCAGGT
	953	GCGGGGAGTAATTGGCTAGGCGGTCCCCGTTGACCAGTTGAACCCTAAGAAGTTCGTTATAATTGAAGTCATCTCTATTGTGCAAACATTCGACCCTTTCTACATATCCGTGATACTTGGGTGGGGACCCGACGTATAATAGTCAGTCCGAAAACACCATCTCCAAATAGAAGCCCCCGCACTAACAGGGGCATGCAGGT
	954	GCGGGGAGTAATTGGCTAGGGGCTCACCACAACACCACTGCTATCCTGTGTCCTGGAATATAGCCTGCGGTTTCAGGCGTATCCAATATCTCAAGTACAGGTGGTACATATATAACCATGTAGCTACCTAGGCAAGGATTGATAACCTATTTCCGCTTAGGAGCTTATCGCAAAGAAAAGACTAACAGGGGCATGCAGGT
	955	GCGGGGAGTAATTGGCTAGGCGTATGCCGCAACACATAATCAAAGGCAGATTAGGAACTACTTTCCGTATCAAGCTTACTCGTAGGCCATCATAACGACATAAAAATAGACCACTAAACCACGCACTAGGTTCGCGGCGTACTTCGCAAATCGACAATCCTAAAAGTGATCCAATCGCGGACTAACAGGGGCATGCAGGT
	956	GCGGGGAGTAATTGGCTAGGGTCAGCTGGGCACGAGCGAACAGGTCGTTAAGTCAATACCGGAGTGTTGGATGGCCACATATGAATACGATGAGCAAGGACCCCGTTGGAACGCGACTGGGTTCTTCTCCCCGCCACCGTTACTTGACCCCATCTTATCTGCGAGTATATTTTGCGTGCAACTAACAGGGGCATGCAGGT
	957	GCGGGGAGTAATTGGCTAGGCGGGACTCCTTCAACCCCACTACGCCCGAAGGTATGATGTCCGAAGGAATCATTCGATTCGAGCCCCCGTATGTTAGTAGAGACTTGAAGATGACTGGTTCCAAGCTTAGTTTGCACTCATGATTGCGGCTGAACGTAGTGAAACCGAAAAGCTCTGAATACTAACAGGGGCATGCAGGT
	958	GCGGGGAGTAATTGGCTAGGCCCCTTCGACCTCCGCTCCGTTACCCTTCAGGCGTTTAGCGAGAATCTAGGACGTATGTGTAAAGAATATCGCCTCTGCGAGCACGAGGCTGCAGGCTCCCCTCATCCAGACGGAGCCCTCAACACGAAAAGAGAACCCGTTACACGAAAAGGGCGGAGGACTAACAGGGGCATGCAGGT
	959	GCGGGGAGTAATTGGCTAGGCGTGGCCTAACCCGCCCATTGTATTCACCACCAAGCTCGTAGAGATACCGATAGTTGTACGGCCGTCTAGTCCCCTCGTTCGGCGACTGTGGGATCCCCGAATCATCCTTGCAACGCGTTAACAAAGCCACCTCGCAAATTGGCAGTACCCATATTATCCACTAACAGGGGCATGCAGGT
	960	GCGGGGAGTAATTGGCTAGGCGCTATTCGCCTTGGACTTAGCGACTGATTGATAGCCCTATAAGTCATCACAGGTGGTTCGCGATATTAGATACGAAAGCGTTTTCATGTCCTCACACTAGGATACTTAGTAGCTCGCATACCCTATGCCATGCGTATACGTACAGGAAATTACCGGGTAACTAACAGGGGCATGCAGGT
	961	GCGGGGAGTAATTGGCTAGGCGGACTTGGGAGGTTGACGTTTACGCACCGCGCCCCTGGGTACGGACGCGGGAAGCGCGGCATGTTAACGTAATTCCCTCGTCAGGTCTGTGGGAGTTCCAACAAGCTGGTTCGCTGTCATAAAAAGAAGCAATCCCGCTAACGTGGCTCATTCGCTAAGACTAACAGGGGCATGCAGGT
	962	GCGGGGAGTAATTGGCTAGGGGAACACATACTTTTCATGTGAAGATAACCTACATAATCGCACGTATATGAGAGAGCTCATAGACGGCCATACCGGACGGGCGACTGCAACTATACTTAAAAAAGTGTGTAGCTCAGTCAAATGATGCTGTAGAGTGCATGTATAACGACCACGTACCGCACTAACAGGGGCATGCAGGT
	963	GCGGGGAGTAATTGGCTAGGGGCACGCAGCTATCGGGCCGGTATAGTTGTACTGGGAACAGCCAGCCCCCACGGTATTCACCGACGAATCTAACTCCGCCGGCGGGCAGGTTGCGCGCTCTTTTGGTACGTATTCCACTTTTAACCATCTCTGAAACGGGCGGGCAACACATCCGTTCAGACTAACAGGGGCATGCAGGT
	964	GCGGGGAGTAATTGGCTAGGCCCCCCTTGCAGCTTAGCCCGCAGTGCTGATTGTTGTACTACAACGCGCGTCATGCAAATCTATAGACTTTGGCAACCCGACCACTTGGTTCCCGACGGTCTGAATTGGGCGCACACTAAAGCCAATAACTGCTTTACGGACGACAGCGCCGATACTGAAACTAACAGGGGCATGCAGGT
	965	GCGGGGAGTAATTGGCTAGGCGATTCGCGGTTAGATAGTACGTAAAGCTCTCGATAGGGATGTGGGAACAAAACCAGATGAGATCTTAAGAGCGTCGTTAGACTACAATTTGCGTGGCAATATAACAATATAGACAGAGGCCATTGGGCGTAGACCAAATCGCGCCAGGTCCTTTTGATTACTAACAGGGGCATGCAGGT
	966	GCGGGGAGTAATTGGCTAGGCGCCGGTCCGAGTACTAATCCCGCCAGGTGCAGTAATATTTCCTAGCTGACATACATTCTTTTGGGTGCTAGTAGAGGCCTCCCTCGAAGGGTCGGCTAACCGCGTCTGATACACCTGGTTACCAAGACATATCAATTCTGTACGTATTCATCGGGACAAACTAACAGGGGCATGCAGGT
	967	GCGGGGAGTAATTGGCTAGGGGAAAGACACGCCCTATAGCCCCATACGCAAAGTAATGGCCTTGTTAATTTTGTATTCCGACTCGGCTATGCTTGGTTGAGCGTCGCATGTACGATGGTTTACAATTCGTATGGACTTCCAAATTGAGGCCTGTCACTGAATCCTTAGAGCACGAACCCAACTAACAGGGGCATGCAGGT
	968	GCGGGGAGTAATTGGCTAGGCGAAACGCTCTTCTCGCTGACTGTTCTCAGAGGGTAATGATCTACGGCAGGATTTATCATTGTCCCCGGACGCGCCTTCAATCCAGAGGTAATGCTAAGCGGTGAAACCGGCACCGTGCTGGACCAGAACGTCGAAGACATTGAGAGCATGGCAACGCCAACTAACAGGGGCATGCAGGT
	969	GCGGGGAGTAATTGGCTAGGGGCTTACTCCTGTGCAGAGTAATTGCCTATTCCCTACCGCTCACTCTTTTCTTTCGGGGGACGTCTGCCCCAGGCGGCCAGCCAGCAGGGGCAGTCTAAAGCCCTTAAGACACGCGCGCGTTGTCACTCGGCGTTGAGAACCGGGTATCCTTGCACAAGGACTAACAGGGGCATGCAGGT
	970	GCGGGGAGTAATTGGCTAGGCGTTGGAAGATTACGTAGGAATCTAAGCTTTGATCCATAGTGCCAGACCTTTGCCCGCAAGTATAGACAAGGTCACGTGAGCGCGTCAACGTATCCCATGAGACGGCGATAGCGCTCAAGTTTCAAACGCCCACGTTCGGGACTTTATCAACTCAGGCACACTAACAGGGGCATGCAGGT
	971	GCGGGGAGTAATTGGCTAGGCGCATTTTATGCTGTTCTTGTGAGTTATCGGATGATTTACACCATACCGTATTATAATGTCAGGGAGCTGCCTCGATGGCGTAAGCTCGGTACCAGCTTGGAGACCGGCACTCCTGTTGGGTGGCCTTTTAGCATCAGTATATACTGTGTGATTTGGAGCACTAACAGGGGCATGCAGGT
	972	GCGGGGAGTAATTGGCTAGGCGTCCGTGTTTAAAGAGCGCGTGACATCGATACCTTTTTCTTGAGTAGTCCCACACGTAAAGAGCAGCTATACTTCCACGGTTGCGCTGAGGGCGCGCCTGAGCGTTATCTCCGAGAATATTAGGGGAACACTGCGGTCCATACCACTGCTTAATGGGCGACTAACAGGGGCATGCAGGT
	973	GCGGGGAGTAATTGGCTAGGCGCGGACAATTATAAAGCTAGCAATGTGTACGTGCTCAGGCCAGATAGAGTCGACCTAGGGTATCCCCGCGGAAAAATGCGGAGCGCTGTCGGGACGACGCAGTTGACGGCTCTTGGGTCAATATGCTTGGCGGACCCAACTTGCCTCGTTACCTCTTTCACTAACAGGGGCATGCAGGT
	974	GCGGGGAGTAATTGGCTAGGGGATGCGACATAGGCTCAGCGTACCTCTCGAACCACTCATCCGAGTAGGTTGACCGGGCGGATCTGCCTTAGATGTGTGCTTCTACAGGTCGTCGCCGTCGGAACTAATGTCAGGTGTAAATTCGGGTCGATCGAATAAACTGTCCCTGGTGTACGGTAGACTAACAGGGGCATGCAGGT
	975	GCGGGGAGTAATTGGCTAGGCGAGTCATACTCCAAGCTATAGCGACGATTGACGTGATTGTTATGCAGACGCGTTGCTTGCGAGACAGCATACCACTGGACTTCGCTGACACAGGGGACGAGGTTAAGGGGGTTAAAGTGACATCTTCTTCGTATAATTAAGGTAAAGTATCCCTTTAGGACTAACAGGGGCATGCAGGT
	976	GCGGGGAGTAATTGGCTAGGCCCAAAACACCTGGTTGCTAGGCATTTTTTGTAAGTAGCTATTGAGCCCGCCAATTGGCATTACGTTAGCGCGCAAAGTAGGTATATACGGCGGCAGAGCGCCAGGCCTTTAGGGCCTTACGTTGCCAGCCGGCTTGCTAGCTTAGTTTTCCAAGATCAGACTAACAGGGGCATGCAGGT
	977	GCGGGGAGTAATTGGCTAGGCGTGCACGTTCTTAATACACGGCACAAATACATACTTAAACGTGATCCAGAATACTAGACCTTGGTCACATGGTTCTGTCAGACCGCAGTCCCTCGCGCCACCTCACACACTCACACGCACAATCCAACACTCACGCCGGTGGTAGATGTAACGGTTCGAACTAACAGGGGCATGCAGGT
	978	GCGGGGAGTAATTGGCTAGGCGGAGGATATACAGAAGATTGCCAGGAATTGGTCTTTATGTGTAGTGAAAAGCCTATTCCGCGTTGACGTAGTCGCCTATGTAGTGGAGTCTTGTGGTAGTCATGCAGCACCGGTACGAAATAGAAAATTCTACACGGGATTCTCTCCTGACCCCGAGTTACTAACAGGGGCATGCAGGT
	979	GCGGGGAGTAATTGGCTAGGCGGGATAGGTGCAGTGGGGGATTGGCGTTGCCCCTGCCGCAAAAGTGGTGTCGGCTTCGATGGATCTGAAGTTCAGCACGCGGACGCGAGGGCGGAGGTTCCTTGCACTACCGTAGTTGTGGCAACCGCACATCGCTCAGCCAACCTTAATGGGACCCGTACTAACAGGGGCATGCAGGT
	980	GCGGGGAGTAATTGGCTAGGCGCTTGAAACCGCACGTTGTTATATCAGTACAATACCGCCAACCAATAACCCTTAAACTAAGATCGATCCTCGTCAGCGTCTCCGGGCCTGTAGGTATTGGGAGTAACTTGTCCATCACCACAGAGTTTGGCAGCGGCGCCATCACCACTTAGAAAGCCGACTAACAGGGGCATGCAGGT
	981	GCGGGGAGTAATTGGCTAGGGGATCAAACTTACAGGTGGGCCAGATACTACGGACGCTTTGGAATAAGAACGCATCTATTCTCGTGCAGTACTTGACGGCAAGTGGATACTTGTAGCGGCGACTAGGACAGATAACGGGTTACGTAAAACCAATGGTCTTACGTGAATTACGATCCCATTACTAACAGGGGCATGCAGGT
	982	GCGGGGAGTAATTGGCTAGGCCTATAAGGGGCACCTGTGTCTTGTCGCACTCTCCAGTCTAATGGATCCATCTCATTGCACAGAAGTTGACCACTTACTTCGGACCATCGACTATCCAAGGAACGCCGGAGCCAAGTATCACTATCATGCCCCACATCGTCGCGCTGATGTAGGCTCAGTACTAACAGGGGCATGCAGGT
	983	GCGGGGAGTAATTGGCTAGGCGTATCGCGAGCGGAGGACCTACAAAGCATATCGCACCGGGGAATTTTCCCTGTTAGGTCCTGTGAACCAGCCAGGATCCCGGCACTACAAAGCACCATGGTAAAGGAATGATGGCGCTTACATAAGGCACAACAAATGCTGCCGTCGCCACGTCATAACACTAACAGGGGCATGCAGGT
	984	GCGGGGAGTAATTGGCTAGGCGCTGGGCATCTCCCAAACCAAGAATGGACCTGTTGCCTTGACAGTACTCTTTACCAGCATGCCCCGTCAATCAACATCTCCCTTGCCTCTCAGCCTAGCGTACGCAAATCGCCAACCTGCTGGAATGAGCGGACACAGTGTTGATTGCGCTCGGATCCCACTAACAGGGGCATGCAGGT
	985	GCGGGGAGTAATTGGCTAGGCGGTATACAGCCGCATTTTAATCGATTGGCGTACCTGTTTAGTCTGAGCAGCTACCGGTAGTGCCTGATCGACTAGGCCCGTTGGTTTACGACGAAAGGAACGAGAGAACCCCGTGGCCACTTTCTTGCGGATACAGCTCTTCGAACCAAAGTAGCGGCTACTAACAGGGGCATGCAGGT
	986	GCGGGGAGTAATTGGCTAGGCGTCCTATACAGTATTTACATGTTCTCCACACTGTCCGATTTAGTCTCACCAGCCAGGCCCCGTGGGGGGCCCCCCTGCCGAATTCCTCTCATATTTTAGATTCTGGATAATATAACGCGCTCTTTGGAACCGTTCCACACGCACCACCTCCTCTAACTCACTAACAGGGGCATGCAGGT
	987	GCGGGGAGTAATTGGCTAGGCCACGCGAAAATTGCTCCTCGGGAACGGACCCTTGGAGTCACTGGGTGGTCTACTAGATCTCATACCGATTACCCGGTAGGATGGGGTGGAAATCGGTTGTCCAGTCGAGACGTGAAATAGTATGGTAACTATGTCGCCAGCACGTGACATTTCATGCAGACTAACAGGGGCATGCAGGT
	988	GCGGGGAGTAATTGGCTAGGCCTTGAATTTCTTCAATACTCGTTAGGCACTTTCAGTACAGCTTCAATATGAGCTGTGAGCTAACCGGGTACCAAGTATATATTCACGAAAAGCCAAACGCGTTCAGGATTAAGGTTCGAGGTGCCGAGGCCTGGGATGCGCATGGTCGTGGGCTTTGACACTAACAGGGGCATGCAGGT
	989	GCGGGGAGTAATTGGCTAGGCGGCTCCATTCCTTGTTGTTGTAGAGGGAATTGGATATTATGGTCTAAGGGAGATTAGGCCCGTCCAAATTCCAGAACCTGCCTAGATTGATTCTGTTTGGTATACTCCGGCACCCCGCACGCTATCTTTGGAGTGTCGTACATGTACTTCTCTTCTCCTACTAACAGGGGCATGCAGGT
	990	GCGGGGAGTAATTGGCTAGGCCCAATGCGCTGTCATTTCTGAGGGCCCATAGCAACTAGCTGGTCCACATCTACGGCGACCAGGCTGGAAATAGTAGAACCCACGCTACGGTCCGGCGTTTTACCGGTGTACCGAGGCCCCCCTGCAGGCGTAAAGTACCAGGAACCGATGCGATAAGAAACTAACAGGGGCATGCAGGT
	991	GCGGGGAGTAATTGGCTAGGCGACGCTCACCGGAGGCGGAATGCTACATGTATTTGTAGTCAACCTGGCGTTCCTTCGGAAGCTGGACGAAGTGGACTCGATGCGTGCGCACATATTAAACGACTGAGTTCGATTTAACACGGGCGAATTCTGCTGTCTCAAAACAACCCCCAGCGATGCACTAACAGGGGCATGCAGGT
	992	GCGGGGAGTAATTGGCTAGGCGTCTTGGTCGTGGAGGCAGCTACGCCGTGATTTATCCCCCGTCATACGTCTGTCACGCGGCATCTGGATTCCCCGCGGTAATTTAGGTGTTTCTGATCATCCCGAGGATATGTGTATAATAATCACACACACTAGACTCCGTACGCTCCGACACACAAAACTAACAGGGGCATGCAGGT
	993	GCGGGGAGTAATTGGCTAGGCCTTTAGGTCGGCTCGCTTGCGGTTAGAATGACATGACACGAGCTCTGGTGCAGATGGTTGCAAAACGAACAAGTTACTGCAAATAACACTCTGATAGAAGCGTGCATAGGGTGCTGGTTGGATAAGAATGGTGTCACCATAGCCAAGAGGCCTACAAGTACTAACAGGGGCATGCAGGT
	994	GCGGGGAGTAATTGGCTAGGCGTACGCCGACCTGCACGCCGGCCCGCACGCACGCATTCAGGCACGCAGGTAGCTACGTATTCCGCCCTTTTGCCAGGCCCGTAGGTAGCTAGGCCGCTTTTCAGGTTGGCCGGCCTTTATTTTCGTTGGTTGCTAGGTAGGCAGAGAAAGGTTGAGTGGACTAACAGGGGCATGCAGGT
	995	GCGGGGAGTAATTGGCTAGGCGGGACTCACGAGTGTACATGCCACAGGATCGGAAACATCGCAATGGAACAGCTTTAATTACCGTTAAGGATGTTTGTGTGACACTAAGAGCCTTCGGGTTAGGTATGCCGATCTACTCCAGAAGAGCACGGGTACACAGTACGCTACTACGCGAGGTAAACTAACAGGGGCATGCAGGT
	996	GCGGGGAGTAATTGGCTAGGCGGCTTCTGCGACTGCCATTAGGATACTCCTAGCCACCTATTAATCTGAGCTATGATAGGAGCAATCTATGTGCGAGGGTCGGTAAATTACCTCCTACGTACACGTGTTCCAGCGGTTCAGAACGTCACCGCCTAAAAGCCCGTGGTTTCGCCTGATGGAACTAACAGGGGCATGCAGGT
	997	GCGGGGAGTAATTGGCTAGGCCCAACAGTTGAGAGGTGTCTGAACCTCTCAGAATGTCCCCCTGCTTCCCGTTCCATACAAGGGATATGTTCCTCCGCTCGCCCCCCTTAGGGTGGCTTTGGGGATCCTCCGAATGAACGGTTAAGGGCGTCTAGGGATAAACGTAAACGTCACTTTGCTACTAACAGGGGCATGCAGGT
	998	GCGGGGAGTAATTGGCTAGGCGTGGTAGGGAATTCATCTCTTATAATCCTAATATCTTACAGGACGCGAAATTTTACTTATAGTGGATACTGGAATGTGAACGACCCCAGAACCGGTGGAGGATCAGAGCTATACCAGTGATCGGCGACGGTTGATAAAAGGGAAACAGCTTTAGAGTAAACTAACAGGGGCATGCAGGT
	999	GCGGGGAGTAATTGGCTAGGCGCCATCCAAGGACACACACCTTTAGGCGTTGTCGTCTTGATTGTGCTCTAGCCTCGCGAGTACTCAGAATTGCCGACAGCCAGGCACGGTTTTACAGTGATCGCTGCCTGGGCCAACTAGAGCCGAGTATGGTACGGACGCGATTAAACCTCTCAAGCCACTAACAGGGGCATGCAGGT
	1000	GCGGGGAGTAATTGGCTAGGCGTCGGGGTATGGTTGCACAGAAATGTGCGCCGACAAGTAGCCCACTTTAACACGCAGGTCGCCCTAAGGAGACTTGCTTCACGGTGGTATAATTTGATAGTTACAAGGACTGCATTAGTGAATCGCCCTGCACAGGAAGAGAGACATCGCCTTGCCGACACTAACAGGGGCATGCAGGT
	1001	GCGGGGAGTAATTGGCTAGGCGATGCCCAAAGATAAAAGCATTTGAGCAACCTCCGAGTATACTTAACTGCGCGCCCCCGCTATACCAACAATAAGAAAACACGACGGAGTTAGGTGATCCCCTAAGTAAAGCACTCTCTTTTATCACTTGGAATTGGCACGCAGTACTTATGTCGGCGGACTAACAGGGGCATGCAGGT
	1002	GCGGGGAGTAATTGGCTAGGCGGGGCAGGCGATCGACGCGTACTCTCGAGCAACGAGAAAAGAACCCTCAGGTATATAACACATTCAATTTATTATGGCTACAGTATCGCGAACACTAACTTGGGCGAGCAACTGAAGGGTCTGGTGTGACCAGCGTATTACAAGGCACTGTATATGCTCACTAACAGGGGCATGCAGGT
	1003	GCGGGGAGTAATTGGCTAGGCGACTCCGAGTAGCATGTTCGGATAGTCCCTATTAAAGGGGACAGCCAGGGGGTAAATTCTTCGTGAGATTATGAGCCGATATTCATTAGAGACATAAAGACTTCGAATTGAGTAACCTGACTGCGACAATCCACGGACAAGATCTGGAGACGGTACAATACTAACAGGGGCATGCAGGT
	1004	GCGGGGAGTAATTGGCTAGGGTCAGCTCTATTCAGACGACTCTGTTTCACCGCATACAAGCTTTGTATGGCATTATCAATAATACCATGCGGTGTCGAACTAATTCACGAAGACTTGTCGCTGTTCCCATTGTCGACGTCAGGCGCGATGTGAACTCCCCTGTACATCAGGTTGCATTGGACTAACAGGGGCATGCAGGT
	1005	GCGGGGAGTAATTGGCTAGGCGATTTATACTACTGTGTCAAATCCAGCGACTTCGCTATGCTGAACGCTAGAATTGTGACGGATGTCCCACGACACGTAGGCGCATGGATACTGCCTGTTGCTTCCTTATACAGGCGATAAAAAAGACAGATATGTGACTCGCGACATATGACGAGCATTACTAACAGGGGCATGCAGGT
	1006	GCGGGGAGTAATTGGCTAGGCGTCTTCGATCAAATAGGGTGCCATACCGCCTTGACGTCTAGTGGTCTTTGTGGGTCTCGTGTACAAGAACGACTTGAGTCGCATCTGACTGCATAATCGGGATGACACCAATGATGCATCACTTCTTGCTCTTTACACTGAGGACCCTCCAGGATTATAACTAACAGGGGCATGCAGGT
	1007	GCGGGGAGTAATTGGCTAGGCCCACGTCGCGGAATCAATCGTTATTCCATCGGGCTAAGCCCCGTCGATTATAATGAAGCGACGGTCGAATAGATTATTATCGCTAAGCCGGTCGATCAGTGATGCGGAAGTGGTGTGTAGCTCGAGGTTTGCTTCCCTAGTACGGCCGAATGCATAGTTACTAACAGGGGCATGCAGGT
	1008	GCGGGGAGTAATTGGCTAGGGTCATGCTCAACATCATACCCATACAGCGATGTAGCACACACACTCGCTAGCGTACCGCGAAAGGAAATTATTGGTTCGGAGGTCAGCGAGCTAAATCCGTCCGGACAATTCCAACCCATGACGAAGTGCGATCAACGATCACGACATGCGGAATCTAATACTAACAGGGGCATGCAGGT
	1009	GCGGGGAGTAATTGGCTAGGCGGGAGAGGCCGAACGGTTTAGAGCTTCTGAGGCGAGCCACCAGTACAGTGTCCCATACAACCTGTGGAAATTTAGTACATATTCCCACGAATAGTTAGTCGATCGCTCGCATCCAATAACGAAATAATCGGCGTACCCTCAGTGGTAACGCGGACAAAGACTAACAGGGGCATGCAGGT
	1010	GCGGGGAGTAATTGGCTAGGCGTTACAGAATTCTTCTGACAATAGAACTGACTTTCCGTAGCTATATCACTGCACGCTTGAGGCTCTACGCTCGGCTGTACTTATATTTTACGGTGTGTTAGCCCACCCCCGTATGGGTCCCTCAGGGTCGTTTTTGCATAGGTTCTTTTACGTAGAACGACTAACAGGGGCATGCAGGT
	1011	GCGGGGAGTAATTGGCTAGGCGACCTCTGAAAACGACTTCTGCCTATGATAAGCTATTGCTAAAATTCAACGGCTCCCTTAACATGGGCGTCAGCGATGTATGCCAATGGTTGAGTAGATGGTTGCCGGTGTCATCCCGTATGTACGACCGTGATAACACCGGACAGCTTTTTAGATCCCACTAACAGGGGCATGCAGGT
	1012	GCGGGGAGTAATTGGCTAGGCGAAACGCGTTGTTTAAGTCGATACCCCCGCATACACATCGCAGATTCCAATTTCGGACTTCATAAGTTGTAGATGCTTACTTATTACAAGCGCACGCTCAATTAGTGGGAATTGACGGCCCACCTGCCTTCCAGATCTCTGCGACGATCGGAAATTTCGACTAACAGGGGCATGCAGGT
	1013	GCGGGGAGTAATTGGCTAGGGGCTAAAAAACAGCCTACGAACCAGTATAACTCCTTACCTTCGTAATTACTCTATCTCGCTGAGACCAAGCCACATCTTCATACCCGCTGAAAGATCTTGTATGTCACTAACTTTAGGCCAGGTCCGACATACCACCAGCGTGGAGGTTAGATGCCAGGCACTAACAGGGGCATGCAGGT
	1014	GCGGGGAGTAATTGGCTAGGGGCGTAATCCCAACATCCAATACACCCTCGCATACTCACATAATCGATCAAACGCACGAACGAACAATCGCATACACGCTCCCTCGAACGCTTACTCGCTCGAATAATCAAATACATAAACGAATAATCAAACCATCGCATACAAGCAGTGGTCCGGAGCACTAACAGGGGCATGCAGGT
	1015	GCGGGGAGTAATTGGCTAGGCGATCGTTTAGGCGCATAAATAAATACACCATCGAATAAACAAACAAACGCTTAATCAATCGAACCATCAAACACATACTCAATTAAACGCATAAACCCTCCCTCACACCAACCCTCGATCACTCACACACTCCATCACATAAACGTAGGGTCAGTGTAGACTAACAGGGGCATGCAGGT
	1016	GCGGGGAGTAATTGGCTAGGCCCCTCGTAGGTAAAGCCCGTCCGGGGTGGCGTGACACGTGTCGCATGTGGCATATTAGCCCAAAGTCTCATTGTGCCAACTCAGTTCGCACGCGGGACAGTGATCGAGTTGTCGGGGGAGAGCAACTTTATGAGCGTAACAGTACACCGATTGTCCGCAACTAACAGGGGCATGCAGGT
	1017	GCGGGGAGTAATTGGCTAGGCGGAAAAAGTTCGCGAGCCAAACAACCTTTAAATCTAAGCTCAGTTCTTCAAGATGATTGCCTGACTAGAGGTACGTCCACAAACACCAACGCAGCTTTTTTCACACGTTCCTTATACGTGGACTACGATCAATGCGTCAGTGGCCCTGAGTTGAAGAAAACTAACAGGGGCATGCAGGT
	1018	GCGGGGAGTAATTGGCTAGGCGGGGGTCATATGGTAAGGTTGGGATCGAAGGTTTCCCGACGACCATCTGCTAGCTCTAACCGGAGGATGGAATACGCCTGATTAGGAAGGCGGTTAATGTGAATGACATTCAGAAGTGATACCCTGGAAACCCATACTAATTTATGTCAGTCCAGAGCTACTAACAGGGGCATGCAGGT
	1019	GCGGGGAGTAATTGGCTAGGCGTCTTGATCAGACACCGGCGCGTGTACCCCCTAGGTGTTCAACTCCGTACCATATGGAACGACTGCGAGGGGGCGGGGTTTATACGTGTCAGGAATCGCGGCCTCAAAACTGGACGGAAAAGGAGCTTGGTGTAAGTGATATGCACACCGGTTTGCATCACTAACAGGGGCATGCAGGT
	1020	GCGGGGAGTAATTGGCTAGGGTCACCAATGCGTGTCACTATGACCCCGATGAGACTAATTAAATAAGCTAATGCGGCCAGTGAGGCTGGTCCTGGTCACAAAGGCAGATCTTATCCCTCGGCAAAGACGTGCGCACCCCCGTATGGCCGAAATTCTGCGCTACCGTAAAAAAGCCGCACCACTAACAGGGGCATGCAGGT
	1021	GCGGGGAGTAATTGGCTAGGGTATCGATCCACAATTTTTTCGTACGTTCGTTCGTTGCCCGCTTCGCCGCCAGGTTGCTTCGTAGGCCCGCAGGCATTTTGGCCGGCACGCACGCCTTCCGCTACGTAGGTAGCTTCGCCTTCCGGCCGGCAGCCCTTTTTTCCGGATACGTCGATTCAAACTAACAGGGGCATGCAGGT
	1022	GCGGGGAGTAATTGGCTAGGCGCTGGAGTACGGCTGTTAGATCTCGCCCGGTTAGCTCGTTGAGCTACAGCCTTAGTTGGCGACATGTGTGGGCCACTGTAACGTCAAGAAATGGGCAACCCGGTAACAATTATAAGTGCTCTTCCGTACTCCAAGTCACCCCTAGCCTCAAGGACTAGCACTAACAGGGGCATGCAGGT
	1023	GCGGGGAGTAATTGGCTAGGCCGCTTGGTGCGGACCTTCCGCTAGGCCGGCCGGCAGCTATTTATTTTGGCATTCATTCCCGCACGTACATTTTCGACTAATTACGTATTCCTTTTGCATCTCCAGGCAAATCCACAATAAGATAAACCGGCTGGTAGAGTGGTTTTCAATTTGCGGCCGACTAACAGGGGCATGCAGGT
	1024	GCGGGGAGTAATTGGCTAGGCGAAGACCGCCATCCGACGTCTGGCTGGCCCGCATTACGGCCGAGTTATAGACGTGTTAAAGTACGGCTCCGTCTCCCTCCGTCCAAGCAAGCGTGGCCCTACACGTACAGTCGCCCTGCCGTGAAGCAACGTTATATAACAATTCCCCGAAGTAAGCATACTAACAGGGGCATGCAGGT
	1025	GCGGGGAGTAATTGGCTAGGCGTCACCATAGCACGGGCTGCTGGGATTACACATCTGGACGCGATGTTCCGGCAAACTACATCTTTCTTGACGCACATATTGGGAGTGTCCGACTGATCGCGAAACCATTGTGTGTCCTGAGGGATCGCCTATGTCGTGGCACGACGTTAGGTAGTCTCGACTAACAGGGGCATGCAGGT
	1026	GCGGGGAGTAATTGGCTAGGCGGTATCCTCAGGAGGACAGGATTTACACCGCGGACAGTAGCGTAGACCGCAACGCGCCGTGGAACCGTGGATCTAGTGGTTATGTGGCTCAGACACTAGCGGGTAAAGAGGCTAAGGAGCATTGAATTCCGGCATTTAACTCAGTAGCATTATCCTGGGACTAACAGGGGCATGCAGGT
	1027	GCGGGGAGTAATTGGCTAGGCGTTTAACCCGGATCATTGTGGTTACCGTATTGCAAGCTCGGATCGTAAGCTGGCCGTCGGCTGGGGTAGGCCAACTTCTGGTTGTTGATGTGATCTACTTATTGCATTGGATGACCCGGTACTCCTTTAACTGAATACCAGACCCCCGATGTTGCGATCACTAACAGGGGCATGCAGGT
	1028	GCGGGGAGTAATTGGCTAGGCGTAACGCGACTAGACGGTGGAACTCGTTGCAAGACCCAATGCGTTATCAGCCTGATAGAAGTATGGTTTACGACAGGGGATACTTGTACGTAGGCCGACCATGAAGAAAAGCGACATGGTGGTTGCCGGTTCGGAAACCAACACTCTCGTGTGCAACCCACTAACAGGGGCATGCAGGT
	1029	GCGGGGAGTAATTGGCTAGGGGCTAAGTGGATGGCTCACTGTCGAAAATAGTTCTGAAATCATACACTGAAGCCAAGGATAGGCACTATCAGGACATAAGGAAGGCCGCGGTTTTCAGGTGAGCTTGCCAGTTGATCGTTTCCTAACTGCGCTATTAAACAAACAGTCGGGCCAATAGCAACTAACAGGGGCATGCAGGT
	1030	GCGGGGAGTAATTGGCTAGGCCCACATGGAGCGGCCAGAGCGATAGACAACAATAATTGTCCTGAGCCGAGATTTGTACTTTTCTAGGGTAGGCGTAAATCAACAAAGAATCCTTCTTCACTTCGAGTACCCGCACCCGACTAGTCGCGGCGGAACTGGTCACAGTTGGGACTGCTTGTGACTAACAGGGGCATGCAGGT
	1031	GCGGGGAGTAATTGGCTAGGGGAAACCCTCGAACAGAGTAGTGGCGTCCTTCGGAATGCCCAAACCGCATATTGCCGCTCTCCACTCGAATGCCTGTCTAGGACGACAAAAAGCACCCTGCAAACTCTCAGCAAACCGAGTATCCGTCCCCTCATCAACGGGACGGCATAGGGTTTCCGAACTAACAGGGGCATGCAGGT
	1032	GCGGGGAGTAATTGGCTAGGCGAGTCAGAAGGCAGTCAATGCAGGAGTGTCTGTAAGCAACTATCCGGATTCCCTTTCAAGGTACTATGAGAGCCGCTGACCAACTAACGTGCATTTGCCGTGGAGTGGCGTATTGCTAGCAGTACGTTGAACCGTACGCGTCTGAGCAGGGAACATATCACTAACAGGGGCATGCAGGT
	1033	GCGGGGAGTAATTGGCTAGGCCTTGACGGTAGCTTGAGACACTTAATTGTATAGTACGGCCAACGCGGCCGTATCCCTCAGCAGTCTTATAACACGTATAACGTCTTTTGACTATTACATGGCGTAGTTCTAGCGGGGGTCCTCCAAAGGGCGGGGAAACCTTATAGATGGTCTTGGTGGACTAACAGGGGCATGCAGGT
	1034	GCGGGGAGTAATTGGCTAGGCGAGAGTGAGCGTCGGTCCTCCTGGGTAAGGGGCAAGACCGCTACTCCGGATTATTCGTAGGACATTCCCTAATTTGATGATATAAGTCCGTAGAAGCACCGGATCCTCTGATGTGCCGACTGCTTTCCTGGTTTATTAGCCTACTTGTGCTGTGGAGAGACTAACAGGGGCATGCAGGT
	1035	GCGGGGAGTAATTGGCTAGGCGCGCATGCTAATACAACCACTACTATCCTTAGGGCGTACTAGCAGGGAAAACACCCGGTCATAGTCTGTCACACACAGCAGGAAGGTCGACGTCACGTCTCGGGCCCTCGTAACTCAGCCGTGCTACTACTCGCTCGCAATGATTAAACCCTTCACGGTACTAACAGGGGCATGCAGGT
	1036	GCGGGGAGTAATTGGCTAGGCGTACGTCAGCCGAGACATCCTAAACACAAACGATACCGCTCGCCTCCAAAAAGGGCTTGGCTTGATATTGGGGTTTGATACTCGAGGGGAGGGAAAAGCATGTCTCACGTTTCCAGTTGTCTACCTTGCGCGAGTTAACAATCGCGGATCAGGTGGTGGACTAACAGGGGCATGCAGGT
	1037	GCGGGGAGTAATTGGCTAGGGGATGGCTTGAAGTATGCGGCATCTTCAGCATCGGTTCGCAAAGCCCTCGCGTCCGACCAGCTTTGCCTAGAATTCTTCAAGAAGATACTGCAAAATAAACGAGCGTAGGTATACACTCATATGGGTTTCAATAAACCGCATGCACAAGTCTGTGCGGAGACTAACAGGGGCATGCAGGT
	1038	GCGGGGAGTAATTGGCTAGGCCCATCTAGCCGTAAACCGCACAACCGCCAATATTTACGGATCGACAAAGGGCCAATCCCTATTCGCGGAGACGACTGTGCTAAGCGAACCCGTAATCTAGTAGACCCGCTCGTCTTTACAGAGGTGATAGCAGCATGACAGCTGTCTGGTTTGGGCACCACTAACAGGGGCATGCAGGT
	1039	GCGGGGAGTAATTGGCTAGGCGCCTACACTCTGTTCAGGCGTGTACAAGTGAACAGTTGCTGATTCTATCAGAAACCTCGCGCACTTCATATGGGCCTGTTCCGTACAAAATCCCTCCTCGTGCGTCTTGCGTTGTATACAGTCATGATATGTCTGAGGAGAAGGGGCGCTATAAATTAGACTAACAGGGGCATGCAGGT
	1040	GCGGGGAGTAATTGGCTAGGCCTTCACCAATGTGCGCGCGCGGTTACGGCCTTCAACCTTCCGAAGGAATCCTTCGTATTATTTCGTTCCCCTAATCACACCCTGGTAACGCTGCGGGAGTGCGTTAATCGATAACCCGACGGCGTTACGCAAGTCCCCGGACATCCTCTTTACAATTGCACTAACAGGGGCATGCAGGT
	1041	GCGGGGAGTAATTGGCTAGGGTCCCGCTCGACACCTTACTTACTTACACCCACCCACCAACAATTACACGCTTACTCGATCCAACACATAATCCCACCCACGAATAATCACACACACAAACAATTAATCCATCCCTCGATCCAACCAACAAACCATCCCACACATTCCCCATACGTGCCTACTAACAGGGGCATGCAGGT
	1042	GCGGGGAGTAATTGGCTAGGCGTAGTAAACATATATCGGTACACGCCAGGGTGTTGCTTTCGTACCTGATTTGGGCACAAGCTACCAAATGTCAGAGTCCACTAAACTGAATCATGCGCCCACCATATTCTTGGGCGTGCTAGACACAACCAAGTAGGATCTATGGGACTCGGGTGATAAACTAACAGGGGCATGCAGGT
	1043	GCGGGGAGTAATTGGCTAGGGGCAGCCGTTTAAACAGGTAGGCCCGCCGCCCCGCCTTCACGTTGGTTTTCCTTCCCGTTCGTTTTTATTTAGCCAGCCACGTACGCAGCCAGCCCTTTTCGCAGGTACGCCGCCATTCCCGCAGGTTGGCAGGTTCGCATTTTTTCGCAATGGCGCCCTACTAACAGGGGCATGCAGGT
	1044	GCGGGGAGTAATTGGCTAGGCGGGAGTTTGACGATGGATGGCCGCCACCGAGGCCCGGTGGCAATACCAGCAAAGTGCAGCGAAAAACTTCATACCACCAAACGGACGTTGTAGATTGTGTTCTCCCTAAGGATAGGTGTGGGGTTGCGACTCGCGGTCTGGATTGAGCTAATTTTCCGTACTAACAGGGGCATGCAGGT
	1045	GCGGGGAGTAATTGGCTAGGCCCCCTACAGAAGTCTGTATTTAATTGAGTAAGTGGGTCTCCAAAAAAGCCTCAGTAAACGTAGCCTCGAACCCTAGTGGCCAACACCGGGACATCCGAAAGATGTCTTGTACAATGTCACGAAATCTGTAACGGTTGGGGCTAACCGTAACGCCAATAGACTAACAGGGGCATGCAGGT
	1046	GCGGGGAGTAATTGGCTAGGCGTGTAGAGCAGTAACCCGATATGGCAGGAGCCTTTTTGCCGCTTTTAGCTGTAGCCTCGATTCCCGACGGTCGTGTATGTATCGACCGATGGAGAAGTATTATCCAACTCACGCACAAACGCTTATAGCGAAGTGGCTGACCTCCGATTCAGACCCGTCACTAACAGGGGCATGCAGGT
	1047	GCGGGGAGTAATTGGCTAGGCCCCGACATCACAGTGTGGTAGACATCCTCTATAACGTAACAAACAATCTATCCTATCGTGCTCGTTCGCGCGGATTTACTGGCCACAGATCCTGGCTGACCTGGCCAAACAACACCTTCATCCCATATAAAGGAAAGGTGTCGGACGTATAGCGTGTCCACTAACAGGGGCATGCAGGT
	1048	GCGGGGAGTAATTGGCTAGGCCACCGGTGGTATAGTCCCGACGAGTCGTAGTGAGATAGAGTGTCCTTGTATGATTGTGGGGATGACGGGGGACATAGCAGTATGCGCGTAATAGGGTTCTGTAACTCGCTTTCGTGTTCTGCAAATAATGCGGGGCGTACTCGGACACAAATAAGTCAAACTAACAGGGGCATGCAGGT
	1049	GCGGGGAGTAATTGGCTAGGCGCTAATCATAGGACCCATGGGGCGTGAGAGGGCGATGCACGGTCCGGCTATACTTGGGTAAAATACCGGGTGAGTGAATCCCATGACGTTTAGTTGTCTGGGCGCAAGTTAAACCTGTGGTGAGCCGAGGCCGATGACACTACCTCGCACTATTGACTAACTAACAGGGGCATGCAGGT
	1050	GCGGGGAGTAATTGGCTAGGCCGCGGCTGCGACTCCCGCCTTTACCACCGCCGGCCGCTAGCGCTGCCCGCCTTTATTGGGCTATTTAGCTTTTCCGGCATTTATTTACTCCGTCATTTTGGTCTTCTAGTTGAAGGGCGAGAAAGCAGGAGGTGTAGATACTAGCGGATGTAAGTTGGGACTAACAGGGGCATGCAGGT
	1051	GCGGGGAGTAATTGGCTAGGCGATTAGTGGTTTACACTGATAAGGTCACGACATAGCTGGCGCGGCGGCCCCATCTTTGCAAAATACGAGCCGCGTGAACTGGACTCTCTTGTCACGGCTGTCTTTATCTTCGATGAGAGCCCTTACGCAATCAATCCAATAAAGGTAAACGGTCACATGACTAACAGGGGCATGCAGGT
	1052	GCGGGGAGTAATTGGCTAGGCGGGCGTTGCAAAACAGAGGTATATCCCAAGGGTCAATGTTTTAAACGGACAGGTCAGTGGCACGCTGCATCCTACGTGGGGTAAGGCGCTATTCCTACGTACCAGGGACATGAGCACCAACGAATCCTGGGCCTACTGTATCCCGGTACCGCTGATTAAACTAACAGGGGCATGCAGGT
	1053	GCGGGGAGTAATTGGCTAGGGGAAATTGTCCAGTTGGCCGCGTCCTCATGAATAAAGTATTCACGATATTCAAGGTTCTTGGACCGAAGTGGTTCGAAGGATTCGAACAGCCCCGTATACTGAACTCCAGTGTATCCACGCGGTAAATTGGGCTATTCCGGAGGGGGCAACAGTTTGAACACTAACAGGGGCATGCAGGT
	1054	GCGGGGAGTAATTGGCTAGGCGCTGTTACTGATTTTATAGACTGTTACGTGCGGAGACTCCTCACACGTCGAAGGGGCCATATAGTTGCTGTATTACGGGCCCGGCCCTTGTGGTTCTACGCTCCAACACACAGGAATCATTACTCGCACGTGCTTACGTGCATGGTGATCCGACAAAAAACTAACAGGGGCATGCAGGT
	1055	GCGGGGAGTAATTGGCTAGGGGCATAAAATTGATAGCTATTGATGTCCAGCGCCTCAGTACGCGACCTTACAAATATTGATGTTGTCTCGGATCAGGACGAGAACTTCGTAACCGGTCAAGATACAGTCCCCACGGCGTTGCTCCACCGAAATAGGTCGTGACACGACCCTCACCTGTTGACTAACAGGGGCATGCAGGT
	1056	GCGGGGAGTAATTGGCTAGGCCTTGGAAACCGGTGGTCTATTCGGTATTCTCTTTGCAACGGGCGTCACAGAAGTACTACTTCCTACAGTTGAACAATCAAGGAACACGAATCGTAGAGTACCCTGTGGTGAACCGGTTGGTCAGGTAACTTCACAGACTCGTTTCCTCGACGGGTATGGACTAACAGGGGCATGCAGGT
	1057	GCGGGGAGTAATTGGCTAGGGTCAATCCAAGGTAATCTTACGTAGGCAGGCGCGTACGCATTCAGCCCTTCACGTTGCTTCTCACCCATTCAGCCCTATAGACGTGCACCGTTGGTCCCTGCAGCGATTTCAGCCCCGTACCTAGGCACGCCCGCCGCACCAAGCCAATAGAGCGATTGAACTAACAGGGGCATGCAGGT
	1058	GCGGGGAGTAATTGGCTAGGCGTGGACGGTAAGGATCCGGGGATTGCTCCATTCTGGGTATGGTAAACCTGGGTGCAGGCCGGCTGAGGTGCCTGTGTGCCCCCTTAGAGTTCTAGTCCTAAACAGTATTATTATTAACCATCCCCCACTTGTGATTAGGTTACGGGGAGATCCACGCTCACTAACAGGGGCATGCAGGT
	1059	GCGGGGAGTAATTGGCTAGGCGTATTTGGCCAGCCGCTGTCAACAACCTAATAGTGATCACTAAGTTGTGCTATGACACATAGGCCACTATGTCGATCGCGATGATTGCTCCGAACGTTAATGTGATCCCATACGGAAGATGGGTTTCAGGCATGACATGTTGGTTGATGCACAGATTAGACTAACAGGGGCATGCAGGT
	1060	GCGGGGAGTAATTGGCTAGGGGGTCACAGTGTACATCGCTGCCCGGCACTGCACACTTCAGAGTAGGGTTGTCGTGTCGCCCGCGACCACTCTACACTACTTGCTTCATTCTTCGGATGATACGGCTCGGTGTGATCGTTTAATGCCGCAGAAATTTCGCGTACTAACAGTGGCCGCGATACTAACAGGGGCATGCAGGT
	1061	GCGGGGAGTAATTGGCTAGGCGGGGCGGTTGTTTGTAAAACTCCTAATAATTGGGTCAAAATTCCTACCCAGGCAGATCCGAGCGCGACCCCGCCTGAGAATGCAAAATAAATATTTGAAATGGTCGTGACACCACGCCCATGTGTCCTCGCTCCACGCATTGGACATTCTTGCAAATGGACTAACAGGGGCATGCAGGT
	1062	GCGGGGAGTAATTGGCTAGGCCTATTTTCTCGGACTCAGTGCCCAAATCTTCTACTCTTACCTTACAGTATGTCAGCATAAGAACCCTTGTTGTATGGGCCACTTGCACTACCCACCATGTCATCGCCAAAACCACCACCATATTGAAATTTTAAGGCGGCCGTTAGGGCTACCGTAAAGACTAACAGGGGCATGCAGGT
	1063	GCGGGGAGTAATTGGCTAGGCGGGAATTATTTACAACCTGTCTGAAGCCAGCGTCCACAGCGCAGAGAAAGTGACTCCTCTTATTGCCATACTACCCTACGTCTAGTAACATTCATCCAATGCCGGATAGCCAGGCTTCCATTACCGAGCAGCAGTTAGGATGCGACGCCACGGGCTAATACTAACAGGGGCATGCAGGT
	1064	GCGGGGAGTAATTGGCTAGGCGCGGGGTCCGTAAAGGCTCCCGATTGGCTTCGTATTGTTGGAGCAGTAGTCCTTTATACGTGGTACTAATGACTTTGTTCTTGGTCCTTTTATCCGATCAGATGCTCCGATGGGAGATGGTTCTTCCAGGTGTAAAGATTATTGACCAAGAGAGCTAGGACTAACAGGGGCATGCAGGT
	1065	GCGGGGAGTAATTGGCTAGGCGGAAACTTAGCTACCTGGCCAGCGCTACATGTAGCCTACCCGCCACTCTAGTGAGGGGCTCCTCAATCAGTAAACTAAGTTACTGATGAATAGTTAGCCTCTCTGACAAGGCGAGCTGTGAAGTGCTCGTCACACGCGAGTGCATGATTCGCATAGAACACTAACAGGGGCATGCAGGT
	1066	GCGGGGAGTAATTGGCTAGGCGAAAAGGCGAAGATAGGCCGCCATTCCGCTTGCTAGGTTTTCCCGCCCGTAGGCCTTCAGGTTCGTTGGTACGTAGGCCCGTAGCTATTTATTCAGGCCGGCCTTCAGCTAGGCCTTTTGCTTGGCATTCCGCTAGGCCCGCCTGTGCAAATGGTTTCAACTAACAGGGGCATGCAGGT
	1067	GCGGGGAGTAATTGGCTAGGCGACTAGGGACCCGATGCTGTATTCAGCTATAACTAATCGCTATCTAAATCGAAGCGATACAACCGCCTGTCGGGTGATAGAAGAGCCAGCGGTTATACGGTGCAAACAAGGCAAAAATAAAGCGTAGTACGATTTCATAATGTACGAGCAAGTCCTCGTACTAACAGGGGCATGCAGGT
	1068	GCGGGGAGTAATTGGCTAGGCGGTGCCGCTGAGACGAAGACGGACCAGTTCCAGCTTATTACGAATCATTAAGCCGAAGTGCTCCTAGGTACAGCAGGGACTAACATATCTAGTTGGATAGACCTCCAGGACCACCGATAACTCTAGCAAAGCATAGGCCCCTTTACCAGACCGTGGGAAACTAACAGGGGCATGCAGGT
	1069	GCGGGGAGTAATTGGCTAGGCGCGTAAGCAATGGTCAATTTATCAAGTTCTTTAGGTTTTGCGGAGGTCCTATTACATATTTCGGTCTAAGACCGAAATCCGTCGAATAAAAGCAGCAGTCAATTCAACGGCGAGGTGAGTCTGAGCTCAGGGTGATCTATGGGGAAAATCCCTACTACGACTAACAGGGGCATGCAGGT
	1070	GCGGGGAGTAATTGGCTAGGCCTTATGTTACAACTCTTTTAACTAGACGACCCAAAAATGTTATACTCGGTGGTACATCCGGTAGCTAGAGCCGTTCGTAGGACTCTATCCAGACACGCAGCAACGCACGTTGCATTTTTGGTTGGCAGGTAGCTAACCAGCACCAAAGACGACTCGCAAACTAACAGGGGCATGCAGGT
	1071	GCGGGGAGTAATTGGCTAGGCGGCCTGACTATGGTGCCTCCATGCTGGCGGGAGCGAGAGGCCTTTGTTTCTGAAGCCTCGATCAGGATCTGGGTAAGGTTCAGCTTCAGGTTTGGAACACTGGGGCTCGAGCTTGGCTACTTCCCTGGCTTGCCACAGCGTTAGGGGTGAACGCACGTCACTAACAGGGGCATGCAGGT
	1072	GCGGGGAGTAATTGGCTAGGCGGCCTGCTGTGGTTGCCACTTGTCCTGTGTCGGACATGTCGGGACTCGAGCCTCTGTGCCGCGGCGCTGTTTACTGTAGGCGTCTTCGGCATTCCTTGACAGCACTTAAGGGAAAGTAACACCTCTAAACCTGGGGTCCCTCTTACGGAGATCTTTACTACTAACAGGGGCATGCAGGT
	1073	GCGGGGAGTAATTGGCTAGGCCCAAAACCAGGGTGACTCTCAGAAAGAGACGAAACGAAAGCACTTAGACCGAGGTCGAGTCATCACCCTCTGGCCACGCCGGCAGCAGTTCGAGTTACGAAACTCATATGAATTGCAGGAGGGTCGTACACGTAAAGTTCCTTTGGTTTACTCCGGCGAACTAACAGGGGCATGCAGGT
	1074	GCGGGGAGTAATTGGCTAGGCGCACGACTTTCCCATCGCTCAAATACATACTTACACGCACACACCCTCGCTCAAACACATACTCCAATACTCACACACTCACTCACATAAATAATTACTCAATCCCACGCATAATCGATCGAACCCACACTCACTCAATTAAAAGGGATAAGGCAGTACACTAACAGGGGCATGCAGGT
	1075	GCGGGGAGTAATTGGCTAGGCGTCGACTGGCTATGATACCTCACTCAAACTACCTCGACTCGACAGCAACTTTACTACCGTCACATTTCAGATGAGAGACCAACGCCGGAATGGTTGACGGACAGAGGAAGACCCACATCGGTGCACCCGCTACCCGTACCCCTCCTTATGTATAATCACACTAACAGGGGCATGCAGGT
	1076	GCGGGGAGTAATTGGCTAGGCGCGGCTTAAGCAGGCCCGGCGCCTAATGACGCTCTAAATTGAAGGATCGTAAACCCTGTCCCGATGGGACTGTAGCATCTCACTGGGAACATAGGTTACAAGTCTGCTAGTTTGCAATCGCTTCGGCGCAGTTAATATGGACCGTCCCGACGGGTTATTACTAACAGGGGCATGCAGGT
	1077	GCGGGGAGTAATTGGCTAGGCGACTTGTCGGAACCCTTCATTTACTTTACTACTGATCAGTTTTCCTGTCCTCCGGGTATGTTCGTGCCGTCATCGCGAGTACCGTCCAGAATCTTTCTCTTATATCAGTGTCCATTTTGTGTGCGAGCCTACTTAGTAAGGGGGGAGAATAAATTGGCCACTAACAGGGGCATGCAGGT
	1078	GCGGGGAGTAATTGGCTAGGCGTCGAGACGGGGATCGCTGGTTCATTGGCCTCATAACGCCTCCCAGTATCACGTGTTGTGACCCCGGGTTTGGGTCTGCTAGGAGTATTTACACTCCTACTAAATCCTCGAGCGTCCTTGGAGCAGAATCTCTGACTCGGGCTGTTATTTCGGGAGCGGACTAACAGGGGCATGCAGGT
	1079	GCGGGGAGTAATTGGCTAGGCGGGTACTGGACATAGCCAGGCTTAATGGATATGGCCTCGCTTTGAGGTCAGTGGAGACAAATCCATACTATGCATGGACCCTGGATTAAATTTGACGAACGCAAGACAACATCACCTCATGTGTTCCAGTTGGTACATTCCATTACGAGGTGCGCATTGACTAACAGGGGCATGCAGGT
	1080	GCGGGGAGTAATTGGCTAGGCGTCTTGTCTTCCGCCTTCCAAGAGAGTCGCACCTCGTCTGTACACCAAAGAGAGCAAAATTTTCTACGTGATTACAATTTCGCTTACGCGCCTAGAAGAAGATTGCTAGAACATTCCTAGAAGTATAAAGCTTAGGCCTAGTCGACCGATCTAGTCTTGACTAACAGGGGCATGCAGGT
	1081	GCGGGGAGTAATTGGCTAGGGGCTGCGACTAAAACGTTGTCACGGAGACTCCTCAAAGCGGTCACACGACCTTTACTCTACTACACATTAACACATAGATAAGACTCCTTATATACACAATACGGCCTCGCAAAGAAAGTCTTCCGCGAATGGGACTCAGTACATACCACCCTGTTATGCACTAACAGGGGCATGCAGGT
	1082	GCGGGGAGTAATTGGCTAGGCGCTACGTACGCGAGTTAGAATCACACTTCTTCCTCACTAAAGTCAATGGGGGAAACGCACTCCTAATCGATCGGCGACGCGATATATCGGGACGGTGCTGGGACTCGGTCACCGCTTTCGCACAGGTCCCTACGGGGGTGTTATATACTCCCACTCATGACTAACAGGGGCATGCAGGT
	1083	GCGGGGAGTAATTGGCTAGGGGCACATGTTACCCAGTCTCCAGAACGCTGGTGATGATACCGACTAACCCTATTCGCCTCGGATTACTAACGGAGATCGCTCACATACGGGAATAATTGTGCTGCAGTGGATTCAGACCCCCCTGGGTTCCTTTGGGTAAACGCCTAACTAGTGATGGGTACTAACAGGGGCATGCAGGT
	1084	GCGGGGAGTAATTGGCTAGGCGCCATGCGGCGAGCATGATGTGGCTTTAACCGAGGGACGGTACCAATTATACACCTGACGAGTTGACACTTTCTCCGATTCCAGGCAACAGGACTGAGGTTGCGTGCCGGAATAGTCCCCCCAGTATTTTAGTGCTAGCGGGTCATGGTGAACGGGTTCACTAACAGGGGCATGCAGGT
	1085	GCGGGGAGTAATTGGCTAGGCGGAATTGGCAGCATTACCACATGCGAGTGCACAGTTCTAACTATGCGCCCCCGATACATAGGTAGAGTGAGGCCCATTGGTATTATGACGCAGAGAATCCACCACCATGTATCGAATCATCTGTAAGCCGTAGGCGAGATATAAGTCGCGATTGCAGGGACTAACAGGGGCATGCAGGT
	1086	GCGGGGAGTAATTGGCTAGGGGAACGGCTGACGGATCAAATCCGTGCTACCTAGATCCGGGAACTACCGAACACCGTAGACTGATTGTCATTACAAAAACGGATTTCCTGATCTCTACGCTGCATCCAGGGATGGTGTAATAGTAGCCTTGGGATAGCGCCGAAACTTGGTCTGGATTTAACTAACAGGGGCATGCAGGT
	1087	GCGGGGAGTAATTGGCTAGGCGGACGTTACCCTAATTGTAGGACCCCAACTAGTTAACGACCAGGACTCCAGCCAAGCAGAGTCAGGAACTACCGTTTCACCTAATGGTCTAGTTAACATAAAGATTCGGTCAGACGCCTCCTGACTGATTGTGTTATTAATAGATAGGTCCGTCAACACACTAACAGGGGCATGCAGGT
	1088	GCGGGGAGTAATTGGCTAGGCGATCTGACAGCTCATGGTAAAGTAGAACATCGGTTAGGGATCTGAGGAAATCTCGCAAGACGGGGCTAATTCGGTACCGGAAGGTGCGAGTATGGGAGCGATAATAGGGCCTTTGACCAACAAATCGCATGCGCACACACAAACCAAACATACTCGGTGACTAACAGGGGCATGCAGGT
	1089	GCGGGGAGTAATTGGCTAGGCGCCTCCCGTCCATAATAAGTGGCCGGAGACATGCCACCCATTAATCGATAATCGGTAGCCTGATGTAATCTTGTGACTATTGGGACGCCGGGCTTCTGGCACGCCCCCTGACCTAAGGTTTACAATGTATATCGGTTCCTTGCCCAGCCCCTGATTTTGACTAACAGGGGCATGCAGGT
	1090	GCGGGGAGTAATTGGCTAGGCGCCGACATGGATTCAATTTACCAAAATCTCGACAACCCGAAGCTACTGGGAGTACCATTAAGCAAGCCACCCAAAACATCCGCATCGTACCCTCTCCTCCGCTTCCCGTGTAGGTCGTACATAAAGCTTTAGGACATCGCTCCGTCAAAACACCGATGGACTAACAGGGGCATGCAGGT
	1091	GCGGGGAGTAATTGGCTAGGCCATTTCCTAATTAAACATCTCCTAGGGTGCAACAGATGTACCGACAGGATCTAAACGTAAGGTAGTTACCAGACACTTGTATCAGTTGAACCTCCGATGATTCTTTGGATAATATCCCGGTGAAGCTGAGAGTCTCGGCCCAGACAGTGGTACGACCAAACTAACAGGGGCATGCAGGT
	1092	GCGGGGAGTAATTGGCTAGGCGCAGCACAGTTCTCAGCTATTCACGCACGTTTTCATTTTCGTTCGTTCGTTTTTTGGCCGGTTGCCAGCTTGGTACGCCGCTAGCCAGGCCCGCCTTCCGGTTGGTTGCCAGGCACGCCCGTATTCAGCCACGTACGCCGCTACGCGACAAAACGAGTCACTAACAGGGGCATGCAGGT
	1093	GCGGGGAGTAATTGGCTAGGGTCAGTGAACCCTGGGACAGCGTGTACACCCTGACCACCCACCAGGACATAGTTACTACTGGTCTAAAATACCCGGCGCAAATAGGTTCAAAACCGCGGGATGGTCCAAAAGTCACATGTAAATTCGGACACAAGCACTTCGGTCTAGCTCGTTTCACGAACTAACAGGGGCATGCAGGT
	1094	GCGGGGAGTAATTGGCTAGGGGATACTGGTTGGGAGTGTTGGTAGTCAACGACTAAGCTACAAATAAGGTCGTGCCACGCCGTGGTTTATCGGGTGTTTGAAACGACCAGCTGACCTGTTCGCTCGTCGGCGCGTCCCCCTGCTATACTAATGCGGGGCTAAGCTCATTCATCTCAGAACACTAACAGGGGCATGCAGGT
	1095	GCGGGGAGTAATTGGCTAGGGGATGTACTCAGTGGAAAAGCTCACAATGTTTCGACGGCCGACCGGACCTACAGGTAGAACGGGCATCTTAGGTTGAACGCGTCAACCATGCCCAAGACGTTCCGAATACGTCCAATTAGTGGACCATAAATGCCGCGCGATCAAGGCTAGCGCACTCAAACTAACAGGGGCATGCAGGT
	1096	GCGGGGAGTAATTGGCTAGGCGAGTCAGTACACTAGTACTGCATCGCGGAGTATGTTGGAGGACCCAAACGGGTCATCTATAAATCCTGGTAGCTGATTCGTGCAGTCGGGAAGTGTGGCCATTATGAACTGCCCCTTATACAAGGCACTCTCAGCGGGATTCGTCATAGTTCTGGGTGGACTAACAGGGGCATGCAGGT
	1097	GCGGGGAGTAATTGGCTAGGGGATGGGCATATCTGGCCACTGCCGCTCATTCCTACATACATCACGTGGTGGAATCGACCAGCCGCCAAGCCTCGAATGGGATGATGAATGTTCGTCTTGAATCCTTGGACATCTGCGTAAGACCCATCCCACATCACAACAATCTCGGGTTGGAGTCGGACTAACAGGGGCATGCAGGT
	1098	GCGGGGAGTAATTGGCTAGGCGAGGACGACGTAACGTAGGTATGATCTCCTCTTCTCTGGATTTACAAGGGAACAACGAAGGTAACGTCATGGAGCCCGAGAACTTATAGTTGCGTCTAGTACAGCGAGTTTCTGCGAGAACGGATAGACTGGAGTGTAGTGGCCGTTAGACGAAGGTACACTAACAGGGGCATGCAGGT
	1099	GCGGGGAGTAATTGGCTAGGGGCACGTCATTAAGGGGGGTCAGGATACCCAGTAAGAAGTCATCCCGTAGCCATACTACAGTAGATTCAATCGCTAGACTCGATGTATCTACGGTGTAGGAGCCATGCGTTATTTCGGTTGGTCAATACGTCTGGGCCCGCCCGTCAATCCAAACTAGTTACTAACAGGGGCATGCAGGT
	1100	GCGGGGAGTAATTGGCTAGGCGAGTAAACGGCACTGCGGGGTAAGAGAAAATTATCCCTGACATTGCAATAAAAAACTAGGTGTCGTCGACGAATTCGGCTTAGATTTCGTCGGTTATATATCATCGCTGATCGGGATTATACCTTGTGGATATGAATGCACACGAGATGGAGACACCCCACTAACAGGGGCATGCAGGT
	1101	GCGGGGAGTAATTGGCTAGGCCCCGTTTACAGGGGAGAGGCCCTACAAGTTTCAGATATCGGTTCCCCATTTTAAAGTTACAGGGTGAGGAGCGCGAAGCCACCCGGCTTTCCGGTACAAGAATGCGAAAGAGCAGGGGCGGTCCATAGCGGGGTGCCGTCGTTTCGAGATTACAGCGACACTAACAGGGGCATGCAGGT
	1102	GCGGGGAGTAATTGGCTAGGGGCAATCATTGTCAGAATGGCGTAGATTAACGACATCGGTAAGCTTGGCGTAAAAGACACACAGTCTCGTCGCTTTTCTAAGTATTCAACCCCGCCATTTGTGGATATTACGGGGACCCATGTGTCGCCTGAGAATGTGACTGCAGCCCTAAGACTTATTACTAACAGGGGCATGCAGGT
	1103	GCGGGGAGTAATTGGCTAGGGGAATGGCCTTTTTAGCTCTGAGTCATTTGGGCCATGAATTCCTCCAAGCGAGCGAACTCTACGGGTACCAACCGACACGTGCTCCCGCCTTCTCTCGAGGACTGTTCAGTGGTAGCCTAATGGGGGAAGGATAGTACATTCCTCGTTCTTAAAGCCTACACTAACAGGGGCATGCAGGT
	1104	GCGGGGAGTAATTGGCTAGGCGTGGCGATGCGCTGTAATTTCGTTAGGTGGACGTTTACGCCCCGTGCCGTCATGGATGCTGCCCACATGCAAATGTGTACAAGATACACTTCGTAACTGACAACTGGTGAATGGGACTCAAGCTTCCTCTGTGATGCACGGCAGGAAGGGGCAATTGCAACTAACAGGGGCATGCAGGT
	1105	GCGGGGAGTAATTGGCTAGGGGCAACCCGTCGTGCGCCATATCTTGTGTTGAGGAGATTAGTAGTTTTTGGTTCGTTTGTTGCAAAACCAGACATTTTGCTTAATAATGGGCGTCTTACCGCCCGTACCAAATGAACTTGGCAAGCCCGTACAAATTATAGCGTATGAGAGGCCTTGATTACTAACAGGGGCATGCAGGT
	1106	GCGGGGAGTAATTGGCTAGGGGCTAGCCGTGCCCGACCGGGGAACCCGACAATCCCTTTCAAATCAAGCCGCCCTTCGGCACTACCTCAGCCATTACCGCGCCGCACACGCGTGTACTTCCAAGTGCCCAGAGTAGTTTTGGATGGGCGAACACTGACCAATTAGACGTCATAGCCATGCACTAACAGGGGCATGCAGGT
	1107	GCGGGGAGTAATTGGCTAGGCGGTCTCATTCATGACGGATTCCGTGTACTGCAGGCACGGAGGTCACTGTTTCATGGTGAGTTTGAGTACAACTGCCCTCAACACATTGGGGAGATACGTAATTATATACCTACTAGCATGCCGCGAAAAGAGGTACTCACGCACATAGAGCCTTTCAGCACTAACAGGGGCATGCAGGT
	1108	GCGGGGAGTAATTGGCTAGGGGCACCCCATTCAAACCATCTTAATGCATGTACCACAGCTAAGCAAGTAGGGTGAAAACATTCTACTCCCCTACCGGCTTCCCGTCAACACCGCCCAGCACTCTTAACCCACAACACACGGAAGTCTGGCTTCTTAAGACCGACCGCAGTTCATTAGAGGACTAACAGGGGCATGCAGGT
	1109	GCGGGGAGTAATTGGCTAGGCGGATTTTTCCGACAGCCTAAGAACCCGAAATTGCGTAATGGGATCATCCGCAGTGGTTGCGTGACTATAGCCCGTTCGCAGCGTGTGTGTTGAAATAACATGTGTAATACGAGGCTGTCTATCAGATATAAGTCCTGTCCGGGGGGCTCGATGTATACAACTAACAGGGGCATGCAGGT
	1110	GCGGGGAGTAATTGGCTAGGCGTAGAAGAGAGCAATATTGCCGGCACCTCTGCTAGCAAACACGCTACCATGATCTAGCCGTTTCCTAGGTACGTACGCGCTCATCGATATTACAAGCCAGTATGCTTCCAGGCACTCCTGATCCGAGCGCATTAGGATTTTAGCCCCAGGCTCTTGCTTACTAACAGGGGCATGCAGGT
	1111	GCGGGGAGTAATTGGCTAGGCCTAAATCCAAAGTACATCTCAGTGGTCTGGTCAGCTACTCACATACAGATATCTTAGGACACCGTTTATGCGGCTGCCTGTTGCTCCTCCGCCATGCCTGGGCACCCCACTTTACGAGGAAGGAATTGGTTTCGTGGGCGGCTCAGATGCCTTTTTCCGACTAACAGGGGCATGCAGGT
	1112	GCGGGGAGTAATTGGCTAGGCGGCTGCACTTGCGCAGACGGATCAGGTAGCCGCCGGACCTACTTCGTACAAATCCCTTCTTTGGCTTTCCGCCTCAGAGACTAGTCGTGACCCGAGTAGCATGTGGGCCGGAACTGAATCAGAAGAGAGTCTCTTGCGGGCTAATAGTGCCGCGTTTAGACTAACAGGGGCATGCAGGT
	1113	GCGGGGAGTAATTGGCTAGGCGAGGGCTCCTGTCGGCCGCAGACAGTACGACCCGCGCAAGATCGACTTTTGCACAGATGTTCGATTCTACCCGATACGTAAGGAAAACCAATATATGCGAGTCCCTACAACGTGTAGACGTTTCGTACCATGAAATCCCCTGAGATAGTATCTTCTTGCACTAACAGGGGCATGCAGGT
	1114	GCGGGGAGTAATTGGCTAGGCGCTTAACACTGCACACAAACCCACAAACACTCGAACAATCGCTCGCTCAAACAATCAAACCAACACACCCACCCACACACCCACAAACCATCGCTCCATCGCTCCAACCAACGCTCCCTCAAACGCACGAACAATTACATACAAGTGTGTGCGCTGTGGACTAACAGGGGCATGCAGGT
	1115	GCGGGGAGTAATTGGCTAGGCCTTCTCCCAGTTCCTATTTTCCATCCCCTTACCTGGAGCCCTTCGGAATGGAGAGTCAAGACTATAACGAATTGCTCTTAACACCGCTGGCCCAGAATTTAAAGGAATGCGGCTCAACTTTATCCATTACCACTCATGCCGTAACAGGGTCTAGATACGACTAACAGGGGCATGCAGGT
	1116	GCGGGGAGTAATTGGCTAGGCCCATCCCGGAAACTAACAGGTATCGATGGTAGCGGCCAAATAATCCTTGCGTACTCAGAGCTTTCGAGTATGGTGCGTCCTTCAAACCCAGTAACTGCTTTTTGACATCATCGATCTCCATGTCGGGTGATTCATTCCATCGAACTCGATAAGCGTCATACTAACAGGGGCATGCAGGT
	1117	GCGGGGAGTAATTGGCTAGGCGAAGTGTATCTACAGTTATTGCCTCAGCGGCCGCCCAGGCTTTATCCCGGTACTACCCCTCTATTGAGGGAACTGAGCAAGTGCGTAGGCGCGCGGATGCGGTGTCGGGTTCTTTGCCACAATGCTTAGCCCCCATATCCTCTCCACTGCTGACATCGGACTAACAGGGGCATGCAGGT
	1118	GCGGGGAGTAATTGGCTAGGGGAAGATTCGCTCTCTTCACCGGACCAGAGTTGAGAACGATAGTCTCTATCACGGGCGTCGTGCATCGCACATAGATGATGGCATGGCTCACGGCTCTAGTTTTGCATGGACCTGAGCGGGCTAAGCCGATCTCCGGAGGAACATCGCATTTCACACCACACTAACAGGGGCATGCAGGT
	1119	GCGGGGAGTAATTGGCTAGGCGGGTCGGACGAGACGCGATGGAGGACACAGATTATAATATCTCAGAACAGACACAATCGTCACCATTCAGGTTATGTGGTTCCGCGAGCTAAGAGAGATCATTGCGAAAGAATCGGAGCGCTGCACGGCTTGATTAAGGGCGAATCCGAGTGTCGTATGACTAACAGGGGCATGCAGGT
	1120	GCGGGGAGTAATTGGCTAGGCCATCGTTACATGCGTAATGCCCGATTGGGGCCGCATTTGATATTAACGCGTTCCGGACGTTGTAGTAGGGCTTTACCACTTCACAGCCTTCATAAGACCGGTAGCTACAATAGGAAGACAAACGATGAAGGACAGGGCGGCATAGGTGGTACACTGTTCACTAACAGGGGCATGCAGGT
	1121	GCGGGGAGTAATTGGCTAGGCGGACAGCTCAGTGGATATCCATGGGAACAGTTCTGAAGCGTAGATAGCACATGCCAAGGTCATACTATAGGTAGAAGGCCAGCGGTCGACCGTGGTTTCGTTTGGCCCTGTTCGTTAGTTGTCAATCGGGAGAATCTTCACAATTGAAGTGGCACCCCTACTAACAGGGGCATGCAGGT
	1122	GCGGGGAGTAATTGGCTAGGCCTTCCTGGTAACCGTATAAACTGATGATCGATTCTGAATCTAGCGGTCTTCTAGTGGGCAATCGGCGTACCCTCAAACGCTTTACGAATTCCTCTAAGTAACCATCGCTCGGTGTCTCGCTTGCTTCGAGGATTAAGACACAGGGCGAGTTCTTGACGGACTAACAGGGGCATGCAGGT
	1123	GCGGGGAGTAATTGGCTAGGGGACCAAAAGCACAATATTGTAGGTTGTCCCATTTATGTCCGGGCGCGATTTCCCTACGGCACTATTCCAGAAGTAGTGCCTATGCAGTGCAATGGCTCGGTATAGGACTCCGAAGGAGCCCCTTGCGCCAACAATTGGTGTAAGAACATGCCCGCAGCCACTAACAGGGGCATGCAGGT
	1124	GCGGGGAGTAATTGGCTAGGCGCTCAGCGTGACTTAACAAGACCGTGCATTGCAGCGGCATGGTGACAAATTTCAGCGATCGTTAACAGGGGAATACTCACAGGAGGATAGATGCATGTAAATCGACGACTTTTGCTTAACTTTCTTACTGCAAGTCTTATACCAAATAAGTCCCGGTCGACTAACAGGGGCATGCAGGT
	1125	GCGGGGAGTAATTGGCTAGGCGTTCGAGTAACTGTTTTCAGGTTTTCAGGTTTTTATTCAGGCACGCCTTCCTTCAGGCACGTAGCCAGGTATTCCTTCAGGCCGCCCGGTTTTTAGGCCGGCACGTTCGCCGGCCGCTTCGTACGCCGCCAGCTAGCCCGCCCACCTTTTATCGACTACACTAACAGGGGCATGCAGGT
	1126	GCGGGGAGTAATTGGCTAGGGGCCCGATCCTGACAAGCCCGGTATGATACCTAAGCAATTTGACTGAGCCATCTTCTTACATTTTACATCTCAACATGCTTCAGTACACAAGCAAGCCAGCTGTGCGCAGTTAGCACTTATTGGCATTCTCCCGATGGCAGCTTTTTTGAGGTACCGTGTACTAACAGGGGCATGCAGGT
	1127	GCGGGGAGTAATTGGCTAGGCCTATACACCATTTGTAATAATAAGTCAGATTTACCGATAAATTGAGTCGACGGCCACAAGAATGCACGCACAACATGAAATCAGACGAAACATTAGACATTACGAAGTTTTCAAATAATGACGGCCACACTGCACACGGTCATGTAGCTGTCCGTAAATACTAACAGGGGCATGCAGGT
	1128	GCGGGGAGTAATTGGCTAGGCGGCAGATCTCATCTCGCATTCTCAAAAGCTAACTGCCCTGTTCACTCGCTCAGCGCGATACCAGCGAAGGATCCAATTAATAGCGTAGATGCAAGTCACGAGTTCGAGCCCCAGCTCTGCAGCGAAGTGCCCGCTGCCTGCTGGTGTTTTTTCCTGTACACTAACAGGGGCATGCAGGT
	1129	GCGGGGAGTAATTGGCTAGGCCGCTTGACACGCTGCCCAGTGTTGTGAAAATGTCGTATAGCAAAACTACCGCTACGATCACTTGTAAGAATGACGAGGCCCAGTTTACCGTGCGGACCGATGTGAGTCGTAGTTCGCCTGCCTGCAGGGGAAAGGACTGTCCATCGGAACTTTGCAGGAACTAACAGGGGCATGCAGGT
	1130	GCGGGGAGTAATTGGCTAGGGGCTTCATATTAGGGGATACATGGGTTCCTCTTCGTAAAGCTGCAAGTCCGTATCTCTGCATCGCGGCTAGTTCCACCCGTGCGGCGTTCACTCCTGTTTACGAGTCCGAGCGAAAGGCCCTTAAAGAACAAGGGAGCTCTCCTTTCACGCGCACATGGAACTAACAGGGGCATGCAGGT
	1131	GCGGGGAGTAATTGGCTAGGCCTTGTGTCAAGCAAAAGACCACGTCATTGATCCCGTCCACTGCCCATGGCCGACCTCACCGTGATAGCTGATGATGCCCGCTTCTAGGGATGGGACCCAAGCACATGTCGGACCCTTATCGGGGGACCGAGTTCAGACCATTACACCCTTGAACGCCTAACTAACAGGGGCATGCAGGT
	1132	GCGGGGAGTAATTGGCTAGGCGCAGGTCCGTGGTGAGTATAGGCGGTCTCAGCGGACTTGTTAGAAGCCGCATGAAATAACCGCATACCCAATGGCCGGCCGAGAGTAGCGTTTTCTAAACAAACTCGGGGTGTCACCACCAGTAGTTTCTGACTATAGCATCAGACATGGAGAGTGGGGACTAACAGGGGCATGCAGGT
	1133	GCGGGGAGTAATTGGCTAGGCGCGACACGACACACTTATTAAGTTTATAGTTCCACCCTTCTCGAATTAATTCTGTATGCAGGGGGCAAGAGCCTTCAGGCCCGGTTAGGCAACGCATATATAACGTCGATCGCACCGAGGTAGAAAAAGAATTCGACGGGATTGTTGCTGGTTCGAGCCACTAACAGGGGCATGCAGGT
	1134	GCGGGGAGTAATTGGCTAGGCGCTGGGCATGTATCCGTCCGCGTTCTTTACACTCCTTTACTAGCCGACAGTCTGTTAATTACAGAAAATGTTCGGTCGAGTGCAAAAATAGTGATAACCCATGTAGTGGCACGAGTTGTCGTTGCTGGTAGCATATATGAAAATCATGGGCGCGAATACACTAACAGGGGCATGCAGGT
	1135	GCGGGGAGTAATTGGCTAGGCGCATGAGTTCTCGGGGTCCCCTCCAACCCCATAGACGGGATGTCTTGTTAACGTCGTAGATCAATCACTCTAATGCGTAGCTTGCGAGTTGATGGGATACCAGCTGGTGTCAATCAAATTCTTAAAAACGTTGCGCCGCCGAATTGAGAACCCGCCAAGACTAACAGGGGCATGCAGGT
	1136	GCGGGGAGTAATTGGCTAGGCGAGCTTGTTGAGTGGATAGCGTTATGATGAGAAAGAAAGGTCCTGGTTTTGGCACAAGCAGCTAGACTCCTCCGAAATGATTCTTGGAGTAAGGATCTTGCGCCAATCTTGAGGCGTATTTTTAAAGCCAAAGTGGGTTATGGGGGATTTCACTGGACAACTAACAGGGGCATGCAGGT
	1137	GCGGGGAGTAATTGGCTAGGCGTAATCATCCCCGCCAAAATGGGTAGGATCATTTTTCTTCAAGAGTATGTGTCGGATCTGACGGACCGCTTAAGATGAAGTCCAGCTAGGGGGGTGTGCCGCGGTTGTCAACACTGGACCGAGCTGTACTTTATCTAAAAAGAGAAATTCCGGAGCCTGACTAACAGGGGCATGCAGGT
	1138	GCGGGGAGTAATTGGCTAGGCCCCAGATTCTCGGACCCTTTCACACTCTGTGAGTACATATCGCCTGCCAGCCGAACGATCCCGTCTAAACCGTCGGATCTCCTGCGACCCAAGACTGCGCGCTTGCCTACGTGGCTAAGCGAATCTTCAAGGAGCTGTCGAGCTCATGAGAGCCGTTACACTAACAGGGGCATGCAGGT
	1139	GCGGGGAGTAATTGGCTAGGCCCCTACGTACAGTGGACATCGAATAAACCTCTCCAGTAAAAATGTCGAATTTTCGGCTTTCGGCGAAGCTTACTTGCCAGGACCGCGCTCACTCGCGCAGCTAGCCATTCAGCGCGCCAGGTAGGTATTCCCGCCTTCCCGCCCTAATGGTATGACCAAACTAACAGGGGCATGCAGGT
	1140	GCGGGGAGTAATTGGCTAGGGTCATTGCTTTAGCTCATGTTGCGTCGCTGCAAGGACTTTTTCTCCATGGGTGCTCAGGGTAACACAGATGTTATGCTCTGCCTGTAAACACAGAGTTACGCGTACACACTCTTATGTTGCCGGAAAGTTACAGTTGAAATCTCAGTAGAGCCCCGGGTAACTAACAGGGGCATGCAGGT
	1141	GCGGGGAGTAATTGGCTAGGCCTTGTCGCGCTCGAACTCAGTGTTGTCTGACGCTCTCCCCATCCTCAGTCTGGGATGTAGTGGTATTCTATTTCCCGAAGACATCCAGTACGCTATAGCGTTGACGCGACATCGACCTTACGTCGACACAAGATAATAGAACCAGAGCGAAAGAGGGATACTAACAGGGGCATGCAGGT
	1142	GCGGGGAGTAATTGGCTAGGCGTCTCAAGAGGGCGAATATTGAGCTTCCAGTTCGCGTGTCGCGTTTTTCGATTGCTTGGTAAGGTGGATGGCCCGAGGCTACTGAGACTCTTGACCATCCACCCTTTGAAAGTGCTAATTTCCATAGAGTTCGCAGACTGGAAAACGCCGTACTGGAGGACTAACAGGGGCATGCAGGT
	1143	GCGGGGAGTAATTGGCTAGGGGGTTAAGGTCTAATCTTACTCCTCCCCTACTTATCTACACACTCCCGGCGCCCAACCCACAAATCAAATCTCCAACGCGCTCGCGCAAGTAAGCAACTTATCGACGCTCAGCCAAGACTCCCACCAACGAACAATCGCACACAATGACCCCGAATGCGGACTAACAGGGGCATGCAGGT
	1144	GCGGGGAGTAATTGGCTAGGCGTTGCACGCAGTCATCGCTCGCTCGATTAATTAATCGAACGATCAATCGATCCATTAAATACACCCACAATTACACACACGCTCACTTACTCACTCGCACGCTTAATCCAACACTCAAACGAACCCTCCAACAAACCAACCAAAGCAAAAATACCAGGTACTAACAGGGGCATGCAGGT
	1145	GCGGGGAGTAATTGGCTAGGCGCTCGTGCTCCTTATGCCATTAGGCGTGATCAGGAATTCAGTTTAGTTTCCGGTGAATACTCGGTCCCGTGCAATAACGGTAACTACATTGTAGTACATGTCTAGTATGGTCGGATCTTACAAAGCACAACGCCCCTAGGAGGTGCTCACGACTACGAAACTAACAGGGGCATGCAGGT
	1146	GCGGGGAGTAATTGGCTAGGCGAGGCCCCCTACGAACTGTATTGAAGTGAAACTACCCCATAATGCACTGTCTCCGGGTCTCTCGTAAACAAGGGATGAATACACTATTTCCAGACGGGTGGAATGTCCATATTACCCGGATGATGTTATGTGGAGTTGATAGCCCGAACAGCAAGCTAAACTAACAGGGGCATGCAGGT
	1147	GCGGGGAGTAATTGGCTAGGCGGCAGAACAAGTTCTTGCCGTATCGATTCACCGACATGGTGCCACAAAGCAAAAGTCTCTTGTGCCTACAACACGGAAGGTTCTGGTTGCGCTCGCAAGGATTAGAACCAGAGCGCTTTTGGGCCCAAGGTGTATCTGCGCGATAGTCGGGGCGCTAATACTAACAGGGGCATGCAGGT
	1148	GCGGGGAGTAATTGGCTAGGCGGAGCATGATGGACTTATAATCCTAAAACCTCCGGGCGTGGTCGGCGAACTTTTTTAGTTCTTTTATATGGTTCCTGTTGCTCGGAATTGGTATCTTATGGTTTCGCCCACCGTCATACGAACTAACAAGGGAATGTGGTAACCGATTATCGTGCAAAGACTAACAGGGGCATGCAGGT
	1149	GCGGGGAGTAATTGGCTAGGCGCGCGCTCCCCTGGGGATCACGCTCCCAGGGACTAAAGCGGCGCTGCTATAGGGAAATTCAGTACGGACACCTTAACTGTAGCGCGACGCTCCTAATCTTCAGAGAGTCTGGGTGCCGAACCCGTTGCACCGATAAGCTAGAGTACGAAACGCTCTATAACTAACAGGGGCATGCAGGT
	1150	GCGGGGAGTAATTGGCTAGGGTCATGAGCGTTAACGTGGTATTTGTACCTGTGCAGTCCAACGGTGGCAAACGACTCGGAGTTTATGTTCTGCTGACCAGGTAGTTTGCACTGAGGCCTATCTCAGGATCCTTAACTACGGCGGGCATCTCACTGACAAACTCAACAGGACCCACTTTCCACTAACAGGGGCATGCAGGT
	1151	GCGGGGAGTAATTGGCTAGGCGGTTGACTGCTCTCGTTTTCACACCATGTATGCTAAATACGTCGTCATGCGAGGCCCGGCAGGTGAAGGTTACACTGAGGAGCGTATGGCATTGTGCTGGGATGGTGCGAAGTCGCCAGGGTTAGGGAAGGACCAAGAATACGCGGAGCCCAGCAAATTACTAACAGGGGCATGCAGGT
	1152	GCGGGGAGTAATTGGCTAGGCCTAAACCAGAAGTCTGTCAAGCCTCCTAGCTTACTGGTAATCTCGTTGGCATTTAGGTTTACTATCTAATCATTCCGTTCGTGCGTACGCCCCACGGCCCCTACACTCGCCGCGTTTCAGACCCGGCGTCCTTCACGCAGCTTTGCCCTCCGTAATTTAACTAACAGGGGCATGCAGGT
	1153	GCGGGGAGTAATTGGCTAGGGGCGCCTTCCCTAGAGTTCCCCGTGGGCGATGAGTGCCCTCCTCCAAATAATCAATCGCTGCCTACGTCGATTTAGCACTCAATCCAATACACGGTCATTCCAACCCACCCACCAACCAACCAACGAACACACCATCCCTCGATCCGCAGGACCGTATACACTAACAGGGGCATGCAGGT
	1154	GCGGGGAGTAATTGGCTAGGCGGGAACCTAAATGGTCCCTTGTTGACGGTAGCAATACAAACCTTATTGTGGGTGCGTCGCCTCGGTCATGGGGACCGGTAATGAAGGAGCTTCAGCTCTTGCTGGCACTATCTTAGCCTGAGAAGTGTGTCACCGAAAGTCGTTCCAACTCTCCGTACAACTAACAGGGGCATGCAGGT
	1155	GCGGGGAGTAATTGGCTAGGCGAGCGAGGCGGCTAAGCGTGCCCTATACCTGGTGAGACAGGATCACTGATTAGTTGTATTACAGTTATCAATTCAGAGCTTCTACCAGACAACCCCAGAGACTCTACTATCCTTTGACCTTATCAATGGACATAAGCCATACCATGGAACGATTTGAAGACTAACAGGGGCATGCAGGT
	1156	GCGGGGAGTAATTGGCTAGGGGCGCGAACCCGTCAACGCACGCTCACTCCCTCACACAAACCAACCCTCCCTTAAACCAACGAACGCTCAAATACACGAACACTTACTTAAACACATAAACGCACCCTCCCACGAACGAACCAATAATCGAACCCTTACACGCACAAAAATGGGCTCGAGACTAACAGGGGCATGCAGGT
	1157	GCGGGGAGTAATTGGCTAGGCGAGAGAGGACCTGTGACCTTATGCCCCGAGGGTCGGAGTATCCCTTTCCATTCAAAGTAGAGACTTGAGTAGCTGTGATGCTAATGACTAGACTGGCATACGAGCCCCTAGACGAACGTGGGTTTGGCTACTACTACGGCTCCCGAGGTTCTAGATCGGACTAACAGGGGCATGCAGGT
	1158	GCGGGGAGTAATTGGCTAGGCGAGTGCGACGATGAAGCCACGACCAATATCCTACACACTCGATCCGTTCATTAAACGCACGTTTAAATAATCGATCACTCAATTAAACCCTAAAATGATCAAACGGACTTGAAGAAATTTTTCGACAATCTTACGGATCGATTGGCTAAGAGTAACCTAACTAACAGGGGCATGCAGGT
	1159	GCGGGGAGTAATTGGCTAGGCGCGCGACATTAGATGTCTCTGTCCCAACCGTTAGGGCACGTGCTCTTAGCCAAGCTCAAACGACCCTAGTTCATCGGGGCGATTGACACTCCCGGCTGGCAGAACAGGGCCCGTAGTCATTGTCAAACATCCTCCTTCGTGACACACCACAACCAGATTACTAACAGGGGCATGCAGGT
	1160	GCGGGGAGTAATTGGCTAGGCCCCCATGCTGGCCAAAGAAGCTAAGAGTTACCACAGGCCGCGATCACTGCCCCCGGCCAAAAGAAGACATCGCGCCGCAAGTGCTATTGGGAGTCTATGAAATCAACTTCAACGTAAGCATCACACGGACCTTGCCCTTTGTGTGGGCCACCGAAGTAAACTAACAGGGGCATGCAGGT
	1161	GCGGGGAGTAATTGGCTAGGCGAAAGCCGCCAGGGCACTGAGTAGGCACCTTTCAACTCCTACCTAGGACGAAATCAAGGCGCGCATCGATTAACGCATAAACCAGGGGCGTAAGCGGTTTACAAACCATACGTCCTAAATAACGTCAGCATTAGCACCAGTCGGGACAGATTTTTATCCACTAACAGGGGCATGCAGGT
	1162	GCGGGGAGTAATTGGCTAGGCGATACGGAGATTGGCCAATCCCGTAGTTCGCTCGCTCGAAGACAGGCAGCGTAACCCTCAAATACCCCTGTATAAAGCCACGCGTGGCGTCAGGCCGTAGTAGTTGCGCGACCAGAGTTACTTCTCTGAATCAGTCTTCGCCATGGAACGGATGTACGGACTAACAGGGGCATGCAGGT
	1163	GCGGGGAGTAATTGGCTAGGCCTTATATTCGAGGATAGTGTCGTAGTCTGTAATGAAATGTTTGCATGACACTGCTGCCTTCCCTTAAGTAGCGGTGAGACTTCGAAGTCCCTATTTGTGGCCCTGATTTTCCATTGACGCATGGCGCTCTTAAACATGGAAGTTTTCGCTAGCTGCCCCACTAACAGGGGCATGCAGGT
	1164	GCGGGGAGTAATTGGCTAGGGGCAGAAGCATCACTATGATGCAGCCTACGCTTAATTTATACCCACGAGCGACTGGAAGTAGTGACTCAAATAGCCGATTCTATCAAGATTTAATGTTTGGAAAGGTCACGATGGGTCTGCCGACACGATATCGAGTCGACGGTAAACCTTTCTCGGTGCACTAACAGGGGCATGCAGGT
	1165	GCGGGGAGTAATTGGCTAGGCGCAAGTCGAAATCTTAGGCACAGCCGTAGTCTACTAATACCCCCTAAGTAAATCCAAAGAACTTTGCAATACGCAGAATCATAGTGGGACCGCTGATGAAGTCAAGTATCCTCTAAAACATACAACAGTGTGGTAAATGTTCCGTGTGAACCAGGTTCTACTAACAGGGGCATGCAGGT
	1166	GCGGGGAGTAATTGGCTAGGCGTAGACGGGAGCCTTCGAGGACACAAGTCGAGACCCTGGGATTTGCCATTAAAAGAAAAGTTCGCGGATGGTAGTCCGAAGACCTGTAATGAACGTCAGCTGGGGTTCGTGCAGTAAACGTATACGCCCGCTGTGCTCCCGCCTGCATAAGCCGGTAAAACTAACAGGGGCATGCAGGT
	1167	GCGGGGAGTAATTGGCTAGGGGCAGACACACCTGGGACATTGCACACGACTAATATTGTAAGTGTATTTGCATGGATTATCGATTGCTCATTTCTGCTCTTCCCCTAAGGTTGTACTATCGTCACTTCGTTGTTGGCTTCAGGACGGTAGCCAAGCTGCTGTCCGAAGGGATATAAGGGAACTAACAGGGGCATGCAGGT
	1168	GCGGGGAGTAATTGGCTAGGCCTTAAATCGTTAGTGCTTGAATCTATAACTCGTAGCGCCTTGTCCTTGTAGCGCTCTGCTCGAGTTAACAGAAGAAGAACTTAAATGGCTATCGGTCGCATGCCTTCTGTCCGTCTCCATAACAGGCGGACAGGGGGCGGCGGCTATCGATAGATACTGACTAACAGGGGCATGCAGGT
	1169	GCGGGGAGTAATTGGCTAGGCGCATCTGGCGGAAGACGGGGTGCTTAACGCCCAAGCTAATCCGAACCGTTCTATGGTCTAGCTGAGTAGTAGAGTGCCTCACCATCGAGTAGATAGTAATACTTGTAATAAGGTAAGTAGACCTGTTGGCTGCGTAGGCCTCAGCGGGCCGTTTGTAGTACTAACAGGGGCATGCAGGT
	1170	GCGGGGAGTAATTGGCTAGGCCTACAGAAAGTGGGTGATTTTAGAGAAAGTTTTGCGCATCCCCCGTACCTACACCTGGTGGTTTGCAGCTTTCCCTCACTGTACACCATCCATCGGGTCATTCGAATCTGAAAGGTCATTGACTTGGCCGAATTCCCCAAGTAGGCCGGTAAACCAGGTACTAACAGGGGCATGCAGGT
	1171	GCGGGGAGTAATTGGCTAGGCGACACGTGTGCCCATTTCTACGGGCATCTTTTATCAAGAGAACTGACGGGGTCCCTAACAGTGAGGGTGCAATCAAGTATGGGAATATATGAACACACCCTTTTTAGTAAACAGGGGGCGTGGTGGGGACTCTTGTGAACATTACCTACGACTTCCGCCACTAACAGGGGCATGCAGGT
	1172	GCGGGGAGTAATTGGCTAGGGGCAGCTGGGAGCAAGATTCTACACTAACGTTTAACTCCCCCAGTAAAATTATTCTATTTGGGGCGGCCTTCTGACAAGCATTATCTTCTCACCATCACCATGGGACGGTACCTGTAGATTGTTGTCTCGCTGAAGTCCTTGAAAAGAGGACTGTCGTGCACTAACAGGGGCATGCAGGT
	1173	GCGGGGAGTAATTGGCTAGGCGGTCTCGCTAGCTTGGGCCAGGTTAAAGTAGTACTGGGCAGGGCGATGGTATCCGTGCATATAGAGAACGCCCATTCTAGGCATCTCAACTTAGTCCGTGTAGTGCTAACGGTTCACGTATAAATATATTCAGCGTTTGAATACGTAAGCATCCATGTGACTAACAGGGGCATGCAGGT
	1174	GCGGGGAGTAATTGGCTAGGCGTTTAGAAACTGTTAGACATTTGTACGACAAATATGGTACTCGGTTTGATGGTGCTTAGATGTAAGATGAATTGAATTCTACCGTCAAAAGATATTGCAGCGGACAATTACTACAGAAAAGGGCCGCGATGGCTCCCGCACGGCTAGGAACTAAAATAGACTAACAGGGGCATGCAGGT
	1175	GCGGGGAGTAATTGGCTAGGGTCCCGCGATCAGTATCGCACAATCACTCCCACAAACCAACCAACGCACCATCCCACACTCCAACCAACGATCCCACCATCGAACCAATAAATACACAATCGATTACACAAACACACCAACCCACCCACCAATACACGATTAAAGTTTGAGCGTAGAGGAACTAACAGGGGCATGCAGGT
	1176	GCGGGGAGTAATTGGCTAGGGTCACGGCCCTACTGCCCAGTTCCCTAATGGGTCGCAAAAAAGTCTATACCAGAGGCGAATTCGATCAGCATGCCGCAATAGGCTCCGATGTGAACCACTTACCGAAACTTGAAAGATTCCGCTAACTGGTATCCTTTCATCTATTCGCCGACGAAGACAACTAACAGGGGCATGCAGGT
	1177	GCGGGGAGTAATTGGCTAGGGGGTCCTAATATCGAACCGTTTCACACTCGATCCGGCCCTCGCATAATCAAACGATCCAACCATTCATATCTTAATCAACGCGTCCAAGCTACTAAGCTCGTCCGCGCTCTGTACATCCACGCTCCAACCATCGCATACTCGCAACGCACTGATGCGAAGACTAACAGGGGCATGCAGGT
	1178	GCGGGGAGTAATTGGCTAGGCGTTCTCGTGTCCACGTCGTGCGTAAACATCGAATCTAAACAAACGTGATGGGAGGACGGGCTAGGACCAATGCAAAATCACTCGGTCTCCACTTCGATCGCAGGAGGACCCGCAGCAGAGACACACCAGCTCGATCAACTGACGTCTTCCGTGAGAGATACTAACAGGGGCATGCAGGT
	1179	GCGGGGAGTAATTGGCTAGGCGTTTCTTGACGGACTCATGCTCCAGCTTTTGGCATACTCGCGGCAATCGCAGTAGAACTTCGATATATTTAGGGATAAGAATTTTGTCATCTACACGGGGGAACTGCTGGTGGCAGAAGTGGTCGTGTATATCATAACAACTGGAGTTTAGGCCCCCTCACTAACAGGGGCATGCAGGT
	1180	GCGGGGAGTAATTGGCTAGGGGCAACGAAGATCCCAACCTCTTACACCGTCAAAGATTAGTACAATCGGCAGGGCCCGAACCGTCGCTCCATCAATCAATCCCCAACGCGCTATCTCCATCGAACGCACCAATAACTAATCCAACACTTACAGACACACACAGTAGTCGTCTCTTGGCGCACTAACAGGGGCATGCAGGT
	1181	GCGGGGAGTAATTGGCTAGGGGCAACACTGCTCTATAGCTACTAACAGCACTTACCGTCATCTGCCAAAGCCGACTGTGGGGTGTATTCTCTTGCAACTTGACTTGTCGTTTATCTGACATTATGCGGCCACCTGGCAAGAAATAAGGATTGCCCCGCCAACTTAGGCGGATCTTAAGTTACTAACAGGGGCATGCAGGT
	1182	GCGGGGAGTAATTGGCTAGGCGAGAAAACAAGCTGAAACCTCGACTCCTCACGTCGATACGAAGGGTTACTCTTCTATAGCCCACAATGTCCGTTGGACCCAAAAAGGTAGGGTCCCGTGGACCAGGCATTTGATTGAACGCACTTTACTCAAGCGGTTGGAAAGGGAGACCCAATACAAACTAACAGGGGCATGCAGGT
	1183	GCGGGGAGTAATTGGCTAGGGGAACGTCTGAGTTATTTGGACCGATTTTAAAACCTTTTCAACTAGGGTGCTCGACAGAATCACTAGCAGGAAACCTTCCCCATTAATAACCATCACTCTACCACAGGGAGTCGCGAACCGCCGCCCAGTTGCGCGTGTATTCTCATTTACTCCCGACATACTAACAGGGGCATGCAGGT
	1184	GCGGGGAGTAATTGGCTAGGCGATCGCGAGTAGGATTACACGCACGATCAAACCCTCACTCACATAATCCAACCATCCCACGATCCAACAATCCCACGCACCCTCACACGCTTACTCGAACACACGCATACTTACTTAATCCATCGCTCGCATACTCCATTACTTGGGGCCAAACCAACCACTAACAGGGGCATGCAGGT
	1185	GCGGGGAGTAATTGGCTAGGCGACTGCCGGCTGTGTCAGTCGGAGAACCCAAGAAAGAAAATGACAAGAAGTTATGACGCAGTGATGCATGCACACATTTCTGTGACAAGTGTCCGTGTGCGCATTGAGCTAGTGTCTATGAGCCTGTCATTCAACAGCGGGTAAAGGGGCGTTGCTTAAACTAACAGGGGCATGCAGGT
	1186	GCGGGGAGTAATTGGCTAGGCGCCTGAAGCCCCGGAGCGTGCTAGACGGCATGCGTACAGGACCGCGATGCCGAGACGCGAGAGGGACCCAAATTTCGTCGATCGAACTAAACAGCCGCTGTGAGGTGGGAGTAGGGTGCAAGGCAACCAGTCTTGTCGAGACCGTAAAAAACACTCCAAACTAACAGGGGCATGCAGGT
	1187	GCGGGGAGTAATTGGCTAGGCCCATCCCCAATGGAGACTTCACGCTTTTGAACTACGACCGAAGAACGCACACTGGTTTGGTATGAAAGATTGATCGGGGTGAAATGTTCAGCCTTTCGCGGCCACTGGTTATGCGCAGAGCTCTGACCACCCCGCGTAAGATAGCGTCCAGATGGGGAAACTAACAGGGGCATGCAGGT
	1188	GCGGGGAGTAATTGGCTAGGCGTTGGCTCGACCCTATTCCTGCGGCATACAATTGGGCATCGTTCTATGCGCGACAGAGTAGGGTCCAAAATTTCCGGTAAAGTATCATCATCTTGGGGGCCATTTCATCACTAACAGTCCTCTACTAATAGAACCCCGCCGTGTGTTTTGCAACGTGAAACTAACAGGGGCATGCAGGT
	1189	GCGGGGAGTAATTGGCTAGGGTATTTGGCGTTCACCTTCAGATAGGCACATTCTTCCCCAGCCAGGTTGAACGCCAGCTATTCACGAGCTTACGCATTCCGGCGGGTACGTTCGCAGGTTTTTTGGCATTCCCACCCCTTGCTAGGCTACATACTTCCCGTTAGGCATCGTGGGGACATCACTAACAGGGGCATGCAGGT
	1190	GCGGGGAGTAATTGGCTAGGCGCGAAACATCCCGATCTCCCCGATAGGCAATCTCTTAATGTACCGCCGACCACGTGGGCCCGTTTATTGGGGAAACGAAACCGAAGTGTTATAACCGTGTTCCATGCTACTAATATGAAGATGAGACGGCGGGTTCTGGCATGGGGCCTGTCTGATACCACTAACAGGGGCATGCAGGT
	1191	GCGGGGAGTAATTGGCTAGGGTCAGGCGGTTAGCATGCACATAGAAGGAGTATACAGCTTTTATTGCCGTCCCTCCGGTGAGGCCTGGCCTGACTATTTCCTCGTCGGGTATTCGGGGCGGAATCGTCGCCTACCGACATTGTCCAGGACCCGCCACCTCCGTGGTGCGATATAGAACGCACTAACAGGGGCATGCAGGT
	1192	GCGGGGAGTAATTGGCTAGGCGCTCGAACGCCTAATCGTCCCATTTTTCGTCCGCTGGAACACACGGCCAGCTCCAAAGGCCCTTAATTACACCATCGTTCGAACACTTACTCGCTCGCACGCTCACTCAAATACTTAAACCCACAATCGATCGATCGCTCGCAGTCTTGGTATCCGAAGACTAACAGGGGCATGCAGGT
	1193	GCGGGGAGTAATTGGCTAGGCGGCTGAAATGCACGGCGAGTCGTAGAAGGGGGCTGTTTGTTAAGGCCCACTATTGATGGTGCAGACGAGGACCTGCTCCTACTTCACATACGGAGGTTCGAAGTCTCCAACTCGACACTTTCCAGGCATTAATACTCAAGGGATAACCCCATGACTAGGACTAACAGGGGCATGCAGGT
	1194	GCGGGGAGTAATTGGCTAGGGGCTGAGTCGAATTCATTGGTCATCCCATCGGGCGCTCAGAAGCCACAACAGGATTGCCATATCACTCGGCCGGTCTTCGTACACCAGCCACGGATGCCTATACATACCCGTTCAAATCCTGCAGCCGAGCTGTTTTTTATAGGCGACGAGTCGAGTTGCACTAACAGGGGCATGCAGGT
	1195	GCGGGGAGTAATTGGCTAGGCGGGGCGGATTCCAGCTACGGGATGGGGTAGGCACATTAGATCGACTTTAGGCTCACTTTATGCACGGGTTATGTCTGGAGAAGCCAGCATCTGTAAGTTGACATAGTTGAAATAGCCCCAAGTCGTAGTGCACTGATTAGTACGACAGACGTAGACTATACTAACAGGGGCATGCAGGT
	1196	GCGGGGAGTAATTGGCTAGGCCCCCCTACCTACAGTCCGGCGTTTGTGAATGTCGGCTTATAGGGTTCGCAGTGTTTGGACTGGTATGCCACTAGCCATTGTACAGGAGGGGCACGCTAGTCCCGCTTACCTCAAGTCCCCGTCAAGTGCGCAGCATTTCGAACAGCGTTGCCTCAACCCACTAACAGGGGCATGCAGGT
	1197	GCGGGGAGTAATTGGCTAGGCCCCGGCTCCTCGCGGCAGCACCGACATCCAGGTACCAAGATCCCAGACTACATCGCCGGACGCACGGTAACTTTAACGGGTGTGGTATCTGAAGTGGTTGGTCGAGACGTCCTTCTAGATAGCACGCTGAAGTACATCTAGATATGGAATGCTTTGGCGACTAACAGGGGCATGCAGGT
	1198	GCGGGGAGTAATTGGCTAGGCGACCGCCTTCAGAGTCCCAGAAGTATCAATAGTGACACCAATGCTACCGCAGGGCGTGATTAGGGTATCGTCTTTTAAACTAACCTGAAAGTCCGCATAGGCATCCCAACACTCCGAAGTAGATCCGTCACCTCATTAGATGGGCATGGGCGTATTTCTACTAACAGGGGCATGCAGGT
	1199	GCGGGGAGTAATTGGCTAGGCCCAATGGTTCCGTATCACGACTCTCCCCTTACCGGGGGCTGCCTCGCGTTCAGATTGTTTCCATTGTTCAAACAAACCGGCCTCAACCCCAGTGTACGACCGGTATATGCTCCTCGGCAGCAGTCTAACCTAAAAGTCTCCGATAAGCACCGTCCAACGACTAACAGGGGCATGCAGGT
	1200	GCGGGGAGTAATTGGCTAGGCGTATCAAGTACACTATCGTGGTGGGGCATGATAAGCACAAGGCGATAGTGTTGAAGCCTTGAATCAGGAGAGTTGTGAGGGACGTCGTCTACAATCGAGACGTTGTATTACTCCGGGGAGTTTCGCTCAGAGGCCTAAGGGCGGGTTGGAATATTCATTACTAACAGGGGCATGCAGGT
	1201	GCGGGGAGTAATTGGCTAGGCCTTACGGTAATGTATCCAATAAACGCACCATCACTCCAACACTCCCTTACACAATCACTTAATCGATTACATACATAATTACTTACACACTCGCTCGATCCATCCATCGAATACACACTCGCACCATCGATCCCTCGAACGATTAACATGGCCTGGCAAACTAACAGGGGCATGCAGGT
	1202	GCGGGGAGTAATTGGCTAGGCCCAAGGTAAAACCCATTCCCGCAGGCATTTAGCCATTCCGGTTGCTAGGCACGTAGGTAGGTTTTTTGGTAGCTTGCTTGCTACGCCCGCCTTTAGGCACGTACGCCGGCACGTAGCTTGGCCTTTTGGTAGGTTGGCCGGTAGGGCTCTTCAGTGCTCACTAACAGGGGCATGCAGGT
	1203	GCGGGGAGTAATTGGCTAGGCGGAATTGATTGCCCGCCTAGTCTATCGCGGCAGCCATTGTAACCTAGAGGCTTATTGCGTAAACACGTAGTACCAAAGAATCGAGCATCTCGCTGGGCATAGGAGCCGACCTTGACTGCCCCGTCGAGACTCACCCGAGCAAAGGGGGCGCGACGTTAAACTAACAGGGGCATGCAGGT
	1204	GCGGGGAGTAATTGGCTAGGCGGGGGGATTACCGTAGCACTAGCAGTCCCCTGTACACCACAGTAAAACCAAGTATGATGTTCGGACCGATGATACGGTAACGATGCGCGCGTTTTGAGTTGATGTTTGATCGAGTTACGCTTGGTTCTTGAGCAATTCATAGCTTGTCTAGGGGCTGATACTAACAGGGGCATGCAGGT
	1205	GCGGGGAGTAATTGGCTAGGCGTTACTATCCGTGTTGGACCCGCGAGGTATTCTTGGTCATACCCGCCTACTAAATTCTTCGACATTTCCAGCGGTTGAATAGATACACCTTTATCTTCCGTAGCCTCCGCAGGTGCCTAAATCCACATTACGAGGTCGGTCATAGCGAAACACGGCTGAACTAACAGGGGCATGCAGGT
	1206	GCGGGGAGTAATTGGCTAGGCGACCTTCATCCGGCGGCTGATGCCCAGTACGTGCTTACTCTCGGGGGTGCTCGGATAACACACATACTTGCCTAGTCTACATACCCAACTCACTATTTTGTAGCTTACTCCGTTTGTCCGAACTAGACAGGATTGTTCCCATAGGCCCGCGGTTACATGACTAACAGGGGCATGCAGGT
	1207	GCGGGGAGTAATTGGCTAGGCCTAAGACGGGGCATCAACAGCGAAGTCCGATGAGGGTATTGCCGTACAACCCGCCTGGATCTCAACATGCAAGAGCGGTTGCTTTGATGACCGAGCCTAAGGTTCTTCCGCTCTAATTGACCTATATGCGTTTTAAAGCGCAATGCCTATTTCCTGCTTACTAACAGGGGCATGCAGGT
	1208	GCGGGGAGTAATTGGCTAGGCGGGGGTCTATATAACCGAGCCACGCTGCTTTAGGAGAGATATACGACTTCGCCGATTGGTTTCAGTTAGACGGCGAGGAGGCGATTGCTGTCAACCCGACATACGCTGCTCTTAGTCTACCCTTCTGAGGCGCCCTTTAAATACGTGCAGAACTATGGAACTAACAGGGGCATGCAGGT
	1209	GCGGGGAGTAATTGGCTAGGCGTCTCTTTATTAGCGTGACCGTAGCCTACGAAATACAATCACCATGGCAAACGTCCGTGACGTACCGCTAGAGCAATTCCGTGGCTAAACAAGGCCCCAGACCGTCCGCGCTCCACCATGAGATTAAGATAGGGTTTGACAAAGCTCTAGTCCGGTACCACTAACAGGGGCATGCAGGT
	1210	GCGGGGAGTAATTGGCTAGGCGCAGGGCACGCTTGGACGTTTATAATCTATCCCTACCCAGCGCAAACGCCGCTCAGTGCCGATCCCCAGCCCGCCAAACATTGGAGTTAATGGGCTCCAACAGTCGTACCTCCTCGATTGCAAACAAGCTTGATTTAACGGCTCATGATACTCAGGGTTACTAACAGGGGCATGCAGGT
	1211	GCGGGGAGTAATTGGCTAGGGTCATTCGAAAGAAACCGCTCGAGAGTATGAGTCCCAATCCTAGTGTCACGCCTTGGGTCACTCGTACACATAGTCCAACTAGAGTCTTGGGGTCTGACTTCCCTACTATGTCCAAAGATGAAAGATTGATGGGCTACTCTAATTACCGGGATGCTGCACACTAACAGGGGCATGCAGGT
	1212	GCGGGGAGTAATTGGCTAGGCCGCTTTTAGGCCAATCTACTGATCGCCCGAATTATGAGGCTCCGCTACTCTCTGAGCAGAGTTTATAGCTCCTAGACAGAACATACTCTCTCACGGCGTATTTCATATGCGACAAACCACACGATCCGCCCCCGCGACACCTGAACGCCGATAACCATCACTAACAGGGGCATGCAGGT
	1213	GCGGGGAGTAATTGGCTAGGCGAGTCTGTGTGTTCGGTGTTGGGCTCAATATAGAAACTTATTGCTCAAACTGAAGCGGAGACTCACGTACGCCGCGTAGAGACTCGGGATGTCACACTGGAGTAGATGCGGGATCAAAACAGAAAGACCCTTGGCGCCATTCTTGTCATTCGACTTCCAACTAACAGGGGCATGCAGGT
	1214	GCGGGGAGTAATTGGCTAGGCGTTTTAAGACCCTGTGAAGTTAAGTAGAACCCTTATAAAAAGGGCGCATGAGCTGACCCCGATAATAGCGATGGTGTTGGTTGCAGCGTACTCAGCATAAGATACGGGCGGGAAGCCAAGTGCTATATCAAATCCATTGCTCATTAGTACCCCCTGCCGACTAACAGGGGCATGCAGGT
	1215	GCGGGGAGTAATTGGCTAGGCGTCAGCTCCCAAGATGTCATAATTCAGTCTCGTCGCCCCTCATCGTGGCAAACGCACATACGGAAGTGCTGAGCTACACACTTTCGCACATTAATTTCTGTGCACTAGGCGCAAATGGGACCTGCAACTATCCGCACCACCCATCGCCCCAATGCTCTAACTAACAGGGGCATGCAGGT
	1216	GCGGGGAGTAATTGGCTAGGCGAGGAGGCCAAACGTATGAGATCGTGAGTAGAAAGTACAGTAAGCACCTACATAGGCCTGATGTGTTTAAGCTTATTTTTACCGCGTCCGTATTACAGCACTAGTTTGGCCTCGAGTTCATAACTAGGGGCATCTTGCCCCACCGATGTGAACCATTCCACTAACAGGGGCATGCAGGT
	1217	GCGGGGAGTAATTGGCTAGGCGCCCTCGATTAGGGATGAGTGTCCGGTCGGTCTCGTTCTGAGCGCACTCCCGGCTCGCTAGTTAACCGATTAGATAACGATATTGATGTTCCATCAGCGAGGCCACTGTTCTTAAACGCCCGATCTAAAACAGTGATGTCTCATATTTTTACCCGCCGCACTAACAGGGGCATGCAGGT
	1218	GCGGGGAGTAATTGGCTAGGGGAAGATCTGGACCTTGGCGAGTTCAGGCTCCTGTCTTCATCTTTTATGTAACGATGCCTTATGTCCAGGTTATCCAAAATTCGGAGTCGTCGTCTCCAAGCAATAAGGTGCACTTGGAATTTACGACTTGTCTTTTTTCGCTCGGTTTAGAATCCGTTGACTAACAGGGGCATGCAGGT
	1219	GCGGGGAGTAATTGGCTAGGCGCTTGCTTCTTCTGTGCGACTACCGCTTGACGGAACAATTTCTCTCAGGTACTTCCTTGTTAATCCTACCTAAGAGCGAGGCGCGCCGGTTTTCTAATTATACACGCTCTCAGCTCGTCAGGTCCTTAGCAGGATTCGTTACTTGAATGTGGGGTCTCGACTAACAGGGGCATGCAGGT
	1220	GCGGGGAGTAATTGGCTAGGCGGAACACCGCGATTTCCTCTTTGTCGTCTCATAGCCCGGCAAGTAAGCGTGACATACAGTGTTGTTGTTAGTAAGTGTAAGCCTCCGTGTCGTTGTAGACAAGAGTAGACCTTACAGAGCTCTTCTCCGCAGCTGTGTCTGTGGAGATCTGACGATCCCACTAACAGGGGCATGCAGGT
	1221	GCGGGGAGTAATTGGCTAGGCCTTGTGCATTCGACCGCAAGACGTGATTTGCGATTCCGGGTCCGATAGAGTCAATTGTATGAACCAACAGGAGTAGAGTCACAGATAGCTATGATCACATCGGCCGACTGCGCGCCAAGCATTCAGAACGAAGGTGTAAATCAGTACACGCAGCTGGGCACTAACAGGGGCATGCAGGT
	1222	GCGGGGAGTAATTGGCTAGGCCCCGGGTATCCATGCTCTAGATAGTGATTGATCTCAGGCTAACTGCCACGTGGCCAGGTGACCCCCAAGAATCATGGTCAGGACTCGTGACGCTCTAGTACGGCTCACTACATCAGTTCCTAAATAGGTTTCATCATTCCAGAACGAATCTAAGAGAGGACTAACAGGGGCATGCAGGT
	1223	GCGGGGAGTAATTGGCTAGGCGGCGCGGTCACGTATACCAATTTCCATTCGGAGGAGCTAAGTCGTTGGGATCAAATCGCTTGCGATGCCAGGCCTCGCCACTGAGAATAACGGTCTTCGGGAATAGTATGGAGCACACTCGGATTCAGAACGTAGCACCTCATCACAGGGGCTTTAGTAACTAACAGGGGCATGCAGGT
	1224	GCGGGGAGTAATTGGCTAGGGGCTAATAACGTGCTCCAACCTAATTGAGATCCAGGGAGCGGCGATATGTGACTCGTGACAGCGGTATGACATGATCCCGCAGGTGCCCCACTCACGGCCGTAGTTGATTGTGCGATTACGACGTCGGCAGCGGTTTCTTGTCACGCACGCAATCCGTTAACTAACAGGGGCATGCAGGT
	1225	GCGGGGAGTAATTGGCTAGGCGGGGTACACGGAGTCCGTACGAGCTCAGAATACATGACAGATGTAAGTCTAATATATCATCCTGTGCTCAGTACCTATCAGACACTTTCGTTCGCTAGAAACTCGTATCCGTAATTGTCCCATAGTCGCTGCGGTTCACGGAATGAAAACTTTTCACGCACTAACAGGGGCATGCAGGT
	1226	GCGGGGAGTAATTGGCTAGGGGCGTAAAGTTTAAGAGATATGCTTAGAATCCCAGGCCTCACGAAATTGCAGCAGACAATCTGAACCAGCGTCTATTTCGTTGCTATTTAGTGCTTAATTCCAGCACAACGTGCAGGTCTGTGTGTTTGCAGCCCCCACTTAATGCCTGCGACGCCTGCTACTAACAGGGGCATGCAGGT
	1227	GCGGGGAGTAATTGGCTAGGCGCCGTGTGACCCTTGGCTAGAGCATTGTCGGGTTTATTACCCATGCCGGTATTCAAGGGGGTAGCGATGCGACTAGCCGCAGATTCTTCTCAATGCCTTGACCTGTTTCGTGCGCGAAGTTACTAGCACCAGATTACTCGGACACGTAGAATCGGATTCACTAACAGGGGCATGCAGGT
	1228	GCGGGGAGTAATTGGCTAGGCGGGTGAAAAAACCCACATCACAGACTTTAGACCCGGGACTGTCGAATTTTACTGCTGTCTGAAAAACGTAGCGCAAGTGAAGGGTGGCGCGAGGATTTGCTCTCATTGCAAGGAATGGTCTCTAGCACCTAGATGGACACTGCCCTTATTCGGGGATCTACTAACAGGGGCATGCAGGT
	1229	GCGGGGAGTAATTGGCTAGGCGGTCCACAGGTGGCATCTCCCCTGCACTACGATCGGACTCATAAATTCGAGCAAGGCGGTAGTATAAGCTTTCACTGTTCGGGTGGCATGTAAGGTTGGGGTTGACGTGCGTTCGTAGGCTCAGGGAAAATTCATTGCATAAGTGCGGTCCTGCCTCCAACTAACAGGGGCATGCAGGT
	1230	GCGGGGAGTAATTGGCTAGGCGTCGATCATGTCTGCACGCATGGTCCAGCGTACGAATGAACTCTCTTAGCACCCGATGGTCAAGTCAATTTACTGTCTGTGGAGACAATCGAGTGGAGATACTCGATAGAATTAGAGCGGTGGGAAAGCTCGTAGTTACATGGATTTGTGATGCTGCGCACTAACAGGGGCATGCAGGT
	1231	GCGGGGAGTAATTGGCTAGGCGCATTCCCCGGGCTTTTTTGGCCGCCCCGCACGCCGCCATTCAGGTTGGCCGCCCGGCCCGTTTTCATTTACGTACGTATTTACGCCGGCCGGTTGGCCTTTAGCTTCGTAGGCCCGCCGCTATTTTGCTTGCCATTTTGCTTAGAACAACCACATCATACTAACAGGGGCATGCAGGT
	1232	GCGGGGAGTAATTGGCTAGGGGCAGTAATCAAGATCTCGAAAATGCGCCACGCTCTTGCTTGACGTTCTTTATGTAGCATGGACTCGTCAGCTTGAGTGCGTTGCCGTTATCATCGAAACCTCCTTGGGCGCATAGTGCTGAGTAATAATAATGACCGATCACCCGGTCCAGTCAAAGCAACTAACAGGGGCATGCAGGT
	1233	GCGGGGAGTAATTGGCTAGGGTCATTCTAAGTCTCAACCGAGCAGTGCCCAGCCTGTCCATCACCAGCGACCAACGACGCGTACGTGCGTAGACTCTATTGACGTTATGCAGTCTCCCGCCACGTCCGTGCGGTCTGTCATGGATGAACCACCACCTGGACTCCTCGTGATACCTTTTACACTAACAGGGGCATGCAGGT
	1234	GCGGGGAGTAATTGGCTAGGCGTGGGCGGTTTGAGCAGGAAACTTCCTAAGGACATTACTGTCCAACTATAATACTATATAGGCTTGTCCGTTCTCGCCTATGTGCGTCAGTTCCGTGTACAAATAGAATAAGCGCTTGGCCCACGAAATCCCCACGCGGCGGTCAGATTTCCTTCTGTTACTAACAGGGGCATGCAGGT
	1235	GCGGGGAGTAATTGGCTAGGCCTAGGGTGTCGAAGGCTGAGAGCAGGTGAATGAAATCTGCCTTCCCCAGCATGACAAATAGCGGAGGGCATCGACCATATATCCTACACGGATATGTTCTATAGCTCGCCTAGTTTTCGTTTAACTATCATAGATCGTATCGGCAGATGCATTATTAGGACTAACAGGGGCATGCAGGT
	1236	GCGGGGAGTAATTGGCTAGGCCCAGTAATTAGTCTCCGCCCATATAAGGGTCTATGCATATACGTGGTATCATACAAATATTGCGGGTCCCACGCCGCTCTGTATTCTAGTTTAACGACAGATATCCATTTAACAACACCCCTCTAAAGTGTCCATAGTCGACCTGCAAAGTTTCTTAACACTAACAGGGGCATGCAGGT
	1237	GCGGGGAGTAATTGGCTAGGGTCAAATCAGAATATTTTCCGGCCGCTTGGCCGCTAGGTTCGTAGCTATTTATTCATTCATTTTTTCCGGCACGCCGGTACGCCGGCACGCCGGTAGGCAGGTAGGCACGTACGCATTCATTTTGGCACGTAGGCCGCCACGCCTTTGTTCTTGGCGGTAACTAACAGGGGCATGCAGGT
	1238	GCGGGGAGTAATTGGCTAGGGGCGCCCATCACGTTGGAACGACGAACTTAGGAGGGGCACTAAACTCTAGCCCACATTAGGCCGCAGAAACGACTAAGGCTATGATGATCCCACCAATCGCTGGACGACTATCGTCGAGACCGGTTTATTTCAAGGTTAGTCGGATGCAGACACTCTAGAACTAACAGGGGCATGCAGGT
	1239	GCGGGGAGTAATTGGCTAGGCGGCCATTGGCCCCAGCATTTAAAACCCGCGCGCGCCAACCGGATAACATCTTACGCTGCTCGGCCGGAGATAAAAGGGATGGGGTTGTCTCGTTGCAGGAATGTCCGAACGTGCAATTGAGCTGGGCCGGCATAACCAGTACTCACCGATATCGGCCTGACTAACAGGGGCATGCAGGT
	1240	GCGGGGAGTAATTGGCTAGGCGGTGCAGCTCACCCAGAGCGACAATGGACTAGATTTCGAAGAAGTCCGCGAACGGTTCATCCAGGGACCACGCTAGTCCCATCGGTTCGTGCGTTGTCAGGAGGTTTCGTTGCCCTTCAGTCGCGTAGGTTTTCACATAGCTAGACAGTCACTTTGCACACTAACAGGGGCATGCAGGT
	1241	GCGGGGAGTAATTGGCTAGGCGTGTCACGCAATCTCAACCCCTGGCTGTGTAGATAGAGCGCCCACGTCGTGGTAACTGACTGCATGTGGACCTTTGTATAAACTACAGACAAATCCCCCATGTGGCTATAATCTAAACTCAACAGAACGTGGAGGCCAGATGTGGGCGTCGTACACTTTACTAACAGGGGCATGCAGGT
	1242	GCGGGGAGTAATTGGCTAGGGGGTCAAAAACAAGTTCCACGCCGGAAAAGCATCCCCGATACGCACATATCTGACGTATATCCCCGGAGCGCTACCAGATGTAACCGGTTGGGTATGATCGGTGCATCATCTTCTCGATGACTAGTCTTTGATCAAACACCACCCGCTAAATTATGAAGGACTAACAGGGGCATGCAGGT
	1243	GCGGGGAGTAATTGGCTAGGCGCAACGAAGTATGGGCGCTCCGTTATGAGTTTCATCGGGCTCTATGATGTTTCCTCTTGACATGGTGTCGGACGCATGATGGAAGATAGGGCTCAGTTCCAAGTTGCCCGAGGTGGCCTTATAAACAGTCACGCACCATGGTCCCATTTTGAGCGCCTAACTAACAGGGGCATGCAGGT
	1244	GCGGGGAGTAATTGGCTAGGGTCAACAGAAGGAAGACGTCAGTGGCAGTATACATCTGCTGGAGTCCCACGGAATGTTACTTGACCGATCTGGATCTTTCCGTGCTGATACATCAATCACTTAGATCGAGACTACTATTAGCGAGCAGTAGTGATTCAGTTCCCTGCCGTGTAGACGATAACTAACAGGGGCATGCAGGT
	1245	GCGGGGAGTAATTGGCTAGGCGTCGACAACTCTATTCGTGGCGATCCGAAAGACCGACATAGGAGTTTGCGCCGCCGCAGACAGCCGCTGAGGGACTCTGTATCTTTGTCGAAGGATAGTGCAGCAAACCGTTGGTTATGTTTGTCGACGGTAGCGCGGTGAGTGTACTCGGTACCAATTACTAACAGGGGCATGCAGGT
	1246	GCGGGGAGTAATTGGCTAGGCGACTTCTCCCAACCCAGTACCATGAGGGTTCTACGGCCAACTAAAACTTATACAAGGTTAAGTCGCCGTTCATAAATTGTCCTGAAGTATCATTGATACTATATTTCGCAAACGATCATCAAGATTTCACCGCCGGTTATCACCCAGCATTACCGTCGTACTAACAGGGGCATGCAGGT
	1247	GCGGGGAGTAATTGGCTAGGCGCCACGTGCCCTGTCCAGTCCCTCAGGGCCCTGTCGGCTCCCGTCTTTAGTGGAATTTTGCGCGACCGTTGACATTTGGCCAACCACCGTCGTTGCGTCGTCGGGTGTGTCTTTTCTAATAATGGAGTAACGAATACAGGCCTTTTTACACGCGATTATACTAACAGGGGCATGCAGGT
	1248	GCGGGGAGTAATTGGCTAGGGGCTGTGGAAAAGAGATGAACAAACATATAATGCCTGATTTATAGCATGTTAATGGGGCTTCTTGCCATCATGCACTCGGGCCGAGCCGCAGTTTACCTGCGACCAGAATAACCCGTACTCCACAGACTGGCGTCCTAAGGAGTATTTCACGGGTGATTCACTAACAGGGGCATGCAGGT
	1249	GCGGGGAGTAATTGGCTAGGGTACCGCAACTCATTCAGTCGCGCTGCGATATACAAGACTTGATAAGTACAGGAAACTCATCCTGGACTGGACAAGGGCGTCAGGCACTCGCGCTCGGTAAAATTATAGGATAGGTTGTCTCCGTAAATTCCTTAACGCCATGGTAACATACTGACACCCACTAACAGGGGCATGCAGGT
	1250	GCGGGGAGTAATTGGCTAGGCGGTCAGGAGCCTGAGGTATATTTAACTGCGCGCGTACAGCGAAGGGAACTAGCTATCCGAGAAGATGTGCCCTCCCATATATATTAGCACGACAGAAAACTGTCTCAGTTGGCCACCTCGAAGATACACCTAAGACGAGGCTCAATGTCCTTCATGGCTACTAACAGGGGCATGCAGGT
	1251	GCGGGGAGTAATTGGCTAGGCCTATGTGTCAACGGGCGGATCCACCCCGTAAGAAGGTACACCTGCTAGAATCGTCGCGGGGCACTCATGCGCACGCTGGCGCACGCAAATGCGACGAACCCTGAAATATTGAAGGTCCATCCGGAGCCCGGTCGTGTAGTTAGAGTAAGTCGGTCGGCCACTAACAGGGGCATGCAGGT
	1252	GCGGGGAGTAATTGGCTAGGCCCCATTAGCGCGCGGTGGCAGAAGTTGTTATTACTCACGAAATGGTGTAATTCAGAACTGTCCGTGACCCTATTTAACATGCCACCGCCGGCTATTGTTTGATTCAAGCAAGTGGGACATCGTGTTGTACCACATTTGGGCCTCGTCATTGTAATGCCAACTAACAGGGGCATGCAGGT
	1253	GCGGGGAGTAATTGGCTAGGCCCACACGAGTTTACTTACATACACCCTCCATTAAACCCTCCCACAATCCCATACTCGATTAAACGCTCGCACCAACAAACAATTACACCCTTAATTACACACTCCCTCCCTCGATCGAACCAACCAACCATCGAACCCATACATCGGTAGTGGCACGATACTAACAGGGGCATGCAGGT
	1254	GCGGGGAGTAATTGGCTAGGCGTGAGCTCAGGGATTGCTCAGGATGAGGTTTGTTACATCTACCGGATCAACGGAACAGGATTATATGAGTTGAGTTGGTGTCCCGTGCTAAAAAAGCGATAGGTCAACGGCTTAGACCTTCACGCATCGGCCCAGTGCGGGAGGTGCTATCTTTTAGATACTAACAGGGGCATGCAGGT
	1255	GCGGGGAGTAATTGGCTAGGCGTCTCCCAATTGTCGCGATATGGCGAGCGATCGTGAAGAGGTGAAGGAGAGAATAATCACACAGCCCAGCTCGTGAGTCTGCTCACTGCTCGCGTAGACAATGTAGCATGTGGCTCCAATCGTATAGGTACAGTCCTGCTACATTCTTACTCGCGTCAAACTAACAGGGGCATGCAGGT
	1256	GCGGGGAGTAATTGGCTAGGCGGGATAATTCCTATAGCTATTCAGGTAGCTTGGTTCGCCTTCATTCCTTTTGGTATTTAGCCCCGTTGGTTGCCAGGTAGGTACGTACGCACGCAGGTTTTTAGGTTCGTTCGCAGCCAGCCATTTTCGCACGTTGCTAGCCCGGGTTAACCGAGTACTACTAACAGGGGCATGCAGGT
	1257	GCGGGGAGTAATTGGCTAGGCGATAACACTGCGAGAATGCATGGATCCTTCGCACATCAAGTGCCCCGCGAGTTTTAACCGTCGGCACGATCAAAGGCTGTAGTTTGTTGTTTGTTCCGGAAGGATAATTCGACCAACGCTTACGTACGCGGGGCGATTCTTGCGGGTAACAGCGCGCTAACTAACAGGGGCATGCAGGT
	1258	GCGGGGAGTAATTGGCTAGGCCCATAGAAGGCGGTACGCAGGTAGCCCTTCCGCTTGGCATTCCGCTAGCTATTCCCGTACGCAGCCACGCACGCCGGTTCGTATTTTCGTTGGTAGCTTTTCAGGTTCGTTTTCAGGCCGGCAGCTATTTTCGCCTTTAGGTTTCTGTGTGTTGGCCAGACTAACAGGGGCATGCAGGT
	1259	GCGGGGAGTAATTGGCTAGGGGCTATTAAATCATACGCTTATATGAACACCTATCCTGTCTACGTGCCCAGCCTCGTACGGGCCATCTGTCACGATGACCTCGATCTCCTGCAAGATGTTGAAACAGCAAGTGTCAACCACTAGACGATGCGTCTATGTCGCAAGTCCTGAGTGTTAGTGACTAACAGGGGCATGCAGGT
	1260	GCGGGGAGTAATTGGCTAGGCGGTGGACGAGAAGAAAGCGTACATCAAAGTTCATATATTTGTTCTCTGCTTTGGTTTTCTCTGTTGTGTGCTTGTGTAGGAGTCCAGCCTGGTATCCCTGTAGGTATACACGAGCGTCCGAGCGACGTGCAGGTTGGTTCGAGAAAAAGATGAGGACGGACTAACAGGGGCATGCAGGT
	1261	GCGGGGAGTAATTGGCTAGGCGTATCGCGGGTCAATAAGCTTTCCTCAGATAGCATAACGTGGTTTAGTCAGATTGAAGAAACGATTAAGTTCCTTGAATGCCTCTCAACGTCAGTCCCAGGCACAGAGGTACGTCCTTTGCTTCCCATCGATTAGACCCCAGGTAATGACTTGATCGCTACTAACAGGGGCATGCAGGT
	1262	GCGGGGAGTAATTGGCTAGGCGGTACTCGATTAAGTCTATTAAGCTTAAATTGACATGATAGGCGCCGTAGTACTCAGGATCCCAGGGATTCGGAAATCTGCCACAATGTTTTGCTACAAGAGCGCATTTTCACACCTCTCGCTCAGGCTTGTTATCAATAGGGAACCAACCTCAGTGTGACTAACAGGGGCATGCAGGT
	1263	GCGGGGAGTAATTGGCTAGGCGTGGGCATGACTATACTAATGTAGTGGAGGCATTCGGCTTTAGCGACTGGCCAAGGGTGTTCGATGTTTTTAACGTATTATCCGAGAGTTCTCTGTCAAACGCGTTTCAGCATCTCTCAGGCTAAGTTCATTCGTGAAACATTCCGAATGCCGTCACCCACTAACAGGGGCATGCAGGT
	1264	GCGGGGAGTAATTGGCTAGGGGCTGTTCACCCACCTCGTGGTATTTGACGTAGAGGGCTTCGCGTTCTCCCTAGTTCGACTCAGCTGGGGCACAGGCTCAATTGCTTACTTATCAGGCACGCGCCGGAAACAGATAGTTTACGGCCAGTCCGACACCGACTCATCACGTCAAGCGTGCCAACTAACAGGGGCATGCAGGT
	1265	GCGGGGAGTAATTGGCTAGGCGCTTTAGAGGCATCGTATCACGGAAGGCTCACGACGGACTTCAGTTGGGTGTCGTTACTCTAGTGCCAACCTGTCCGCAGGAAGTTGAATAACTTTTAACAGCCTTACAGCGCGTTCGATACTGCTCAATCGTCTCGCAGAAACGCTTCGGGTATTCTAACTAACAGGGGCATGCAGGT
	1266	GCGGGGAGTAATTGGCTAGGCGCAGAAGTTTACAACCTTTTGCATTGCCACTATGAGCCGTGACGTGATGCAGGGATACGTTCGGCCCACATGGGCAGCCCGGCGGGCAGTGACTTTGTAGGAGTCTGGCTTCTTTATATTGTCATGCAAACAAAGGGTTAACTTGACTCTACGCTTACAACTAACAGGGGCATGCAGGT
	1267	GCGGGGAGTAATTGGCTAGGCGGCTGGGGTAGCATTTTTTACACTGTGGTCAAAGTATCTTGGAGAGTCCTGTTTGCAAGGGAGGAAAAAGCTAATGCTTATTGGAAGACCGCAAGGACGACCTGTTCCGGGGTACGAGCAGACGGCTATCAAGGAAAGTCGCTCCATTTCGCTGCGTTTACTAACAGGGGCATGCAGGT
	1268	GCGGGGAGTAATTGGCTAGGCGGCCTTACCCAGCTTGGAACAATCTTCATGCGGTTGATTCGATTTATGGATCAAAGTAAACACTTAGTTGCTCTGGGAGTACTTCAGCAACTACGCTCCATGGAAAAACAATTGTGGCAACGGGCTCCATTTTTGCCTTAAGCCTTTGGGCCGAGGAATACTAACAGGGGCATGCAGGT
	1269	GCGGGGAGTAATTGGCTAGGCGGCGACCGGAAGCTACGAAGCCCCGCAATTAGCTGACTATCCTTACCTTCACGGTGGTCAGTTTGCAACGACCTATGCGGCACTTGCACAATAGTTGTCACTAGGAGCGCACTAGTATATACGGAGTGATCAGGGAGCGTAAAGGAGTTGTGTTTGCGCACTAACAGGGGCATGCAGGT
	1270	GCGGGGAGTAATTGGCTAGGCGAATGTTCCCGCAATTATGCTGTTTTTGGAGTATAACAGGCAGCCCTTGCGAGGCGTGAATGCTCGTGGCAGCCACTTGTATAGAGCGGTAATATTGAAAGGGCTTCGTTTAGACTAAAGAAATCCGAGTTCAACTTCTGCGCAGCGTAAACCGACGAAACTAACAGGGGCATGCAGGT
	1271	GCGGGGAGTAATTGGCTAGGCCCCATGGGAGATGGGTCAAGGTAGAGGTAACACTTCATGTATATTGCTCGCCTTGTCGAACACTTACATTGCAACGGTCAAACCTGATTGTGTTTTGTCAACTCGTGTGAAGATGAGAGAGATCGTCGAAGTGCTAGCGGTATCCATGCTTAACTTCGGACTAACAGGGGCATGCAGGT
	1272	GCGGGGAGTAATTGGCTAGGGGATCCACGCCCCAGGAATCCAACGGTGCATTCCCAAATACGGCCCGCTAAGGATAGAGACTTATTGAATTTGTGGGCGTTCCCGAAAGCCGAATCCACAGCCTAAACGATGTGTTCTTCCATAGGTCTTAGCCGGTGCTGGCTAGAGTGAAAATGAACGACTAACAGGGGCATGCAGGT
	1273	GCGGGGAGTAATTGGCTAGGCGGCCCTTTCGATCGCCTAGCCATCACGGGTAATCCCTAGTTATAGGTAGCCAAATGAGGGTTGTAACCAGGATGTTAACCCTGGCACTGTGACTCAGCAGACTTTAGATTTGATTGAGACACTGGGCAACAACCCTAAGAGACCCGGATAAGACCATCGACTAACAGGGGCATGCAGGT
	1274	GCGGGGAGTAATTGGCTAGGGGATACGAGGGCTTCTCCACACAATGCGAAAGCGAAATCAGCCCGGTGAGTATTGACGTAGCGCTAAATTATGACAGGTGACCACTGCCCTCACCGTCGACGCAATACCCACCTACGACTGTCCTTAGAGTATTGTCACGCGTAACAAATAGGGCGGGCGACTAACAGGGGCATGCAGGT
	1275	GCGGGGAGTAATTGGCTAGGCGGATTAGTACCTCTCAAAAGAGAATTGCCGTCTCCGCCCTGAGTCGCGTTTTAGTACGGAGATGCTCCAGGTGACTCTTGATACCCTCAAAGACGACATGACTGACCATAAGCAGGTTAGAATGACCTGACAAGACACACTTGGAGCTTTTCAGCAGCTACTAACAGGGGCATGCAGGT
	1276	GCGGGGAGTAATTGGCTAGGGGCTTGCCGGGTGAGGCACACAGCGCGTACTCGCCCTTGACCGAGAGGGGTCGGCTTCGCTGACTCGAACCAAGCATAGGAGAGGCATGATCAGCCATAGACAACCGGTATGCAAGAGTGGTGATGGCGGGTTCTATCAAAATGTTCACAGCGAAATCCAACTAACAGGGGCATGCAGGT
	1277	GCGGGGAGTAATTGGCTAGGGTCATAACCGGTAAACTGGATTTGACATACCATAACTTTTTGCAGCCGTAATTAGAATGGATATTTCGCGTCGCTCTGACACGTAATTGTAGGTAGAGCGGACAATTGGTACGTGCTCTGCCATTTTCAACCCCCTAGCGGTCCCACAGGCGGAAAAAACACTAACAGGGGCATGCAGGT
	1278	GCGGGGAGTAATTGGCTAGGGGACCATTGATGGATGTCGGGGCGTTTATACTGAATCCGTGGTAGTACCGTCCGGGAAGGCGTCCGGAATATATATCAAATGCCCGATTAAAGGACCCCGTCACGCATCACTTAGGTACACAAACGACCAGCCGCATACATAATTTTTACGGCTGTGCGAACTAACAGGGGCATGCAGGT
	1279	GCGGGGAGTAATTGGCTAGGCGTTTGCTTATTTACTACGGTGCGCCCGCACGCGTTCCGACATGTGTATACGCCGGACGGAAGTATGGAGAGAGGTTAGTATCGCACGAGTGCGCGGTACGAGTCGCACTGGGGTAGCCTTCAATGCTGGCGGACAAACACGTGGGCATAGTTAGAGTCAACTAACAGGGGCATGCAGGT
	1280	GCGGGGAGTAATTGGCTAGGGTCACCGAACCGGACGTCTTCCGGTGCCCGTGTTTGGATTCTGTAGTAACCGACCAGCGTATGCTTTGCCGGGGACTGCGCAGAAACCAAAGCGAATGGGTGTTCGTGGGGTCGTGTGTAGAGCGCACCCAGGAGAACCGCTACAGCGACACTCCCAAAAACTAACAGGGGCATGCAGGT
	1281	GCGGGGAGTAATTGGCTAGGCCCCCCTAGCACTTTATTACGCCGCAGCATTGGTAGGCAACATCTGCCCGAGCACATACATTAAGTACCAGTGACTTACATGATTGACAGAGCCCGTCAATTCTGTTGGACCCTAGCAAAGTAGGAAGTGTAGCTTACAAGATGACAGATGTGGAAGCATACTAACAGGGGCATGCAGGT
	1282	GCGGGGAGTAATTGGCTAGGCGCCGATTCGTTGGGGCACAGGTGAGCTTTGCGATCCCCCCGTCATCGCAGCTCGCGGGCAAGAACCCCGCCTCCTGAAGGCGTGTGTGCACAGCAATTCGACTTCTCATTTAAGGCTAGCCTCTACATGTGTATTTTCCCCCTCTCCAATACACCAGGAACTAACAGGGGCATGCAGGT
	1283	GCGGGGAGTAATTGGCTAGGCGATTTATTTAGTGCAGCAAAATAGTCCATAAGAGCTCATGCATCATAAATTGGGCCAGAAACCACACTAACTTCGGGCAATATTCACCGTATCCCCTGTCACCGGTCCCATATGGCCACTCCGGCCACGGGTATTTTCGTCCGCGCTAACCCGACCTATACTAACAGGGGCATGCAGGT
	1284	GCGGGGAGTAATTGGCTAGGCGTAGCTTAGTGGAAAAATAGGTAGCGACAAAGTTTTGCAGGGGAGAGGACAGCGGAGGGCCACACAGCCGAAACCTCCCGTGGGGATCTCCTGCGAAGGCGGTCAAGGACAAGGTGACTCGCGCGTAGAGGACATGTCGCTGGTTGGTATACGGACTCCACTAACAGGGGCATGCAGGT
	1285	GCGGGGAGTAATTGGCTAGGCGGATTACGATGTGGGAACTAGGGGCAGACTCCTATATACAACGAATTCAAAGACACGTTAACTACGGTCGGGAGCCCCAGGGTCGACTCCGTGCCGGAACCAGGTCAAGACCGGGAAGAGACGTTGCTCATAACACACGGAACTATGCAAACGCGCACTACTAACAGGGGCATGCAGGT
	1286	GCGGGGAGTAATTGGCTAGGCCTTGCAGCACTATTCAGAACAATGCGCAGACGCTCTATTCCGAGATGACGCGGCTATCTTAGTTCAATATGGGCTCCTGAAAAATTGAGTGTACGGAGAATCATGATATCTAAGGTAACATACTAGGTTGCAATCCTTAGAGAGTTCGCAGACAGTATAACTAACAGGGGCATGCAGGT
	1287	GCGGGGAGTAATTGGCTAGGCCATGCACTAGGTGGGACTCCCCAGCGAAGCGACCTCATAACGATAACGTGATACCCCACGCTAGTCCCATGCGTTGGGCCGCCTTGACGAATAACCGCATTTAGGGCACTTCGCCCGTACGCAGTGGGCTTGCCCGCCATGCCCTAGAGCATTGGCAGTACTAACAGGGGCATGCAGGT
	1288	GCGGGGAGTAATTGGCTAGGCGTGAACCCAGTAGATCTGGGATATTGAGACATGCCAGCCTACCAAACAACCGGGTACCTAGGGAAAAAATATCCAAGCGTCTGTACGTCCTCGCCAGCCAATAGCGTCTCTTCCGGCCTTGCACCCTTTATTCCGAGAAGATACCTCCTCGAGTTGAGAACTAACAGGGGCATGCAGGT
	1289	GCGGGGAGTAATTGGCTAGGGGAATCGGAAGCTGTTCGCCAACCTGTAACTTGAATGTGATAAGGCAAGTCGCTTTATAATAGCCTATACACGGACGGCGAGGTCCTCGGTCTACCCCCCATCACATAGTATTATCAACCTGGGCTCACAGTGCACCAGTTGCTCCACTATTATTGAACCACTAACAGGGGCATGCAGGT
	1290	GCGGGGAGTAATTGGCTAGGCGGGTAGCATACGTCTAGAATTGACTCAGTACATTAGGTATTTTGAACGGCAGGTAATAGTTCACTCAGTGCGGTAGGAAGGTATTTTGGGCAACATTTACGCACGTAGCTTACCAGCGCCCCAGCCACATCGAATAAAGTCTCCATTAGCTAGCTTTTGACTAACAGGGGCATGCAGGT
	1291	GCGGGGAGTAATTGGCTAGGCGCAGACGCTGACGTTATAACGACGGAAGACCAAGAGTGAATACCGCACGTGATCCTAGATCACTGTTCTCTTGAAATGAGGGCTAGCAGACTGAGCCCTGCTTACGCCCCTGTTGCTTAACCGGAGACCGGTTAGCCCGTATACAGCAATAAGCCCTAGACTAACAGGGGCATGCAGGT
	1292	GCGGGGAGTAATTGGCTAGGCGGTGGACTGGACACTAGTCTCCAGTATACGGTATTGCACCAGTCGACCCACCGGGTCGGCCACTGGGCAAACAGTGTCCATGACTCGCTCGCGATGTCATCTTTCTCTAATTAGTGAGCGTATCGTTTGTGGAATACCCGAAGAGCGACCGTGCGTTCAACTAACAGGGGCATGCAGGT
	1293	GCGGGGAGTAATTGGCTAGGCGCGATGGAGTCCGAAGCGCTGCCGCGAATAAGGCAATCCAAGCGGATCAAGAACGGACGGTATACGTGGTAGGACAGAGCAATGTTCTTACGGGGCTAATAGTCCTTTTGCACCGGAGACTCCATTACACAAATTGCGGGGACCCCCTACGAATTTTTCACTAACAGGGGCATGCAGGT
	1294	GCGGGGAGTAATTGGCTAGGCGACGGTCTTCCCAGACTAATTGTCCTTCTAACCATCCATTTGGCGCACAACACAGGTGATCGCTCCCAAAGTCGAATGTCGTAGACAGCTTCCTGCGCGACATAGACGAGTAGACCCTCCACTACACTTCATCCGCAGGATCAAGGGAGAGCACATTCTACTAACAGGGGCATGCAGGT
	1295	GCGGGGAGTAATTGGCTAGGCGCGCTCTAACCAACCAATGGCCACTAGTAAGACAGTTTCCGCTTCGCCAACCCTTACGGTCGATATACGGAACAGTGCCGCTTCGGCAGAGCATACCATGGGCTCCGCAGGTAGCGCGAGTGGTCCCAGCACCATAATTACACGTTCCGCGACAAAAGGACTAACAGGGGCATGCAGGT
	1296	GCGGGGAGTAATTGGCTAGGCGGTGAAGATCCTCGAGGACGGTGTACCATCTACGGGCCGGAATCGGCCTTGGGCTCCCGGCTAGTTTATGACTGGCGAGGATGATGACTTCGCGTCCTCAGACTGGTCCATTTGTTGGATCTTTACGGTGTCATTGCATGATGAAAGTCATCGGACATGACTAACAGGGGCATGCAGGT
	1297	GCGGGGAGTAATTGGCTAGGCGAACCAAGCTTAACCGCATGCTCAGAAGAAGCAGCCAACCGTCGATAAGCTCGAATGCTAAACGAGGAGTGGAGAGGCTATGCAATGCAGCAATTACTAGGTTCCGATCGGGTAGGAGTTACGTTCAGGCCGCAATCTACACGGGCTTGAACCAGTACGACTAACAGGGGCATGCAGGT
	1298	GCGGGGAGTAATTGGCTAGGGTCACCGGAGATCTGCCCGCCTCGTCTCCCGACGGCTCTACTGGAGCTATCAGAGTTGAAACAAAGTCTGCAAAAAGGAGTGCCGGCTCCCCCTCCAATTTCTGACGATCGGGATGAAACATAACCGGCTCCTCGGGCGTTCAGGGCGCGTCTAACTAAGACTAACAGGGGCATGCAGGT
	1299	GCGGGGAGTAATTGGCTAGGCGTTTCGTTCAGCCTAATTTGCTGCCCTGCGTCGGAGCGTTCGTCCTGTATCATCAATAGGTGGTAGAACTCCTCTTATAGTTTGGTCTAGAATTACTACCTTACATTGCAAAGAGCGAGGCTGCTCTCGCTGAGCGACCTCGTACCACTGCCAAATTCGACTAACAGGGGCATGCAGGT
	1300	GCGGGGAGTAATTGGCTAGGCCCACAGAGAGTCCGCGAAGCTAACTACGCGTGGGATAAGACCTAGGTTCGGCTCTCGATTATTTCGTGTGATTAACTTGCAGACTCTCCCCAAAGCCAACTGGCCGGATCTGCGGACACACTAGGCCCAACTGGTTAACACCGAGATTCTGCAGCAGGGACTAACAGGGGCATGCAGGT
	1301	GCGGGGAGTAATTGGCTAGGCGCATAGAGTCGTCTTAGCCATGTTACGTCGCAGCTCCTGGGTGTATTGACTACGTAAGCGAGAGTTGCGCTGTAATGTGCTACCTCCTCAGAAAATTCACTTTATGGCTCATGATAAGTGTGTATTTCTGTGGCCTAAGTTTTTCCTCTAGAGAAAGGGACTAACAGGGGCATGCAGGT
	1302	GCGGGGAGTAATTGGCTAGGCCCCGCTTGTGAGAAGGGTTTCGCGAGGTGAAAGGTAACCGGACATGCAGAGTCAACTTCCTTCCTACTAGGTCCGAGTGAAGAGTAGAGACTCTAGCCTACAAGTGAAACCTGCGATCCATCAGGCTCGACACAAGGGGAGATACGTATTCCAGTCAGTACTAACAGGGGCATGCAGGT
	1303	GCGGGGAGTAATTGGCTAGGCGCGCCTCACTTGGCAATTGTACTTATTTGCAGCAGTAGTATCGACCAGACGATTCTGATGGGGTACTTATCACTTCTTACTACATGTGGATAGGGTGTACGTTGGTCGAGTCCATGCGCCTTCTGTCCCGCCATACTACCGACACACCAACTGGAAAACACTAACAGGGGCATGCAGGT
	1304	GCGGGGAGTAATTGGCTAGGCGTGCAGAGGCTACCGCGAGGGTCGCAATCCACTTAAACAAGTACGCCGTAACCCCTACGCGCAATTGGGACCGCCGGTACCCATTATAGCACGAAGTTTGTGGGCCACGTTGGCAACTAATTTTATGCACGAGTTAACTACCCCCTAAATTGGACCCTAACTAACAGGGGCATGCAGGT
	1305	GCGGGGAGTAATTGGCTAGGCGTAAGAACCACGCGGGGCTAGTGCGCGAAATGGTGGCTTGGTACGAGCAACTGGGCGTCAGCTGTCGTCCGCTTAAACGCTGCAGCATGTGGACTTCATGGGACGCCTATCTCCGACGAATCGTATTTTATGCAATTTGCAGTCACTCAAACCACCGAGACTAACAGGGGCATGCAGGT
	1306	GCGGGGAGTAATTGGCTAGGCCTTCCACCACGATTGCGAACTACTCGGTCAAATAGCCAGTATTCGTGCGCATTCAAGAGTGGTCATTTAGCCAATGGTTTCAAACCGTTGCTCATCTGGGCACGTCGACGATTTTGCGCCACGTGCCACGCGTCCCCGGCGCCGTTACAAATTATCCGGACTAACAGGGGCATGCAGGT
	1307	GCGGGGAGTAATTGGCTAGGCGTAGGCAGCGTGCTATTTACGCCGGCCCGTTGCTTGCTTGCTTGGTACGCCCGTTGGCCCGCCTTCCGCCATTCCTTTAGGCATTCCGGTTTTTAGGCCCGTTCGTTTTCATTTTCGTTTTCAGGCATTCCGCTTGGTTCGCATACTCTGGAGCATCGAACTAACAGGGGCATGCAGGT
	1308	GCGGGGAGTAATTGGCTAGGCGCCCCCACCGTAAGCCTTTGATGTACCAGTATCACTTATGCGCAGAAAATAACGTACGTCCACTAAATCCTCATATAAAGCTCCAGAGAGGTAGCCCGGTTACATTGGTGTGGATTCGCCAGCAAAATGAGCTGGAGGTCATCCGTTGAACCCTTTGCAACTAACAGGGGCATGCAGGT
	1309	GCGGGGAGTAATTGGCTAGGGTCCCGCGCCGCGGCACGAACCCTCCCACCCTCGCACACACAATCGATCGCTCGATTACACCCACGCACAATCCCACACTCGATCCCACACACACACCAACGCACCCTCGCACCAACGAACCAACAATCGCATACATACACCATTCATCCTACTTAGTGGACTAACAGGGGCATGCAGGT
	1310	GCGGGGAGTAATTGGCTAGGGGAAAAGTTAGTTAGCCCACGTCTGGGTTAACGCTGCCTGGCATTCACTATCGCCGCTTCGGGGCGCGACTTAGCACTAAGGACTAAAGATTTAGGTTATACTTTTTGTCTTATACGATGATGCAGCTATAAACATCGGTGAGGGCACGTGGTGCACTATACTAACAGGGGCATGCAGGT
	1311	GCGGGGAGTAATTGGCTAGGGGAAACCCACCCTATAGGGGGATGTTCCTAAACTTAGAACAATCAAATGGATAGATTCAGTCTATCCATTACCGTATATGGCCTCAAACCGCCCGTCGTTGCATCCGCGGCAACGTGTTGTGATACCTACACCAAGGTGTACGGACTGAATGTGTGAGCGACTAACAGGGGCATGCAGGT
	1312	GCGGGGAGTAATTGGCTAGGCGCAATGAAAAAATCATACAAGAAGTCGAGACCGTCGACGGCATTCAACAGTGTAGTGATTTGACTTCTTACCCGGCAGTACCTGGACACCGTCGTGAGTTCTGATCTTGCACTAAACGCTCGTTGCAAGTGCAGGCTCGTACTTCGCCGAGAAAGGCTAACTAACAGGGGCATGCAGGT
	1313	GCGGGGAGTAATTGGCTAGGCGAACGTTGATGATTGTAGAAGAAACTCGGGGATCACCGAGGAGCAAGAGATCATCGTTATACCGCATCCTACCGTGTTACGCTCATGCAGTACCGGCGTAACTCGACAGAAGGGCAGTTGCCTCGGTAGTGCTGCCTGTACTAACGCGGGCGACTGATTACTAACAGGGGCATGCAGGT
	1314	GCGGGGAGTAATTGGCTAGGCCCCAGTGCAAGGTAATGTAAATTATTATATGAATAGAATTGCCCCCTCAAAGTCGCTGAACTGGACCGTAACGCGAACGAGCTGCCCAACTATTACTCAACGCCCAATGTCGCACTGTCCGGGTGTAAGTTGGGTAGGTCCTCGTGAATATTTCTCTACACTAACAGGGGCATGCAGGT
	1315	GCGGGGAGTAATTGGCTAGGCGTGACCGTTGCCGCCGCTAGCTTGCCCCGCAGGTAGCTTCGTTGCTTCGTAGCTATGAAAATTCACCAGGACCTTCGATTTCCCTCGATCAGGGGCGGTGCCACGAGCCCCACTTCCCCCAGGAATCACGCTTCGATGTAAGGCAAACGTACCTTATCGACTAACAGGGGCATGCAGGT
	1316	GCGGGGAGTAATTGGCTAGGGTCATGTAAAAGCCGCAATACACCACTGCTCGATGGCTGCCAATTCCCGGCTTTTGCACTTTAGACCAGGGTCCCTGTATAAATATAGGGATGACGTACAGAGGATCATGCTGTTGGTGTGGTTCCCTTTCCCGTCCGAACCGGATTTAGGGCATGGTCTACTAACAGGGGCATGCAGGT
	1317	GCGGGGAGTAATTGGCTAGGCGTGGCTAGGCCTTGGCGCCGTCGTCACTATTGCTGACCTTGCACTCCGCGAGTTCTTGATGTTTTAGTTTTTCAGAAACCTAAAAGCTATAGGTTCTCCCTCCGAGGTCGTGTCTTTGCTGTCGAGATATCCTGCAAGTATCGCGCTACTGTAAAAGCCACTAACAGGGGCATGCAGGT
	1318	GCGGGGAGTAATTGGCTAGGCGAATTTCCTCCATCTGCGATCGACCTCCCACACGCCCGCGAGGTTGAGCGATATCGAAGTTGATTGGGCTCAGAGGCTTCGACTGCGTCACCATTACTACACTAACTAGACGGGGGACTGAGCATAGAGGGCTTTTCGGTTGAGCTTCCACACCATGGTACTAACAGGGGCATGCAGGT
	1319	GCGGGGAGTAATTGGCTAGGGGCACTTGCACCGTCATAATCGCTTAATTACTCCATCAAACCAACCATTAATCACACACACCCACCCACAAACACACGATCCCACCCACAAACACTCACTCCAATAATTAAACGCTCACTCGCTCAAACCATCGAACGATCCATCCGGACACTGTAATTCACTAACAGGGGCATGCAGGT
	1320	GCGGGGAGTAATTGGCTAGGGGCAGTCGGAAAAGCTACCGAAGCCTCCATTGGCCTAACTAAAGCTACGGCATAGTGCCTAGCTTATAAATGCTTGCTAAAAGCGCAGCTGGAACCTAGGACGCGTCATACCTGGAAGTAAACATATAGGAGTGTAAGCGCGTGTTGTCCTACCACTTGTACTAACAGGGGCATGCAGGT
	1321	GCGGGGAGTAATTGGCTAGGCCGCGCATACCGTTGACGTGCGTCCGTGAAGGAACAGTGGTTAACATGGCCCTATATATAGCCACGGTTTCCTTGCTCTCCTTATTGTAACTGTTCCTCCCGTGACGTTCCTTTTTCCGCTGGGCGACTCCTTAGGACGTTTGTGTCGTGGCCAGTCTCAACTAACAGGGGCATGCAGGT
	1322	GCGGGGAGTAATTGGCTAGGCCATTTTACTTCCAAGTAGCTATCGCTATACCCGAAAATGATCTTGGATCTCCATCGCCATATGGTTGCTTCGGCATGTAGTGGAAACCAAGTGCTCTGATAGTGTCTGGTGCTTCCGCTCTCCCGATCTTAGTGAAAAGGCCGCCAGCTTCTTCTTACTACTAACAGGGGCATGCAGGT
	1323	GCGGGGAGTAATTGGCTAGGCGAAGTCGGCAGCTGATCGAAGGGTAGAAACAAGCTATTGAGGACCTACCTTGGTCTAACCCTCATCCATTACACCCCGAGATCGACTTTGCACCTGGTGGTAACGCGAATTATCAAACTATTCCGCTCGAGATGTGATAGTCATAGTCCGCACGCTTGTACTAACAGGGGCATGCAGGT
	1324	GCGGGGAGTAATTGGCTAGGCCTACTGGTGGATAAATAAATCGGTCCTTGTAGTAGCTCATGAACGCATCGCTGCGGCCCCAAGGGAGACCCTGTTGGTCACCTATATGGGGTGTTCTAGCGTACGGCGAATCACCGCCCAAGAAATCGTCCTGGGGGACACCAATAGCCTACCTGATGTACTAACAGGGGCATGCAGGT
	1325	GCGGGGAGTAATTGGCTAGGCGTGAGCTAGAAGCCTTTAGGGAGGGGCTGCACTCCCTTAGGCAGCGACCGAACCCCTTAAGCTCCCCGCTCTCGCACGTGGCGACGAGGTCCTCTTAACTAGAACTTTATAAGACAAGTCTGCACTTAGCGAGGGCGCGTTATACGGCGTTCGCCCAGTACTAACAGGGGCATGCAGGT
	1326	GCGGGGAGTAATTGGCTAGGGGAAGCGTGAACTCAAAATCATATGGTTTCAGAAGAGTTCTTTCTGTTAGGTAATGGTACCAGGCTAAGGCTCGCTAGTTAGCGCCCAGAGGGAATTGCTAGGTGCTAAAGGACCGTTCTACAGGCGCACGGGTGAATAGTCCGCATGAAGACCAATGCCACTAACAGGGGCATGCAGGT
	1327	GCGGGGAGTAATTGGCTAGGCGTTCATCCGCACCCGCAGGACAATTACACGATCTCACTCGGTCCCCCCGCAGACCTTCACGAAGAGAATCGTCAAATCGCGCGTTTCCCACTATCCCTCTGTACATTAAGAGATGAGTTAATCTTTAGCAACCGGGACCCGATACAGATACATCCCCCAACTAACAGGGGCATGCAGGT
	1328	GCGGGGAGTAATTGGCTAGGCGCACATTCGTTACCTCGCTCACACCCACCATCGCTTAAACGAACAAATACACCCACCCACCAACGAATAAATAAACACTCACATAATCACACAATCAAACACATACTCACACGATCCAATACTCCCTCCCATACACACACACAAACTTGGTTCGGTCTGACTAACAGGGGCATGCAGGT
	1329	GCGGGGAGTAATTGGCTAGGGGAAACAAGACATGACACCCTAGCTTGATAATTGGGGTCGTGACGCTGCGAAAGTATGGGCAACTTACTACATTGGTCTCTTTTTGTTGCGTATGATTAAAAGGGTGCTGACGATCAGTCTTCATACATGCGTGTGCATGAATTTCTGAGGGTTGCGGTCACTAACAGGGGCATGCAGGT
	1330	GCGGGGAGTAATTGGCTAGGGGCTGCCTCGATTACCCTCTACAGTGGTGGCCAGCCGTAGGCGCGTGGGTCGCTCTACACCGTCGTATGGGGGTCAAGTTCGGATTCAGGACGTGTTTAGGGAAAATTTTATGTTCAAGGTATACTGACATGGCATCTATACCTTGTGCTTTGCATTTGCACTAACAGGGGCATGCAGGT
	1331	GCGGGGAGTAATTGGCTAGGCCTAATTGCAGAATGATAACGACCAACACACATCCTCACTAGGTACATCAAACGCTCCCTCGCTGATGGTAATGAGCTAGGACCACCTTCCGTAAGTGGGTGGAGGACGAGGCGGCGGAGTTACCGCTGCATGGGCCGTTCAAACGGTTCTCATTGTGTAACTAACAGGGGCATGCAGGT
	1332	GCGGGGAGTAATTGGCTAGGCGATCGCGACATTAATCAAACGATCCATTAATTACATACACGCACGCTCCAACGATTACACGAACCCATACTCCATCCAATACTTACTCGATTAAACACTCACTTAAACGCTCCATCAATTACTCGCTCGCTTACATACTTAATTAAAGCCCAGCTACCAACTAACAGGGGCATGCAGGT
	1333	GCGGGGAGTAATTGGCTAGGCGCTTATTGCCCCTAAGCCCATGCTACATTAAGATACATATGGTGTTGTCTGTGGACTCCTCAGTTTACACATTGGTTGAACCCGTTAGCGGTTGAATTGACAACTGTCTGACAGACTATGCTGCTTTGAGATCTTGACTGATTGCCTCCGCCATAAGATACTAACAGGGGCATGCAGGT
	1334	GCGGGGAGTAATTGGCTAGGCGGCGCTTTCGTCTACCGTAAAATTGGAGGGCGACAAATCTGTCCAAGCGGTGGTCAACGATTCAATCTGGGTTTGACGCAACCCTCTGTGAGTGTAAGGTACAATGCCCGGTCCCCCCAGTCTGTTGCCGTCCCGAGGTTAACCCTGGCGGGACTAGTTACTAACAGGGGCATGCAGGT
	1335	GCGGGGAGTAATTGGCTAGGCGGTACAACCGTTAAGTAGGGATTCTTCGGTTTGTGGAGTCTTGATCATAATATTAACGACAAACACCGCCCGCGCTGAGTTCTTCATTTGCTTGAGTCACAAGCCGGTCAGGAGAAGGCGGAACCTGACTCCCGATACTTCCGCTATGTTAACCGTTAAACTAACAGGGGCATGCAGGT
	1336	GCGGGGAGTAATTGGCTAGGCGCGCCGTGCGCAGCTAGTCGCAGGCGTGCGGTGGTGCATAGTGACTAACGAACCTTAGGTTGACTCAATTCACTTGATATTTGCTAACGGGCCAAAATGATAGGGTGCGAGGTTCCAACAATGCATGAAGGATTGCGAGTAGTTGGGTAACAGTCAACTACTAACAGGGGCATGCAGGT
	1337	GCGGGGAGTAATTGGCTAGGGGCATCCCATTAACATCCTTCGACTTCTCCGAAACTGTTTGTTCATGTAGTTCTATCCTGCCCGAGTTATTGGACCTACCTTCTGGGAAGCGTGAACCAGCGGTGAACGAGTTAGTTAACGTTTATCGTTGAATATGAACGCTTATGACGTGTACTAACCACTAACAGGGGCATGCAGGT
	1338	GCGGGGAGTAATTGGCTAGGCGATCTAATTTTGGAGAAGCGTAGACGGCCAGTCGGGAGTTATGAGACCACGTCCGACTTGTTCGCGAGACCGAAATTCGATCGACTGGTTAACGAAGGGAGGAATACGCCTCTCGAGTTCTACTGACCGTTCGCCCAAGTGCAGACTGCTCGCAGTGTAACTAACAGGGGCATGCAGGT
	1339	GCGGGGAGTAATTGGCTAGGCGGTATCAGAGTTAGACAGGTGAACGCCCACGCCATAGAGTCTTAAACTAATTGGCTCCGCCGGTCCATTGGCAATGACCGACGGTCCTTACCGGCTTTGTTGGTAGCAACTGCAGCTGTTTAACATACAAAGTGAACTTGGTACTGTTCCTCTCGTAATACTAACAGGGGCATGCAGGT
	1340	GCGGGGAGTAATTGGCTAGGCGTTGGAAGAAGCTTTGCGTCGGACCGGAAGTCAATTGCTAGACTCACCAGCCTTCAATGACCTGCAACATACACAAAAGTTAAGTCACAGAACTGCGCGTGCGGCCCAACGGCGGAGACGAGAGTTAGTGCGTGGGCAACACTCTACAATTTCTAGGTCACTAACAGGGGCATGCAGGT
	1341	GCGGGGAGTAATTGGCTAGGCGGGCCGTAAGGTTCATTGATAAAGTCTGGCATTAACAAGCGGTGCGACTCTAAAATTCTGATCGCGTTGAACTGATGCAAATAGGCTGCCGACTATAAGAAGGCCGAACGGCCCTTGTCCAGGGTTAACGGATCTCCATGTAGCCAGGTGTCCGTGATAACTAACAGGGGCATGCAGGT
	1342	GCGGGGAGTAATTGGCTAGGCGGGCAGAGCATGGTACTACGGCCATGCACGACAAGATGTTCGGTAGTAACTCTAGATAAGTTATTTTTATGGAGTTTCGCTTAATAGTGCGGGAAAAGAGCAAGATCTCCCCGGACCAGTCCCCCTTGTTAATGTCTCCACTGATTCGACAGCTTACCCACTAACAGGGGCATGCAGGT
	1343	GCGGGGAGTAATTGGCTAGGCGCTATCGACGGAATTCTTGCTAGACGAACCGACGAAGAGGCTATCCCACCCCTCGCCCACGTTAGAGGAAATCAATGGGTTGAAGTGCCTTACAAATATGAGCGTGGGTCTTGCGTTAGTCGTTATGAGTGGTTATACCTGCAATGACGGTTCTTACCCACTAACAGGGGCATGCAGGT
	1344	GCGGGGAGTAATTGGCTAGGCCCACGCATGCACCCTCGCTCCCACCCACACTCACTCAAACGCTCGCACCATCCCTCAATCACATAAACCAACCCACCATTACTCCAACACACGAACGCTTACTCGCTCAATTACATAAACAATCCAACCCACGCTTAAACGCTGGATTGCCTACAATCCACTAACAGGGGCATGCAGGT
	1345	GCGGGGAGTAATTGGCTAGGGGCAGCTCGGCTTACTCCCACCTCCCGAGACCCACTTCACATAACTGTCTCAGGATTGTAAGTGTAAACACTCACGCAGGATGCGCGCGTACTCCTCAGGGTTCCAGTCCCGCTAACGCATTGGCCGAAGCACTAGCGAACTTGTTGTCGGCAGTTAACAACTAACAGGGGCATGCAGGT
	1346	GCGGGGAGTAATTGGCTAGGCGCGCACGGTATGGCCTCAACCTGCTGCTTGTCCAGAGATCACTCCAGACGCGGCAAGACTTACAGGCGGAATAGGGCCATGATATGACGGCAAAAACCATTTACTTGCTGGCGGTCCTAGGAACGGGATACAGAGGTATACTCACATGTGTCAGGGATAACTAACAGGGGCATGCAGGT
	1347	GCGGGGAGTAATTGGCTAGGCGGAACACGCATGATAACCGCACTAGCATATCATTATCGCGCCTTTTTGCAATCGAAAATTTTTACGGGCTGAGACACACCTCCCTGAGCACCCATCTGATGAAGCTAGCCTCATACAAACAGTCACTTTCGTTTAAGCCTTGTTTCTAACGAGCTTCGAACTAACAGGGGCATGCAGGT
	1348	GCGGGGAGTAATTGGCTAGGGTATGCATTTCTCGCATTTTGCCCGGTTCGCATTTACGCCGGTTTTCCGGCACGCATTTAGGTAGCTAGCCACGTACGCCCGCCTTTTGCCCCGTTTTCACGTTCGTTTTCAGCTTTTCCGGCCGGCCGGCACGCCGGCACGCAGACCAAAATTGGATCTACTAACAGGGGCATGCAGGT
	1349	GCGGGGAGTAATTGGCTAGGCGAATGCGCCGTACAGCCCGCGATACAACTGAGACAATCCAGCCAAGCGTTCAACATACGACTAAACACTGGTCCACCGTAGCTGAGCCTAACCACCAGACTGTGTTGTTCTGTCACATGCCACGGCCATGTCCCGGTGCGTCCAGAACGGCTAATGCCAACTAACAGGGGCATGCAGGT
	1350	GCGGGGAGTAATTGGCTAGGGGAATAACACTGATGAAACTCGAGAATTGTCGTCGGCTTCAATTTTTCTAGGTCGCAGTCGGATTAATCAAAGACGGGCCGTTTTCTAATGCGTATGAGCATCCACAAAGCATCCGATTGTGGGTCCTCGGCACCAGGGGAGCGCGCTGATACGCCCTATACTAACAGGGGCATGCAGGT
	1351	GCGGGGAGTAATTGGCTAGGGGATACGATAAAGTCTCCCATACACGCTCGAACGATCCATCAATTACTCGCACACACGATCCCACAAACGAACGAACACTCCAACAAACCCACAATCCCTCCAATACACCATCCCTTAATCACTCCCTCACACGATCGAACAAAGTTATTGACGGACGCTACTAACAGGGGCATGCAGGT
	1352	GCGGGGAGTAATTGGCTAGGCCCAAATATATGATGTGGCACGTTTATTGCTTGGCAAACGGCCCGCGTTCTCCGAGGCAAAACGAACTCCAGTTCCATGGGAATCTCTATGGCTGAACGCCTATCACTAGATTCCCCGTCGACCGAGCGAATACGATGTCGATCGTATGACACGGTAGTAACTAACAGGGGCATGCAGGT
	1353	GCGGGGAGTAATTGGCTAGGGGCACGCTGGCTTCTCATGGCCAGGCGCACCTAGTGGAGTGTTGCGCACCTGAACAAGTAGCTCGCGTCTAAGTGATTCGGCGAGTTCATCTCACAACCCCGTCAACCTCCCTTTGGGTATTGGCCTCTTTTCTGTTAGATAGTCCAATTTTCCCGTAACACTAACAGGGGCATGCAGGT
	1354	GCGGGGAGTAATTGGCTAGGCCCCATGCCCTCCTTAGGCACGCACGTAGCAGATGGAATCTACTCTGCGTTGAGTCTCTTGGTGCGGCACGGGCGGAGGTAAGGATTAGGAATTCCCCACCGCCCGCCAACGCTTTCACCATGCTTTATTCGCGCATTCACGAGGCTCGCCATTTCAATAACTAACAGGGGCATGCAGGT
	1355	GCGGGGAGTAATTGGCTAGGGGATGCCGATCGTAGTACCAGAGATTATGAAGGGGGTAGAAGATAAGGGAAATACGGCGATAGATTAGGCGATGTTGTCACCAATGTCTAATTACTTCCGGGGTAATACACCTCGCAGATATAAATTGCAGCTCCCGCGACCAGTTCTTCCGCTAAGGGGACTAACAGGGGCATGCAGGT
	1356	GCGGGGAGTAATTGGCTAGGGGCAGGAGGGGATGAAAAGAGTATCGTTCGTCCCCATTACAAAATCAATGATCGTTCAGATTCGGTTACTGGTACCTGAGTTTTGAGAAACGTGGTACGCTCGCGAGCAATGGATGAGAGATACCACGGATTATTCCCCGGTACATTCAAGTGTTAAGCGACTAACAGGGGCATGCAGGT
	1357	GCGGGGAGTAATTGGCTAGGCCAGGCCCAGTGGAATACATAGCCATACAGACCGAGCTGTTAATCTTGACAGGAGAGGAGCTGTACAGCTTGGCTACAGTAAAGACGTAAATTACACAAGTGATCCGCTGCTTTATATCCATCATGCTTAACTGAAGTGCAAAGTTGATTGTACCAGGGTACTAACAGGGGCATGCAGGT
	1358	GCGGGGAGTAATTGGCTAGGCCTAGGGTACGGCTTAGCTGTTTGTCGAGCCAGCGTGCGACTTAAGCGACATGTGTTGTGCTTGGCTATACACGGCTAAACACACAATTAATGCGAACTGAGTGACAGCGCACCTGTACATAATGGACCGCTTGCAAATGCCCTATGTGGGACGATTAGAACTAACAGGGGCATGCAGGT
	1359	GCGGGGAGTAATTGGCTAGGGTCAAGTGCCTCTCAACAAATACACAAACGATCGAATACATAAACACACCAACGATCGATCAATCCATCCAACCCTTAAATACTGTAGAGCTAACGCGTTTGACCGCCGGAACTTGACCTTAAGCATCCCAACGGTCGATTTCACACGTAAAGGATAGAGACTAACAGGGGCATGCAGGT
	1360	GCGGGGAGTAATTGGCTAGGCGTGTAGGGGCCCTATACAGGACTTTGGAGTGCCCATAAGGCTTTCATAGCGGAATTCCGATCATGAACGTAATGAACCTGAATCATGCAGTCTCGAAGGGCGGGGAGCATGTAGTCGCGTTATCTGCGTGCCACCCGAATGCAGAAACGGGAACGGATTACTAACAGGGGCATGCAGGT
	1361	GCGGGGAGTAATTGGCTAGGCGGCACTGCAGACTAGGATCGCGGCGTCCTTGAGGAATATATCCTCGGTGTCGTCCACCTAAAAAGAATAACGTGTGCTTTGGAGTAGGCCTTGAGGGACGGTTCGGTATAATTACCAAGCTAGCCCTACTCTCGACCGACGCGAGTGGTTAGAAGCCGTACTAACAGGGGCATGCAGGT
	1362	GCGGGGAGTAATTGGCTAGGCCCCTGACTGGGTCTGCGGCAAACCAGCTCAGCAGCCGTGTACAGGATTGGCCGTTGGGAAGAGGAACGTAACCGAGGCCGCCCGGCCAAGTCGATCTGACTTGCAACCCTTTGCTAAATGTACACAAGCGAGCGTTCAGGGCAATTCCTGGATAGGCCTACTAACAGGGGCATGCAGGT
	1363	GCGGGGAGTAATTGGCTAGGGGATAATCGAGGTCTACTTTTACTCCAGCCGATCCAGCTGAGCTTGGTTAAAGATAGTCTGAGGTGAGCCGCCCTATAAAGATTGGTCTATTTGTTTGAACCAGTGGATAATCAATGTTAGAAAAGAACTAGTCCGTTCCCTGCGACCCACATTTGATATACTAACAGGGGCATGCAGGT
	1364	GCGGGGAGTAATTGGCTAGGCCACGCGCACTGCCATGTTTCTAGGAAACTGTCAACAATGAGAGAAGTGGCGTGCGATAGTAGGCGTTCTCGCGTTTACGAGGACGGGGTCTAAATCAATCGGTGAGATTTTGACTTTCGACCGACTGAACGGGTGAAGCTCATATTCACGGGCCACGTGACTAACAGGGGCATGCAGGT
	1365	GCGGGGAGTAATTGGCTAGGCGTAGGCAGGCGGGTAGGCCGCCCTTCAGCCCCGTTGGCAGGTTCGCCTTCATTTAGGTTGCTTTTTTGGCAGGTAGCCCTTCCCGCACGCAGCCCGCCACGCCTTTTTTCCCGTTGCCAGGTAGCTTGCTAGGTTGCCCGCTTCTAATACCTCCAATCAACTAACAGGGGCATGCAGGT
	1366	GCGGGGAGTAATTGGCTAGGCGTTTAAGTGGACCGGGGGTGCCTTCAGGACCTGGAATCACCTACATTTCGTATACCCCTCAAGTGATAGGTTCCCTATTTAAAAGATATAATGTCTATTCACGGCCCCACAGATGCTTGGAACAACCTTACCTGAGTAGTATATATATCGGACAGCGCAACTAACAGGGGCATGCAGGT
	1367	GCGGGGAGTAATTGGCTAGGCGTGACCTTTACAGTTGTCTGGTCTTTTCCCGGAGCATACTTACTACCCCGCGAAAAAAGGTCCGACGGCCGACTGTATGTCCGGCCAAACATATTAACGGTTTTCTCTTCATCTTTACCTTTCTTCAGTTCTCCCATCCTATACGGCGGTCTCGAGGTGACTAACAGGGGCATGCAGGT
	1368	GCGGGGAGTAATTGGCTAGGGGCTTTAGGCGCCTCGTATGCCTAATTCACATAGTGACAGTGTGGAACCAGTACAGCATCGTGCACCTATGCATCTATACAAGTTGGGATCTCCATTAGTTTTCTACGACTGTATAAGCTGGGTAATTCGTCAACCTTTGATTTGATTCACCGTCACTGGACTAACAGGGGCATGCAGGT
	1369	GCGGGGAGTAATTGGCTAGGCGACCATAGCCGGGCGCTAGCCGGTCAAGGGGTGCTGCACCGGCTTTAATCCGATTTCCAACGTATATCGCCGCGTTAGTGGGACACATATTGGAATACGGAAATCCGATCTTCTTCGGTCGATAATTTCGTCGAAGCGGTGATCGTTCGATTCGAGTATACTAACAGGGGCATGCAGGT
	1370	GCGGGGAGTAATTGGCTAGGGGATGTTAGTTCTAAGTCAGTGCCGAACGCAAGCGCGGCGAAGTATGAGTGCCTAGGCTCGATGCCTCCATGATCTCGATGCTTTTGGTCTATAAGCAAACGCCTGCACACTTCGCGGGTCTGGGATGTCCATATCTCTAAATCCCTCTAACACCCGTGAACTAACAGGGGCATGCAGGT
	1371	GCGGGGAGTAATTGGCTAGGCGCAGTGCGACTCAATTACTCGTTTCCATACTATAAACGTTGGCCAGTTTACTTCAGAATGAACGCAACCTGCAGGGACTGGCAGACTATATCACAGACTAACAGTCAAGGCATAGCAAGATAAACCTCACGCCGGTACTTCCAGATAGATTGACTCGTAACTAACAGGGGCATGCAGGT
	1372	GCGGGGAGTAATTGGCTAGGCGGTTGATCCAATTGAGTCAATACGCAAGCGCCCTGCGTCGTAATACTGTAAGAGTTAGGAGATCGTCAGTCCCTAGTTTATATCCGCTGGCATTGAATCATGTTAATTGGTATCGATCGTACGAGTCAGCGCGACCAATTTGCCTGAAACAGTGATGGCACTAACAGGGGCATGCAGGT
	1373	GCGGGGAGTAATTGGCTAGGCGACTGCAGGGTGCGGGCACAGCTGCGGAGCCTTGAGGCCCTCGAGTTTGGGACGAACGCTTTACACCACTGGAGGTAGCGGACCTTAGTAGATGAAGAACATCGGTGCACGCGGACGAAAATATATTTAACGTCGCCTCTTCTACGTGTCTGCCGTTCGACTAACAGGGGCATGCAGGT
	1374	GCGGGGAGTAATTGGCTAGGGGCTGAGGGAGTGACACGTTGCTAGGTTGGTAGGCATTTAGCTACGCCGCCAGGTTCGTTTTCAGGCCCGCCGGCACGCATTTTGCCACAACTATATCAGGCCCAATTGCATGAGGCTCGCTCAGTCCGGTGGGCATTACCGCCCTGAAATCTAAAATGGACTAACAGGGGCATGCAGGT
	1375	GCGGGGAGTAATTGGCTAGGCGTCCGCCTCGACAACGACTTGTTGATTGAGAGTGAAAGAACTATACGAGATGGTACGATGCGCTTGTACTTTGACTTATCCTACAGTGCAAGGCCCGGGGCTATTATGAGACTCTGCCTGGGACCGTTGAGCCTGCAAGTATAGAATGAGGCCGTACTGACTAACAGGGGCATGCAGGT
	1376	GCGGGGAGTAATTGGCTAGGCGGGGCACTCAGCCGGAATCGCGAGGTCAAGATAAATCCAACAGACCAATCTGACCAGACCGCTTATGAGGTATTTAGGTACCCTGAATAGTGTCGGATTCGAGTAATACATTCGACGATCGGTGCTAAATTAAATAGAGGCAACCATTTTTGCGAGACGACTAACAGGGGCATGCAGGT
	1377	GCGGGGAGTAATTGGCTAGGCCCAAATAAAGCGTGCTCGGGCAAAGCGTGTCACTGAACCAAGCCATAGCCGTAGTAATCTCGTTTAACATTCACTAGTTAGACAACATGCCCTTGCACCCTTTTAGAGCACTGAATAGTAGGATCTCTAGTATGTCGTAGGCCGTAGATGTTAGATAGAACTAACAGGGGCATGCAGGT
	1378	GCGGGGAGTAATTGGCTAGGCGTGTGTAACCCCAACATGGATGCACACAGGCGTTGAATATGTACGGGCCGTTCGATGCACTGCTCGCAAGGGCTGACGTTAATTACATGAAGTACAAACGAGTTTTCGCAGCTTAGTGGGCTCAGAGGAATGTAGAGGCCTGGTTCGGCCAAGAAAAGGACTAACAGGGGCATGCAGGT
	1379	GCGGGGAGTAATTGGCTAGGCGATCCGCAAAATACGAAATAACGTTATGGACCAGGGCATTACTTCCCGAGGCGCGCCCTAACGGAAAGACCCATTACTACTAGAAAGGTTGAGCTATTTTGTCTGGTAGATCCACCCGCGTGTGAGGCTTGCTTTACTTGGTGCGTCCCCAATGGTCATACTAACAGGGGCATGCAGGT
	1380	GCGGGGAGTAATTGGCTAGGCGTCCATTTGAGTAATCGTTGCCAGATGTATCCTTGACCTCGTTCCTGCGCCGGCCGGTTAACTGGCCGCCAGCCACTTTACTAGCCAGTCCCACTCGACGAAAGCACCCTGCTATCGTGCAATGTATAAGTAGGATAGTCCTTCTTCACAATAAGAGACACTAACAGGGGCATGCAGGT
	1381	GCGGGGAGTAATTGGCTAGGCGTTAACCAATTCAGCAGTTATTTGTGTATAACGCAAAACAACGTACCGGGCGGTGCCAAGACCGTATGAGGACAGCGTATCATGTTGTCGTTTAGTACCTTACCAACCGGTGATATTTTGTCGACTTTTTCGACCAGGCCGGTTGGCGTCCAATTGATAACTAACAGGGGCATGCAGGT
	1382	GCGGGGAGTAATTGGCTAGGCCCCATAATAGTGCTACGTTCGCCTTTTGGCATTTTTTCCGCCCTTTTCGCAGGCAGGTTGCCATTTTGCCCGGCACGCATTTTGCTTGCCATTTAGCTATTCCGCCAGCCAGGCCGGTTTTTTCGCACGCCCGTTCGCCGCCCTTAGACGTTGGGCTATACTAACAGGGGCATGCAGGT
	1383	GCGGGGAGTAATTGGCTAGGCGCCACGACCTCCATGTCTGTTTTCGATGTCCGGAGTGGCCTCGGCGAGAGATTCCAGTTATGAGTTGCTCCCTGGTTCTTACGGCTGCATATGCCGTGAATGATTTTCCCGTAGTATTGCATTTCTAACTTCATGCGGGCGGCGTGGTTAGGAAATCTAACTAACAGGGGCATGCAGGT
	1384	GCGGGGAGTAATTGGCTAGGCGTTACTTTCGCCGAATCTGTGCGGGGAAGCTACCGTTTTCAAAACGCCCGGTTGTCTCTACAAGGCCTGAGTGGAATCGAGAGGTCAGGTGGGGAAGTCTGTCCTTATTTTGACAACGTCCCGCATCGATGTTACCTCGTCGACTCAATCAACAGCGGGACTAACAGGGGCATGCAGGT
	1385	GCGGGGAGTAATTGGCTAGGCGGATGGATATATCTCATATATCGGTAACAAACGGACAAATGTTGGACACAGAGTTGAGTCGCCTAGCGCCTTGCCATGTTAATACAGCTTCGATCACTCGGGTCGAGTTGGATGAGCATAGTCCCCAACGGCAGGCCACATATGGCCCACCTGAAGATCACTAACAGGGGCATGCAGGT
	1386	GCGGGGAGTAATTGGCTAGGGGCTACGCCTTTGCCACCCTCAAACCCACACTCCATCAAATACACACTCCATCACTCCATCAAACGATCAATCACTCAATCCAACACACCATCCCTCAATCAATCACTCGATCAAACAAACCAACGATCAATCGCACGCTCAATACAGCGCCTGACCGAGACTAACAGGGGCATGCAGGT
	1387	GCGGGGAGTAATTGGCTAGGCCCCGGGGAAAAACTTCCTCTCTTCCTTTTAAAAGTTTCGTGCTCAACACGGATCACTACTCGATTGTGCTAAGAGTGGATAAACCATTAGTACCTCTTAATCCTTTCTCCGAAGTAGGGAATTAATGATACTCCGGTTCCGTACATACGGGGTTCGAAAACTAACAGGGGCATGCAGGT
	1388	GCGGGGAGTAATTGGCTAGGGTCATAACAAGTAAGCAGATCGCCCCGTAGCACGCCCGGTAGACGACACTGAGGGTCCCATAGTAAAAGCCCTGGCTCCACGCGATCCGGACCTGTCCGGTATAAACCCCCTTCTTTTATGTCCTAGGTTCAACGCGGTGTCAATGAGCCGATGCGGAGCACTAACAGGGGCATGCAGGT
	1389	GCGGGGAGTAATTGGCTAGGCCCACTGAGGGTGGGATGTAGTGGTAGAGACGACGGGATCGGGTATGCCAACTTGCTGACTGCCCGCAATCCGTGTCTAGCGAGGATAGCAGTTCGTCAGGGAAAGTTTCGACCGCAATTTGCCCAGGGTGTACCTTAGACCACGTGACTCCGTCAAATAACTAACAGGGGCATGCAGGT
	1390	GCGGGGAGTAATTGGCTAGGCGATAATTCCTGGAGTTCATGATTCATAAAAAGCGTTTAGTTCGTAACAGAGATATGCATGAGATCCCTCAGACTTCCGTGGCGTACATTGCCGCTCAGTGGCGAGTTGTTGCAGCGGTCTCAAGCATAAGAATTAAAGCAGCAAGGTCAGGAGGCCTGAACTAACAGGGGCATGCAGGT
	1391	GCGGGGAGTAATTGGCTAGGCGCCCTCAAGGCTCTCGCCTTATGGGCATATGGTGCACGAATCGACGAAGCCGTGGGCAGATGCACACCGTACCCATGTAGTTGGAAGATTCCAGGGCAAAACCCCTAGGCAAACACTTAATTAATGTAGTAGAGTACTTTTACTGACTCGAACGGTGTAACTAACAGGGGCATGCAGGT
	1392	GCGGGGAGTAATTGGCTAGGCGGCCGATTTGGTTATGTGACGAGCAGTTTTACATCGGTTGGTGAGCAGCATTTCGCTAGACGAGTTATACTGGATACGCACAACGTGCCCGGGAAGATTTCCATGCGGGCTGAGATGATGCCATAAGGGGGATATTCTCTCGCAATCTGCGGAATGGGTACTAACAGGGGCATGCAGGT
	1393	GCGGGGAGTAATTGGCTAGGCCCAACCAATTTTCCTACCCTACGGGCCCCACATGGAAAGCCGTGGGGTAGAAACCGTGATAAAGCCGTTGCAAATAGCTATGCTTACAGAAGGGATATCGTGTAAATTGCGGAATTGTAGTACCTTGTCAACCGAACCTCTGCGCTGCTGCAGGCTATAACTAACAGGGGCATGCAGGT
	1394	GCGGGGAGTAATTGGCTAGGCCTTCTACCAATTTCGTATTCTACACACCCAACTATAAATGAGCGTTGTTTAGGTCCTCCTGCCACACAACTTGCGGTACAGAAATCACACTGAACGCATCAGGTGTTTTGCATTTAGTAGTCCGTCTAATTGTCGTACACCCAGTAGACTAAGCGGCCAACTAACAGGGGCATGCAGGT
	1395	GCGGGGAGTAATTGGCTAGGCGCATGCCGTTATGTTCAATGTCAGGTCTTTGGGCTAGATACAAAGCCCAGTGACCGAGCCAATGTCCGAAGACCCCAACAGTTGCCTGAAACTGTTTCTGCCGACCTCCAGACTCAACTGTAATGAGCGAGGTTCTGCACCAAGCAAGACCTTACCAGTACTAACAGGGGCATGCAGGT
	1396	GCGGGGAGTAATTGGCTAGGCGATGTAGGGCTCACACCTGGCGATACGCAGCAACTTCTTTTAAGTGCGTCAAATCGGATTATAGACAGCAGCGTCACAAGCGTTCGGACTCCTCAAAGCATTCGCTTTAGGTTCTCGTCGTAGACAGTATTCACCTTGAACTACGGCAACCACTATGAAACTAACAGGGGCATGCAGGT
	1397	GCGGGGAGTAATTGGCTAGGCGTCTGCCGGAATATTCACGGCAGAAGTTTGTTATCGTCCCTAATATGCGATACCTTACGGCTGTGACAAGTTTCGTTCGCTGTCGGACATACCCGTACGAAGTACTCGTGCGCTTCAGTAATTTTTCTCTTGTTCAGCGCACTTGGCAGCAAACCTTAAACTAACAGGGGCATGCAGGT
	1398	GCGGGGAGTAATTGGCTAGGCGGGGTAATGATAATTCAAAGGTAAATCCTATGCCAGCACATGAAGCTCGACGACTCTGCCTCGAGTGGTGCCCGCTGTCACGACGAGATTCAAGATTAGTGATCCATCACAATGGGATAACGCAAACACTATTATTAAGGAACAGATAGAAGCTACGTCACTAACAGGGGCATGCAGGT
	1399	GCGGGGAGTAATTGGCTAGGCGTGTTGTGCGGCTATATATCAAGTACATAATACAGGACATTACGCGTGATTCAGTAACCTGAATTTCTTTGGTTGGATAAAATAATAATTGGGCGTAATACAACAGCCATCAGTGGTACCTGGCCAATCCAGTGTACTCTATTGCGATCTGGTAAAGTGACTAACAGGGGCATGCAGGT
	1400	GCGGGGAGTAATTGGCTAGGCGTTTATGAAATTTTCTAATACCTGATATCGATAGGGTTCAAGTGCCAGACCGCGCTCGATCTAAGTAACCCCCCGCGCTGGCAGGAGATCCGGAAGCTGCTGAGTACAATCCCCTGATGATAGTCCCTCGTTCTCCCTCCCGTCTTGCGGAACGGTACTACTAACAGGGGCATGCAGGT
	1401	GCGGGGAGTAATTGGCTAGGCCACCGACTCTGCAAAGTCTCCCAGAGGGAAGGTCGTACGGTCTCCCCGTATAGTCCCAGCCCAGAGTTCAGCCCTGGTTGACGACGCGTGTGGGTGAATAGATTTGGAGAAGTTCCATTGTGAATATCCGGTATTACATGGCCTATCCCACGAATCATCACTAACAGGGGCATGCAGGT
	1402	GCGGGGAGTAATTGGCTAGGGGCAATAGCAGTAGACCGATGCCGATGACTTAGCAACGTAGAATAGCCGCAAGCGTGTGCGATTCACGCCGTTGGCCGACAATATACGGGTGGCGGGCCTTTATGCTCGCACCGACATTAGACTTATTCAGCTTATTCGTGGTAGACTGATGCTTGAAGCACTAACAGGGGCATGCAGGT
	1403	GCGGGGAGTAATTGGCTAGGCGAGATGAGACATCCGTTCCACCCGGCTATGTAGGGTATAACTGGCCGAAGTTTTCGCACTGGGGTGACTATAACGACGAGCGTTATGGCCCTCGGTATGCGACTCATGCACTTAATGACTAGGCCTCGCGGCCTCGGCCTCTGTGTCCCACCAACACACACTAACAGGGGCATGCAGGT
	1404	GCGGGGAGTAATTGGCTAGGCGTCAACCTTTGGCGTTTGGCGAGTCGGCCTGATTCGGCATCAAGCTACTAAAGCGAAGTCGCTGGAGGAAATTACGTTACTGATAGGTCGCTAGACCTTTTTTGAACGTTGGTTGCCTCTGCCCTCAGTTTTGGGCCACGAACCTACTGCGAAGCTGGTACTAACAGGGGCATGCAGGT
	1405	GCGGGGAGTAATTGGCTAGGGTCATTACTTATGGTATATGATCACCGTACCCTTGTAGTTTCTGATCGCCCTCAGGCGCCATTATTGAGACAGGCGCCACGCGGTGTATCTTATAAAATTACCGAACCCAGGAATGCCGATCATATTAGAGAGGCCGTACTATGCCAGTCAATCTTTGGCACTAACAGGGGCATGCAGGT
	1406	GCGGGGAGTAATTGGCTAGGGGCTTGCCACCGTTGTCAGACCGCTAAAACGGGAAGTATGCTAAGCCCCGGTTGCAACATCAGCTAAGGTGCTACTAAGATTGACCCTCCGGCCGAGGCAAGGCTGCCCCCAATCCGGAACAGACTATCAGCTATAGTCTACAACGGGCGAGAACCACATACTAACAGGGGCATGCAGGT
	1407	GCGGGGAGTAATTGGCTAGGCGACGGCCTCAAAGCGCGGAGCCAAGGCATTCGCCTTAACGGTTACATGGGAAAGTAAATTAGACCAGTTAACTCGACATCCCGCTCAGAGCGTAAGGTAGGCAGAAACACGAGCGGGACAGTGCTCCACGGCTTCGTAACCTTAGGGGCGTAGACATCGACTAACAGGGGCATGCAGGT
	1408	GCGGGGAGTAATTGGCTAGGCGGTAGATCCGCAAAATCAGGGCACACAGAGGGAGAGCGCTGCCCACAAACTTTCCAGCGGAAATGGAAACAGCCCCCATCCCATCCGTTACTCGCTTTTTCCGTATCGACCAATACTGAGGACCTCAGTCTGAATGTGCGTCACATGCCAGATTACATTACTAACAGGGGCATGCAGGT
	1409	GCGGGGAGTAATTGGCTAGGCCAGGGACAAAGTGTTGCCAGCTTGCGAGCCCCGTATTCATTTTGCTTGCCAGCTTCTCAACCAGCTTGGAAAGCAACCGCTCCCTGGTCGCTATAGCTCATTCTCATTCATTAACGCCCTTCACGTAGGCACGCTGCCTGCATGCTTTTGGCTTCTGGCACTAACAGGGGCATGCAGGT
	1410	GCGGGGAGTAATTGGCTAGGGGAAGTATTGAGACTACGGTATAAATGGCCCTTTCCGGCGACATAGGGGTAAAGGGCACTGTTTACCGCATTCGAGACTTAGGCCGAAGTACACTACGTAAAGTATTCGTAGTCATGCACTACTGTTCTTCTCTACCGTCCGCGAGCAATAGGATATACGACTAACAGGGGCATGCAGGT
	1411	GCGGGGAGTAATTGGCTAGGCGCGCCTTTAGTCACCAGATACACTTGATCGGGAAGGCGGGGAGTTGATAGCTACAAGCACTCTGGTAAAGCCATGCTTTGGCCTAAACCCGCGCGGTCTTTAATCAGAAACCAGTCGAGACACCATGTTCCGGTTCGACATCGGCACGAATCAGACGTCACTAACAGGGGCATGCAGGT
	1412	GCGGGGAGTAATTGGCTAGGGGATCAGAGGTGCTCCGCCCAAGCCGGACGATATATCGTGTCCCTACACGTGTGCTTTCATCGTCAAACGGCTCTTCCTGAGACGGAAGTCAAGCATGAGGATTCATTTCATGGCTGGAGACGGGATTTATTATGACCCCATACGTGTTCGGCCCGTGCAACTAACAGGGGCATGCAGGT
	1413	GCGGGGAGTAATTGGCTAGGCGGTGCGACCCCTGGCTTGATGGAATAAATGCGATATATGGGACAGCAGGGGGACCACATACCGCTAGTTAGCACAATTGACCAAGGCAGCACGCGGACTGCTCAATCACCCTGTTAGGCCTAGAATATGCTTACTGTAGTTCAGGTTGGCTGATCGAGGACTAACAGGGGCATGCAGGT
	1414	GCGGGGAGTAATTGGCTAGGCGATCCCTTCGAGTAACACACCATCCCACGAACCCATACACCCACGCTCCAACACACAATCCCACGCACGATTAAACGCTCCCACCAACGCACAAACAAACGCTCCAACGAACACTCGATCGCACCAACGATCACTCGCTTAATACGGGAGAGGACAGAGACTAACAGGGGCATGCAGGT
	1415	GCGGGGAGTAATTGGCTAGGCGGTTTGAGTGGGCAGCGCCGCGTACCTAATATTACATACTGGACCACTACCACTGCTGGCACGTGCTTCTATCATTCGTCCTGGGTTGGGGGGACATAGGCGGGCTTTGTCAATCTTCGGGCAAAGTGGCAAGAGGGTTAACCCCAAGACCATTACTGGACTAACAGGGGCATGCAGGT
	1416	GCGGGGAGTAATTGGCTAGGCGTTTCAGATGATGGATGAATCTCGGCGTGCGCGGGCACTATTTTCTGTGAGTTAGGAGTGTGAGGCGATCCTGGTTGCGACTATAGGCCGGCCCCCACATTCAACTGGGGTTTTCCCCTCCGGTCTCCGACTCGATCAATATTGTCTGGCTTCGTGCGTACTAACAGGGGCATGCAGGT
	1417	GCGGGGAGTAATTGGCTAGGCGACGGGCATGGACCCCCATCTCAAGTGGTCCGAAGGTTTTGGAGGCTGCCCACTTATTATTGGGATCTGAGCTTGCAGGGTTCGAATAACATACGTCGCAAACGAGCATCCCGGCACGGCGTCCGCCCTCGTCGTACAGTTCTACACCCACGAGCTCGAACTAACAGGGGCATGCAGGT
	1418	GCGGGGAGTAATTGGCTAGGCGGGATGGCATATCTAACTCAGGGTCTGAGTGACAAGGTGACTAAACACTCGTCACGTAAGAGCTGGATTTAAGGACTACGCTCGGGCACTTTAATTTACCTTGACGGGCTACCCGCCCTGATTCACAGGTTAAAGAGCAAGAACTACAGGGCTGTTCCCACTAACAGGGGCATGCAGGT
	1419	GCGGGGAGTAATTGGCTAGGGTATTTAAACCACTCAGTGATCGCGAAAGCGCCGGGAATGCCAACTGCCCAAAGACGACGTTATGACGCCTCGAGGGTAGGCGTGGGCGCAAATGACCCTCGCAACGGATGAACGAGAGTACACCGTTGTTACAGTGGCAGCATGAACTCAGGACTAGTCACTAACAGGGGCATGCAGGT
	1420	GCGGGGAGTAATTGGCTAGGGGCAACTTACTGGCAATAAATACTCCCACCAACCCTCAAACCATTACACGAACACTCCCTCGCACGCTCCCATACTCGCTCGCACACTCGCTCCATTAATCCAACAATTAAACAATCACTCCCACAATTAAACCATCACTCCCTGATTGTAGTAACGTCGACTAACAGGGGCATGCAGGT
	1421	GCGGGGAGTAATTGGCTAGGCGGGCATATTCCGGTCCGAAGTAAGATGAAGCATTCGCGGTACTTCGGAGGGGGCGACCACAGATAAAAATATTTAATATCCCAAATATTTAATTTTGGTATTGCTTAGAAAGATTCACCGTTCAGCCTCGTGACGATTGCTGGCTCCCACACAGTCTTAACTAACAGGGGCATGCAGGT
	1422	GCGGGGAGTAATTGGCTAGGCCTTATTTTTTGTCGCGTTAGGCATATTCGCCATAGGTCCTGACTGAGCTCCAAACTGCGAAAATCGTTGAACTCATGGGGAAATTCGAAAGAGTACCCCGGGCTTCTTGCACTGATAATACGGTTTTTGCTTTAGCCCGCAGCTTATTGGCGTCGTTCCACTAACAGGGGCATGCAGGT
	1423	GCGGGGAGTAATTGGCTAGGCGTTTTAAGCGTTGGGAGTATTGTGGTCGCCATTCCTATACCCAGCCAAGCGATTGTGTTTTTGAAGTAGATCACACGTCTAACGGGCTGTGATAGCCATGCGCAGACCTAATACCGGAGGCATTCCCCACGTTGTGTCCAACGCATGTAACAGCTTCTCACTAACAGGGGCATGCAGGT
	1424	GCGGGGAGTAATTGGCTAGGCGTTGTGCAAGATACAAATAGAGCGCTTATAGGCTTGGATCGATTAAGCGTATCCCTTGCATAGGACGGAGAGGAGGGCCTTTGTATCTACTGAGATATGTAGTGCCATTTCTACTGTTGTGACTGCGCTAATACGCGAAGGTAAATCGCATCCTCTGGCACTAACAGGGGCATGCAGGT
	1425	GCGGGGAGTAATTGGCTAGGCGAATTAACACCTCCACGGCACTGAAATGAGTCGGCGTCAGCATATCACGCGACCGGCTTGCACACACTCCCCTACTGGCATAAGGTCGTCAAAGAAGCTACGTGTTGCCTTAGCCGAATAGCTGCTCCTCTATGCTCGAAGACACTAATGCAACACGATACTAACAGGGGCATGCAGGT
	1426	GCGGGGAGTAATTGGCTAGGCGGTGCTTCTGGAGGACCTATTGGTCTAATAAGATGGTCACAAGAGAACTTGGCTGTGGTCTTATAACTAAGATACTAACCTCCCTGTCGTGTTGTACAGCCTACCCGCACCTGTCCAAACCCTTACTCTTGAGACCCACCGCTAGTCGGACATGAAAAGACTAACAGGGGCATGCAGGT
	1427	GCGGGGAGTAATTGGCTAGGCGTCTACAAAACGGTGAGCCGGTTAGGAATTCTACTACTCGTCAGACTAAAAGACTGATGGTTTATGCCTCCATTCAGGCAGGGGCTTGTGAAGTAGTTGCACTTCTCTCTTACCACTTCAGTGAAAGGGTTCTCGTGCTGACCTAGGATCGGACGTATGACTAACAGGGGCATGCAGGT
	1428	GCGGGGAGTAATTGGCTAGGCGAAAATTCGTACTCAAGTCGTATGAGATCGGAAGAATCCCCTTTGAAAGTCCCTAAGCTGTATGGGGGTGGAGAGGGACTAGAATACCCAGTACGCATTGAGAAGCGGAAACGGGTCAATGCCTTGATGGTTTAGAATCAGAAGCTATAACAGATGCGAACTAACAGGGGCATGCAGGT
	1429	GCGGGGAGTAATTGGCTAGGGGCATTGCGCCAGTACATCTCCCATCAATAAAGTATTGAAAGCGAGGGGAACAATCATGCGGCAGAAAACGTCCTAGGAACGTAGTCACAGACGTCGCACCTTCAAGTTTAAAACAGTGCAAGTCAGGGCTCGTCCGTTCACGACGTCCAGTGTTTCTCCACTAACAGGGGCATGCAGGT
	1430	GCGGGGAGTAATTGGCTAGGCGACATCTAACGAGAATCGCCGTTCAGCGCTGGCTGTGATCCTTAATATCATGAAGCGGAAATTCCGACACCCAAATGAGAGGTGCGAGTACCTCCTAGCTTGTACGGTGGTTATATAAATTCAACGAGCGATTAATGCGAGCCAGCGATTGACCCACTTACTAACAGGGGCATGCAGGT
	1431	GCGGGGAGTAATTGGCTAGGCGACGGGTGTCTCCGATGAATTCTCGAAACATCTCACTCACATAAAACGCCGCAAAATAATTGCTAGGATTGCGAATGCAGCTCAAAAGGGTGGTGTAAAAGATTCTCAGGCGGTTGTCATCTCGACACCCTTATTCACGCATACCCGGAATTCCTGTGGACTAACAGGGGCATGCAGGT
	1432	GCGGGGAGTAATTGGCTAGGCGCGCCTTCACAAGTTTCGTACCATATAATAGACCTCCTCCCACCTTGTTTTCTCAAGGTTTCGGTACGGGCGGTCAAAAGAATAGTGTCCACATTCAGAATGAGGCGAAGGAATATCAGTCTTCCGACGATAGTTAGGCATGAACTTGGGTATGTGGACACTAACAGGGGCATGCAGGT
	1433	GCGGGGAGTAATTGGCTAGGCCTAGCAATGTATTCGAACTAGTCGCGTGCTGTACTGCTCTGAAAATCCTATCCTAATTTTAGGCCTAGTGCACAACGGCCGCACCCAGTTACGTCAGGGGCATGTCAATGATCGTAATCTGTGCAGTGAATACCTACCGCTACAGAACACGTTGCGTGAACTAACAGGGGCATGCAGGT
	1434	GCGGGGAGTAATTGGCTAGGCGATCCGCGTCCCACGTGACGCGCGCATTAAGTGCCTTTGACAGTCTGGAGAAGAATGAGTCCATACATACTGAGTATCGTCCTGTCCTCGAAGATTCTCTGCGTAAGCGCGGGTAGACTCTCGGTTTGTAGCGAAACTCCCTTTCACCCGCCGGAAGATACTAACAGGGGCATGCAGGT
	1435	GCGGGGAGTAATTGGCTAGGCGACCGGGTTTACCGTACCTCTCAACCAGACTCCTTGGATTCGGCATTGCGGATTGTGTGCTGCTATTGCGACAGTTCACAGAGGCGAAACAAGCAGCGCTGGTGTAGGCCGGTTTTGTGCTTTATGTAACGTGGCACTGACTACGTGCTTTTTAGCACAACTAACAGGGGCATGCAGGT
	1436	GCGGGGAGTAATTGGCTAGGCCTTTCACAACGCTAAGAGACTCGTTACGTCTTAGTATGCATGGTTACATAGATCGCAATATCCGGTTTTATATCCGTTAGGCTTCGGAAAGAGATAATCGACCCGCCTTTAAAGATATTGAACCAGACACACACACGATAACGAAACAGCCTGCGCTCGACTAACAGGGGCATGCAGGT
	1437	GCGGGGAGTAATTGGCTAGGGGCCCGAAGTATACACTCTGTGGCAGAGCGCGATCCGACGTGCCGGTCTGAGCTGCCCGATACTCCGTAGCCTGAGCGTCGCGGGGCCGGGATGATATGGACAACCATTTTGAAACCCTGCTAGGACACGTACCGCACATAATTCTCCCTAAACCAAGCCACTAACAGGGGCATGCAGGT
	1438	GCGGGGAGTAATTGGCTAGGCCGCTTGGTCATGGACGAGCCTTAGTAAAAATCCCGAATTCGGGAAGTGAGGTGACACTGGTCCCCGAGAACGAGAAAGCGCTCGGGCTTCGAGGAGAGTTCTACCGATAATCCGGATCAGTACGGCAGATTTCTGGCTTTTACACGGGACTTCTCCACTACTAACAGGGGCATGCAGGT
	1439	GCGGGGAGTAATTGGCTAGGCGCCAGCGCGTGCTCCGTGAGTAGCATCCGCCACAAAGCCGAAGGTATGAGTATGGATTCGTTGCTACGATAGGGACAGTAAAAGCCGGAAAGGTGGTGCAGTTAAGCATCCCTCAATGCACTCTCATGGGATGGACGTAACGTCTAGCGGACAAACCGGACTAACAGGGGCATGCAGGT
	1440	GCGGGGAGTAATTGGCTAGGGTATGGACAACGGTCATTGTAGCCAGCACGGCCATTTTTTGGTTGGCCCGACAGACAAATTCTGAAATTACACTATTCATGCTATGTCTAACTGAGGGACCTTCAGACTCCAATGCAGACGTGCTGCTGAGCTGACACGCCATCGCGGGCTGAGGTAAACACTAACAGGGGCATGCAGGT
	1441	GCGGGGAGTAATTGGCTAGGCGAACCGGAAGCGATTCAAAGACCCCGATTCTGAGCGAGTACATAGAGGTAGAAACGTGGAGTAACGACGTAATACGTCTGTACAAGCATTTACTTTCTTTACTGGTCTTTGCTTGGTGCCATGACGCCAGGAGCTATTTCTTGGTGGCTATTGACGGGCACTAACAGGGGCATGCAGGT
	1442	GCGGGGAGTAATTGGCTAGGCGCGTTTGGGAGCGCCTGCAACGCAATACATACTCCTTTATCTTTAGTGTCTACCGCTAGATATTCTGGCGACGGCCCTGTCGTCAAGTTCCTCCATTGCAAATATTTTGACCATACGACTGCCCGCCTAAACTGCGGGACAGTTCCTGTGATTCGATTCACTAACAGGGGCATGCAGGT
	1443	GCGGGGAGTAATTGGCTAGGGTCACGAGCCTGTTGACGAACGAGGAACCAGAAGTTGAAGATAAAGTAACTGATAATTAAGTTTTGGGCTTCTCACGACGCGGGTTGCACGCAAATTGAGCTTTTGAGGTATTACAAGGTCGATGCTAGAGCGGTCCTGAAAGATAGGTAGTTGTGCTGAACTAACAGGGGCATGCAGGT
	1444	GCGGGGAGTAATTGGCTAGGGGCAGTTACTAGGACAGTTGTTGATTCGCCAGCAATTTGGAATCTGGCTACACCTCGCACTTGGTGGAATAATCAGATGTCAACATCGTCGGGTATTGTACTCTAAGGACTTTCTGGTTGCACTCTGTCGGCTGTCAGGGGGCGACAGATCTCACTACAAACTAACAGGGGCATGCAGGT
	1445	GCGGGGAGTAATTGGCTAGGCGTTTTCCCGTAATCTAGACTGTCTCAGTAACGGACCAGCACAGCATCCAATAGACGGACCCGTTAACACATTTATATCGGTGCTACCGCAGCAGCGTGCAATAAAACGTTGCCTTCATGTGAGATAAGGATTCGTGAATCTTGTTGACTTAGGGTCTGCACTAACAGGGGCATGCAGGT
	1446	GCGGGGAGTAATTGGCTAGGCGTACGCACGCCTTATGACCGGATGCAATATAGGCAATTAGGGCTTTTGAAGTTTAGCCCGCTTCGATCATAGCTTCGCACGAAGGCCTTTTGGCCGGCACGTATTCAGCTACTCACCCCGCCAGGCAGGTTCGAATTAGGTCCTGCACATTCGTTTTGGACTAACAGGGGCATGCAGGT
	1447	GCGGGGAGTAATTGGCTAGGCCATGCCGGAACAGCACGTTTTTTCGTACGCAGGTATTTATTCAGGCCTTCCGCTACGCAGCCACGTATGATAGGAGCACTGTAGCCCCGTACGCATTAGATGCATAGTCTGATATTATTTCATCTATTTTTTCTCATATATGCCTTGTCAGTGTATGGGACTAACAGGGGCATGCAGGT
	1448	GCGGGGAGTAATTGGCTAGGCGTACTTATCCCCACCCCGGTCAACTGGCACAACACCTACGTTTCCTTGATAACACCCACCATTAGGTTCACCTCGTGCTTCTTCTTGACGCTACTTTAGTGTGGGTACTCTTTATCATCGTTCGCTCCGCTGGTCACAACACCGTTCCAAGTCAGATGAACTAACAGGGGCATGCAGGT
	1449	GCGGGGAGTAATTGGCTAGGCGGAACCTGTATAGATTTGGTTCCTCGCGAGCATAGTTGGTAAACATCATACTGTTTTTCGAAACTTCTCCTAGCTAAGAACGCTTGGGACTTGTATCCCGGGTCCTTCTACAAGCTTGCCAGCAGTTGGGCTGCTAAACACTTAGTTGGGGAAGTAAAGACTAACAGGGGCATGCAGGT
	1450	GCGGGGAGTAATTGGCTAGGCGTCTATACGGGATTGCGACAACGAACGATATATGTCCGCGGGATGGCAGTACTCTCGATACGGTAGCCTCACAGTTCCGAGTATAGCGGAAAGCTAACCCTTCAGCACGCAGCCGGACAGATACGGCATTGGCCCTCACTATAGACCCAACTTCGCTGAACTAACAGGGGCATGCAGGT
	1451	GCGGGGAGTAATTGGCTAGGCGGACAACGTACTGTTTACGGATCCTATCTTTCGCGAGGTACATTTAGGAACTGAGCGAGAGCTATTCCTATATTTGCCAATGCCGACCACTCAAGGTGGCCGCGCAGCCTTCTTGACGCCTGAAAGGTGTAGGATAGTGAACGCGGGAAATGAACAGGTACTAACAGGGGCATGCAGGT
	1452	GCGGGGAGTAATTGGCTAGGCGGACCAGTGCTTACATCCCTCGTGCGGGATTTGCGCTTATGTCCTAGCCTGGTTCTCAGTGCTCGACACAGCTCTACTCAGCATGGACGAACACTTGCTGGAGCCAGCCTAGGGTTTCGTGCTACTTAACTTTTAGACCGTCCTAACCAGCCTCAGAGAACTAACAGGGGCATGCAGGT
	1453	GCGGGGAGTAATTGGCTAGGGGCAAGACTATCACGAAATCGGAATGTCGTATGGGTTTAGCGTGCGGATGGTGCCCGGGCAGAATGAAAAGCTAAGAAGTCTAATCTCGTAGGCTCGAGTGGACCCGGAAACGCAATTCGTTATATTGCGCTAAATAGGTTCATCTATGTGGAGCGTCCAACTAACAGGGGCATGCAGGT
	1454	GCGGGGAGTAATTGGCTAGGCGTTGTTGGTCGTTCAAGTCACGTTCGGGGGAGAGATCTTTGGGAAATTAATTACTTGGTGATGCTCTACTAGTTGGTGAGGGATCGGGTACCTGGACTCTCTGTTCTTGCCCATTGGTGAACTCGTCCTGTAAGCATATTTCACCACCGTTGGGGTTTGACTAACAGGGGCATGCAGGT
	1455	GCGGGGAGTAATTGGCTAGGGTCAGCCCAGCGGCCTAATTCATTGATCCGAGCCTTCCTACACAATACCCCATAAGCGTAACCGACGTTGTATACCAGCAGCCGCCCGGGTGGTAAAGTCCTTTGGGTCCATTAGGGAAAGCTCTGAGTCGGCCATCGTCGCAGTACGGACCCCATTACGACTAACAGGGGCATGCAGGT
	1456	GCGGGGAGTAATTGGCTAGGCCCATTACACTTAGTCCCCTTTTGGGTTGTCCCCTCGGGGACAATGAACAGGACACGGGACATCGCGAGCGGCAACAGCACTATCGATTTATATTACTCTACATCGGTTTTGCCACGATAGCGGCACGCCAGAGCCTCACATCACGCGGATGTACAGCTCACTAACAGGGGCATGCAGGT
	1457	GCGGGGAGTAATTGGCTAGGCCCACTCGTCCCTGCGCAATGCGATAGAGCTACGAGAGTACCTGTTCATGGCTGGACACTTGCCCCCACTAGATCGTCTATCCCGTCTAGGCGCGCTATTTCTAAGCCTAGTTCAATTGCCAAGGATAAAGACTTACCTCACCGATCTGGAGGTAGACCGACTAACAGGGGCATGCAGGT
	1458	GCGGGGAGTAATTGGCTAGGCGGTATACAAGAGGTTCGTTAAGCTCCTGCATGTTCCTACTTTGCACGACTCTCTGGGTGCTCTGTCTCCGTTAGGCCACCCGTATGTCTTAGCCAGCAGGGGTGGCTATTGGGTTTAGGGACTCCACAGGTAATCAGTCACGAAGGTCTGATGGACTCTACTAACAGGGGCATGCAGGT
	1459	GCGGGGAGTAATTGGCTAGGCGTGGTCTCCAATCGCCTGTCCGTGGGTGCCCTCTGATCGAAAGGCTGGGTTAGATAGCCGAATTGCTCAAGAGGAGACAAGTAAACCGACACCAGCTGAGCTACACTGTTGACATCGTAGAACGCAAGCGGGGTGGGCCAAAAGCCAGGTGCAACCGTCACTAACAGGGGCATGCAGGT
	1460	GCGGGGAGTAATTGGCTAGGCGACCTGTGTCACGTGATATTAATCGAGTGAAACCACGGTCAAATTTCGGATCCCAAACTACATGGCAAACCAGTCGGGCTAACAGCACAAAAACCGCCTCGAGTATACTAGCATCTGCACTTGCGTAATATGTGGTTCTTTGTCATCGTTCTGGTGGACACTAACAGGGGCATGCAGGT
	1461	GCGGGGAGTAATTGGCTAGGCGTAATCCGTACGCCACAGGGCCCGATAATCCTGATCGTTGGACATTTGAGCTACGAGTTATCCGTCGCGCGAGCCTTTAACAATGCCTCTGTCGGTCCCAGCCTGGCTATAAACAGAGGTTAACCGATCGGGAAATCAGCAAGAAGTTACCTAGGAAACACTAACAGGGGCATGCAGGT
	1462	GCGGGGAGTAATTGGCTAGGCGAGGAGGGATTTACATAAGCATACTAGGCCCGAGCCACGTTACTTCCTATTTGCGGCGAAGTGTCACGGTGGGATTAGCCTCGCTCTTTCGGTGAATTTCGATCTGACTTGGACCCGACCTCTCAGTGATATTTAATCGACTTCTATGGATGCATTGTCACTAACAGGGGCATGCAGGT
	1463	GCGGGGAGTAATTGGCTAGGCCTACTTCTTGGACCTCGTAGAGTCAGAGTCGAGGCTGTACTGCACTAGGCCTGGAGCAAGTGATCTATCGATGGACTTAGTAAGAACAGGTCATGGCCAGCTCTGGGTACATCTGTGGACTTGTGGGGGCCGCACACCTACCTTGACAGTGGTAGGAGTACTAACAGGGGCATGCAGGT
	1464	GCGGGGAGTAATTGGCTAGGCGGCCGCTGTCTGGAATCACAACGCCACCCTACATTCTTTTCAGCAGGGTCACTTGAAACATGACGACGTTTTTACAAAGGGTGAATAAAATTGTAATAAACATGGACGGAAGTCTAGGTAATTACTACTGCTCGAAGATTGCGAGGAAAATGCGAGGTAACTAACAGGGGCATGCAGGT
	1465	GCGGGGAGTAATTGGCTAGGGGCCTATTGACTGAAATGGCCGTTCGCCGTCACCCTTAAATGCGCAAATAAACGCTATCGGACTCCCCCGCACCGGCACACGCTTAGTCAGACACTCCCACGAAAAATGGATTAATCGAGGCAGTTGAAATTTTTCTTAATGCACAGTCTCACTTTTTAGACTAACAGGGGCATGCAGGT
	1466	GCGGGGAGTAATTGGCTAGGCGACGAATCCGCAATGTAGCACCTCAAGTTTAGGTAGCCTTGTCGTCCTCCAGCTCATATGTTACCTCCCCACAATAACGGTAGGTGTGTCTCAAATGTCCTTAGGGACTGGCGTGTTATCTGGAAAGGTCCTTTCACAGATAAGGCGGTGGGCACTATCACTAACAGGGGCATGCAGGT
	1467	GCGGGGAGTAATTGGCTAGGCGAGTGGTTTTCATCAGCAGGAGTACAAGAGCAATAGCCTAGGTTTCATAGGATTATGTTTCAGCTAGCAGATTAAACCTGAGCCGTGACCTCGGGTAGACAGAGATGGCACCGGTGCAGTATGTTCTACACACCAACAACATGTTACTCCAAAGATTGCACTAACAGGGGCATGCAGGT
	1468	GCGGGGAGTAATTGGCTAGGCCTTAAACCGTCACCCTCACGTATGAACCAGCCCCCAAATCGTGACTCGCAACTCAAGCTCCTCTGTATAAAATCTATTAGCAATATTGAGATTCTTACGGAACAACACGTACCCATCTCCGGAGGAAATTCTCGGTTGGCAGGCCAATACCTAATAAGCACTAACAGGGGCATGCAGGT
	1469	GCGGGGAGTAATTGGCTAGGCCCAATCTGCGCATCACGCCCGTACGTTCGCATTTATTCATTCCCGTAGGTACGTTTTTATTCACGCACGCATTCCCGTTGCCATTCCCGCATTTTGGTACGCATTCCGCTAGGTTGGCAGGTATTTTGGCCGCTTCGTATTCATTCAACCGGTAGGAACACTAACAGGGGCATGCAGGT
	1470	GCGGGGAGTAATTGGCTAGGCCTACCCGGCCTGAAGTACTTATCCATGCCATGAACACGCTCGTTATGAAACGGTCCAGAGTGGTAGCTGTAAGGTCCGGTTTATTCGTTTGCGCCAGTGGATGAGGCCCAGCCCTGTCGTTCGATTCGCTATAGCAACAGGCACTAGCTTTTCACGATAACTAACAGGGGCATGCAGGT
	1471	GCGGGGAGTAATTGGCTAGGCCTATATACCTTCCATCCCGCTGACGTAGTGGCGACACATGGTGGCCAGATAATCGAGACTCGAGCCCTGGACGAATCAAGCGGTAATTCCCTCCCCGCGTGCGCGCCGAAGTCACTAGAATGTGCGCATAGCCGTTTAGCAAAGTCCGCTTCTATAGTTACTAACAGGGGCATGCAGGT
	1472	GCGGGGAGTAATTGGCTAGGCCTTAACTTCTTCACACTGTCTTAAAGTCCTGTTAGGTTGAGGACGGCCGCATGCCCATACCACGAAGGAACATTTGATGTCTGACGGTAGTCCATTTATGAATCCCTACAAATTTCCAAGGGGGGAGTAGGAAGCAGGGTACAGGTTACAGCTGGGCGAACTAACAGGGGCATGCAGGT
	1473	GCGGGGAGTAATTGGCTAGGGTATTTGGACCGCAAGGCCGATCCCGTACCCAGGTACTTATGTGCCCCCGTTCGTTGTATTTCAGCCATTTAGCAGTGTATTTTCGCCGCAAGCTACGCCGGCCCGCCCGCCCGCCTTCATCCAGTTACGTAGCTCTACCATCCATAGTGCGGAATACGAACTAACAGGGGCATGCAGGT
	1474	GCGGGGAGTAATTGGCTAGGCGCAGGCAAGATGTCATCCTGACATCACGTGCACTATGGTGACCTCCTGCCACGGTGCGTTTACGGACCCTTTCCCGTATTAGTGTTGCTTATTCGTAGTATCTGACGCGATTATATCCAGTATGAGACGGTTCGGCACGTGGCTTAGTTAGCTAACGAGACTAACAGGGGCATGCAGGT
	1475	GCGGGGAGTAATTGGCTAGGCGAATTAGGGTGGGTATACCCTCCGCGACGAACGATGGCGTCGTATGCTATCGCGTTAGAACTTAGCTGGATACTTATTTCTCGCCTGCATGTAGAGGAGGAAACCTCTAATTAGAGCAGGGGAACGCCCGCCGCTGATTAAAGAGCGACTCTCGTGCAGACTAACAGGGGCATGCAGGT
	1476	GCGGGGAGTAATTGGCTAGGCCACGGCACCTCGGTGCACTCGACTTGCAACTAAGTGCACGTTTTGGCCGCTGTAGGTCGCACACCTTAAAGTAAATCGCTTGACTAGGATTTGAAGTATGCCCAGACCTCACTATTCGCATCAGGTGGTGCACCTGCGACGTATGATCCCTCTATAGAGACTAACAGGGGCATGCAGGT
	1477	GCGGGGAGTAATTGGCTAGGCGTAACGTACGGTGATGGAGACTGACTACTAGCTCCGAGCGGGAAAGAAGGAACTGGATAGCTTAATACTGTGCGCCCACCTTAGCGAACGGACTTTGCCGAGAACTAACGACTGGCTTTAAGTTTCCACAGACTGACAGTTTAACCTCTTGAGGGGCCAACTAACAGGGGCATGCAGGT
	1478	GCGGGGAGTAATTGGCTAGGGGATTCGCTACGGACCTTCCACCAGCTGAGTCCGAGGAATGCGAATCCCGGCTCTACAATCTCGCTGTGGCGGGTACCGCGAGCCGTCCTAAAACAAGAGGACCACCGGAAACTGTAAAGTTCCTAAAATAAAGATACGAGATGAAAGATTCGTGAGCATACTAACAGGGGCATGCAGGT
	1479	GCGGGGAGTAATTGGCTAGGGGCCCACGACTGGACACCATCGGTCTCTCACTCCAATAATTTAAGTAACAATCCGAGGTAAGACTCTCGAGCGACGACTAAGATCAACCAGTATCTCGATATAATAATCGATCGCACATGTGCTGGATCCACTGCATCAAATAGGCGAACGAGTACACGTACTAACAGGGGCATGCAGGT
	1480	GCGGGGAGTAATTGGCTAGGCGTTATATCGCCACCAGCGGTCAACAACATGGGCTACTTAATCAGGGCGGTCATGCAATTATGGCCTTCAGCCGCGTGCATGACCGCCGACAAGGTCGGCATCAGGGGAGTGGAATAATACTAAGGAACATTGTCCCGTCTGAACCGGTAGTGGGACCACACTAACAGGGGCATGCAGGT
	1481	GCGGGGAGTAATTGGCTAGGGGCTCCTAGTTAAAGGTCTACGGACGATAGGCTTTCAATCTCGGTTTCCAGAAGGAACACGCGTCAGTACTAAATACAGTGTGCAAACTCGGGAGGTTGCATATACTAGATAATCCCCACAGGAGCTAGTCGACACATATAATTGAATGACCTGGCGGATACTAACAGGGGCATGCAGGT
	1482	GCGGGGAGTAATTGGCTAGGCGAAATTGTAGCGACCGGGAAAGATACATCGTTAGTTTTAGCAATTCCGGTTTTTACGTTTACAACCTGCTTTCTCCGCCGCCCCGCCGGCAGCACGGATCGTTGGCACGTACGTTTTCCGGCCACTCCCCTGAGGAATCGAGTACTCGGGTTAAAGTGGACTAACAGGGGCATGCAGGT
	1483	GCGGGGAGTAATTGGCTAGGCGGCCAACCGCACCGACAGGGCAGGCTGAACCAACACTACGCTGATCGATCCACAGTCGGAGGACTGTCAACACGCCGAAAAGACTGAGCATAAAAGGGTTGTCCATTGGAGATGGAATCACAAGGGGAGGGTACAAGCAGGAGGTGTGGTAGACGTGTGACTAACAGGGGCATGCAGGT
	1484	GCGGGGAGTAATTGGCTAGGCGTTCTATCCATTGCTTCTAGGACACACCAATTTTAAGGTCTATTTCGTATATTGGCCGAGATAAATGTCGTCACGAGCACACAGGTATCGTACTTCGATCCAACGGTCGAGCATTAGCTGTCAGCTTGGTGTATACATGACGGGATATTACAACTCGACACTAACAGGGGCATGCAGGT
	1485	GCGGGGAGTAATTGGCTAGGCGTTTATTTCGTAGTACTTCCCCCGGTACCAAACCCCCCGTTGTGGCTATATACCAATGAGGGATGGACTATAAAGTATTTGGTCCAGAGGAATCCGTGCTAGGCTCCATGCCGTGTGAGAGTAGGTCGGCTCACTTCGTGTCTGACTAGTGCAGTGTCTACTAACAGGGGCATGCAGGT
	1486	GCGGGGAGTAATTGGCTAGGCGCCTAGGTGGGGTTTCAACCAAGGCAGTCCCTCGCATTGTGCAGGTCACACCGCCAACCTCTGCATAATCAATCCACGCAGTGACGTTAGTCTTTTCCATTTACTACTCCTGTTGTGCCCGATAAGTGAACCATCAGTTGGTCTATGCGGGAGGTATCCACTAACAGGGGCATGCAGGT
	1487	GCGGGGAGTAATTGGCTAGGGGCCTAGTGGCACGATTAATCCCTTACACCATTACTCGCTCCATCGAATAAACACATAAACGAACACACAAACCCATAAACCCACAAACGCTCGCATACTCACACACACACTCACTCCAACACTCACTCAATTAATTAAACCCTACAGTAACACGCCGCAACTAACAGGGGCATGCAGGT
	1488	GCGGGGAGTAATTGGCTAGGCGAATCTGCAAAGCCTTTTCCACCACCTTTAGGGTCGGCGTTGGTCAATACTGTCATGAAATGGGCGGCAGTTTACCCCGATGGCAAACCACCCATGAACACTGCCAGGCGTACCATCCCCCAGCGTTGCTCAACCTAGGGAGTTCAGACGAACATGGCAACTAACAGGGGCATGCAGGT
	1489	GCGGGGAGTAATTGGCTAGGCCTTGGAGTACAATATCTCAGTGTCTTACGTATCAAGGACAAAGACAAGAAGTCGGCCCGATGGATGACCGACTATGGTGATAGGAGCACCGAGATTCATCTAGATCCGGCGCTATTAACTGGGAAAGGCAATCATCCATATGCGATATAGTGAACACACACTAACAGGGGCATGCAGGT
	1490	GCGGGGAGTAATTGGCTAGGCGAACGTCAAATACTACCTGCACTCCGTCCATCACTCGCACGATACTAACTGAGTAACGACCATCGAGCCAATACAGGCCCCATATCATCGACGATCCTACCAAATCTCAACGTCACAAACAAATAAAGGTTCCCACACACAATGAAAGATGAGAGATGGACTAACAGGGGCATGCAGGT
	1491	GCGGGGAGTAATTGGCTAGGCCTAGACCCTTGGCTAGATGGTTATAACCGTGACCTTCAGCTACTACGAGGAGAGTAGCGGTACCAGTACTCCATATTCAGATATAGATTTAAGTGAACTTACGAGCCAAGTACCGACACCTCCCTGGCCCCGCACAACGACGGGACCTCGTTATGGCGAACTAACAGGGGCATGCAGGT
	1492	GCGGGGAGTAATTGGCTAGGCGAGTGTCTCAGTTTGCTGATATAAATAAAAGACTGAGACCAGCCCGGCCAAATAGGGGATGGATTCACTTGGGGTGAAGTTAGGTATACCGTGCCTTGCTTTCAGTACTTAATCGTCGGATGGAGTCACTCGATTCCGAGTTCAACCGGTGGCTATGCCACTAACAGGGGCATGCAGGT
	1493	GCGGGGAGTAATTGGCTAGGGGATTTAATAGACTTGTTTGGAGAGGGTCGACAAATAGCTCTCACGGGAGTGCTCAACAACACCGCATGCCCACAACTTCCTTCAAAACTACGGATTAACTTACTGCGCGGCTGAGCGCTGGTTTGAGCATCCTTGATTCCCTACTAAAAGCCCAAAATGACTAACAGGGGCATGCAGGT
	1494	GCGGGGAGTAATTGGCTAGGCGATAGCAGGTGGACGGCACGCGATTTCAGAGCGTATTAGAGACATCCAATATGCGATTTACTAGCTTAGCAGTCTAGGCCAGGGACTCGCTTTCGCGCATACAGAGCGTGGTGTCCGGTCCTCCTCAACCCCAGGCGACCTTAGCCAGAGTATGTACCGACTAACAGGGGCATGCAGGT
	1495	GCGGGGAGTAATTGGCTAGGCGAACGCCATGCGTCTCTCAAGCATCCCGCACATAATGCCTATCAGGTTGGTTGTGAAACGATAACGGTGTGATCTAACGTACACAGCGCCTACCATAAATGGTTCCGATAATAAGAAAGACGACATGGGTAAGTCTTAGGAGCAAACGTGGAGAGGAAGACTAACAGGGGCATGCAGGT
	1496	GCGGGGAGTAATTGGCTAGGCGGGGATGTCTCGGTCATCACTCTTCCTACTCCAGTATGCTAGCATATCTAGGAAATTAATTCGGATTGGAGCCTCCTTTCAAACTCACTAACGGGTTCTATTGCACCTCACGCCTGCGCCGCCGCGCTATGGGTTGTAAAATTTGTCCAACCACGAACAACTAACAGGGGCATGCAGGT
	1497	GCGGGGAGTAATTGGCTAGGCCTTAGCGTTATTCTTCTTAAACACTGGCTGCCGGGCAGCTGAGTGTCAGTTGTACTGCCATCCTGGCGCGAGCAATTAGGGTGTGTAAGCGTCATTCGTTAGAGACCTCATTCGCTTCAGGAGCGTTTTGTGAAGTGCCAACCGCACGAAGTTGTGGGCACTAACAGGGGCATGCAGGT
	1498	GCGGGGAGTAATTGGCTAGGCCCATGACTAATGCAACCGTAATTTAGTAGCTCCGTCAGCTCTCCCCACATATTTTGACTAGCCCTTCGCGGAACGCTGGACCTTGGCATGCCATGTGGGGCCGCCGAATTTACGCCCCCTTACGTTGCTCATCTGCAGGGTCATGAGTATCATGGAGGAACTAACAGGGGCATGCAGGT
	1499	GCGGGGAGTAATTGGCTAGGCGAGACTTTTACTCCTTCTACCAGATCCACTGGTCCCACCTGCAAGATAGTCTAATGCCTGGGTGCGCAAGGCCATGGCACGACTCAGTTACCCAGCTCGACAACCTCGGCCACCTGGATGTACAGAACGGTGCCCCTAGCCTAGAATCCTTCGCCAAACACTAACAGGGGCATGCAGGT
	1500	GCGGGGAGTAATTGGCTAGGGGATCAGTTAATGAGACGATTCTCAGCACTCCGCCATGGCACTTATTGTGAATTGATTTTGAGTCAAAGGAAAGCCAAGTATTTCCTTTGAGCTTAAGGTCCTCAGAATTTGTCTGAACGAAAGGTGACATAGGAGGAACGCGAATATGGGGTGTGGGAGACTAACAGGGGCATGCAGGT
	1501	GCGGGGAGTAATTGGCTAGGCGGGGCTTCGGGGCAACGATCAATCGCTCGATCGCTCAAACGCACCATCAAACGCTCCCATAATCAATTAAACGCACACTTAAACACTCCCTCCATCGCACGAACCCACACACGCACGATCCCTCAAACAATCACTTACTTACTTCACCGGTTTGTCCGAACTAACAGGGGCATGCAGGT
	1502	GCGGGGAGTAATTGGCTAGGCGAATTTGTGTACGCGTGCTTAACGGCTCCTGTTAGAAGTAGCCAAGCGACAATCGACCGCGGTGTTTTCTGATCTATCGTCGGCGTTCTTGTCTAGGTGGGTGAATGCATTCGGGATTCTGATGGCGCCTATCCCAATGGGCGGGACATACTGAATGTAACTAACAGGGGCATGCAGGT
	1503	GCGGGGAGTAATTGGCTAGGCCTTCATCAGTTACGATCGATGAATCACCGTTCAGCCGAAGAGCCAAAGGAAGGAACAAAAGAGCCTCAGACATCTTCCATCAATGCGGGGAGAGGTCGGCCCAGGGGTCAAAACTGGGGCAACTCAACAGGATGCCCGGGAAGAGGCTTGACGCAGAGCACTAACAGGGGCATGCAGGT
	1504	GCGGGGAGTAATTGGCTAGGGGCAAAACGCACTCCCGGAGTTCCCTTGGGTCTATGTTGGACGGACCTGACAGCAGATGGGGTATTGTCAAGAAGCGACCAGATATCATAAACCCACTGCCCTTGTCCGTTATAGGTTGTATTGTCTAAATCAGCGCACTTTCATAATGCAGTTCCCGTCACTAACAGGGGCATGCAGGT
	1505	GCGGGGAGTAATTGGCTAGGCGGCGAGAAGCGTGGTCTCGTCGCATCCGTCGACATGCTTGGCTTCTGGGTGCGATCTTTGCCACCTGCCAGACGTGATTACGATATAAAGCAACTTGGTACTCAGAAAGGTTGAAACAAGTGACGCACATACACTAGCCATTGTGCCCAGGCTAACAAAACTAACAGGGGCATGCAGGT
	1506	GCGGGGAGTAATTGGCTAGGGGCACTTCCGGAGTGACGGGCTTGATTTCCCTACTGAAAGTCGGAGACGCCGCGTATCACTTCCTAACCGTGAGCCTTCATCAATATAGGAAGGACTTTGGAATGCGTACCCACCGCCATGGGTCCTTCAGCGACCAAGATCTATTCTTCGAGCCGTCACACTAACAGGGGCATGCAGGT
	1507	GCGGGGAGTAATTGGCTAGGCCCATCTTGTTAGCACGTTCGTCGGCCTCCACGACGGACCCAGAATCTGGACAAAATGGTGTCCAATTCGCACTTGGCCAACCGACCACTCCCAACGGACGAAATACGGGGGTCACCTCAAGATCTAATCTGTTATCGTCCACAGACTACTCTATCAAGGACTAACAGGGGCATGCAGGT
	1508	GCGGGGAGTAATTGGCTAGGCGAGCCTTACATTCGCCTCTAAAGGCGAGTCCCCTATTCATGGCGGGGATCATATAGGCTGCCACACAGCCTACGACCAGACAATTTTTGATGCAAAATTAGGAGACTCTTCTGGCTCACAGAGCCTTGATGCATCCTATATTCCTAAGAGAACGCGATAACTAACAGGGGCATGCAGGT
	1509	GCGGGGAGTAATTGGCTAGGGGATGTAGGGCTCCGGAGATAACACTGCTCGAATGATGCACATAAGTAACATTTGGGATCTGTAAATTGATTCTACGGATACTTAGGTTGCACCTTGACCGTATCCGGAGTAGAGAGGGTGAAGACGCTGAACGACCCACAGATGACTCGCGTTGAACCCACTAACAGGGGCATGCAGGT
	1510	GCGGGGAGTAATTGGCTAGGCGGGAAGATCCGCATAAGCAACTTTGGTATACCAAACGTGCCGTCCCTAATGTGGAGAAGAGATAGAATACGATTTGTCATAGACGCACCCCTCAACAAATAAATCGGGCGGCAGTATGGAGATGGCTCCACATTCCTAAGGCTTTTGCTCGTCGGTGGTACTAACAGGGGCATGCAGGT
	1511	GCGGGGAGTAATTGGCTAGGCGTGCGACCATCTGGAAGGATGAGCCGTACCGTTTCATTGCACAGCGCTCCCAGGTTAGGAATTATCGAGAGGCATAGGAACATAGAGAGCTCCCTCATGCGCAGTGACACTGCTTAGATCGCTATCATGACGTCCGAAAATACCGGCAGTGCAGCAATTACTAACAGGGGCATGCAGGT
	1512	GCGGGGAGTAATTGGCTAGGCCTTATTGACAAAGTCACTGTATATCACCAATGCATATAGAGGGACTGTCTATTTCGAACCACCGGCGGTAAAGACTAACTGCTGTTAATGGAGGCTCGGACGAAACAGATTGGCCGATACGGTATGTAGTCTTGATGGCGACTCACTACGAAGCATATTACTAACAGGGGCATGCAGGT
	1513	GCGGGGAGTAATTGGCTAGGCGTACCCTGGCCTTCATCACCAGTCTCTAGCAGCGGGATTCAGGGAAAAAGAAAAAATATCTGGTTTTTCCCATGCAGCAGAGATCAGCACATAAGCAACTCGATGAAGAAGTCTACAGAGAAACGTGGTTTGAACCCATCAAGGTACAGCACGTCTTTTACTAACAGGGGCATGCAGGT
	1514	GCGGGGAGTAATTGGCTAGGCCGCGGTCTTGCCAATAAGCCGGCTGTGACTTCGACGGTTACACTTTTTTCCCGGCTAGGTGTTGCGTCGCCCGGATTTAGGTATTGCGCGCGCCCTTTTGCTTCTTTGACCGGTTTTAAATAGTCAAATTATGTACGTCGTGGAAGATCGCAGTTTATAACTAACAGGGGCATGCAGGT
	1515	GCGGGGAGTAATTGGCTAGGCGAATATATGTTGAACCCACCCTCGTCCCAGGCTGGCCGTTACGCGGCAAACTATCGGTAGAGAATTGAATACTTTGTTGAACCCTCCCGTTCTCACCATCTGATGCGGGTGGCTGGAGTGCCGAAGCTGAGTATGGGCCTCATCTGCGACTGATCGGCGACTAACAGGGGCATGCAGGT
	1516	GCGGGGAGTAATTGGCTAGGGGATGGGGCAGATCCGTCCTCTAGCTTCCCGTATGAGCGCTGCGTCTGGAAAGATCCTAAGGTGAGTTACACCACTCGTCGTGCGCTCGCCCCCGCCGAGTCAATTCCAGACGGATCACTAACTCAATGGACATGCTCAGGACGCCCTGATTTTGCTTGGACTAACAGGGGCATGCAGGT
	1517	GCGGGGAGTAATTGGCTAGGGGCATAAGGCGGTTTCTAGGTACCGGAAACGCGGACCACAGCGACTCGCTTGCGGCATGAGGTCAACGAGCATTTCGAGATTAACGCTCAATCAGCTCCCGTTTAGTCAAGTCGTCAGAAAGACCGTTTGCCGGATATCTGAATATCGTCGTAACGAGGCACTAACAGGGGCATGCAGGT
	1518	GCGGGGAGTAATTGGCTAGGCCCCAATCATGATGCCCGCAGGTTTTCCGGTAGGTATTTTCGTACGTTGGTAGGCACGCACGCATTTACGTATTCAGCTAGGTAGGTACGCATTTTCGCCGGCAGGCCTTTATTCACGTAGCCCTTTAGGTAGGTAGGTTGCTTCAGGCACCTTTTAGCTACTAACAGGGGCATGCAGGT
	1519	GCGGGGAGTAATTGGCTAGGCGGGCCCTCCTACCCTCTTTACCACACCCCTGTTGTAGCTACACAATAGTTACTTCCTGTGTTTATTCCCCAGATTTCGGTCCGTGTGTTATTCTTTCAGCGCATTGAGGATTAGATACTGCTGTAAACTAAGATTGGTGGTGTGTATGCTAACGCCGAGACTAACAGGGGCATGCAGGT
	1520	GCGGGGAGTAATTGGCTAGGCCGCGCTTGAATCTTTGCATGCGGAACGAACCTGTTTGTGGCGCGCGAGCGAAACATTCCAATGAGACTTCTGATGCGACTTCTTACAAGCCGGCGTCGTGATTTACCGATCGTCATATACCGGACCTCCACATGTAGCCTAAATGGAATTGGTTGACCGACTAACAGGGGCATGCAGGT
	1521	GCGGGGAGTAATTGGCTAGGCGTATTTATCTATTCCGGCCCGTAGCTATTCCGCTATTTTGGTTCGTTTTCAGGTAGCCATTTAGCCCGCTATTTTGCCAGGTTCGCATTTTTTCCCGTAGCCCCGCCGGTACGCCGCCCGGCACGCCGCTTGGCATTTTTTCCTGTACTAACGCACACGACTAACAGGGGCATGCAGGT
	1522	GCGGGGAGTAATTGGCTAGGCGTCCATTCTAATATGTAACTCTAGGGATCCGTGACTGCTGTGAAGCGAAAGAAGAAAAGATCGCTTTAAAATAGACTCGTAATTCGCAGGTTTTGTCGCCGAACGTTGATACTAGGTGACCCGCGAAACTTCTGAGACCTGAGAGACGCTCGTGGAATTACTAACAGGGGCATGCAGGT
	1523	GCGGGGAGTAATTGGCTAGGGGCAATTCAGTATCGCCTACGACCGTTACGAATTGATGCCTTCTTCTATCGAGTAACAACTGTAAGCAGCTTGCCCCGTTTCGACATACCTATTGATTAACGGGTATCGACTGCTTAACCTGGTATCGTAGGCCGTAGCTTACAGGGCCAGGGACTTTCGACTAACAGGGGCATGCAGGT
	1524	GCGGGGAGTAATTGGCTAGGGTCATTTTAGTAGGCCTTGGCTTAAGTTAGGTCGGCGGACTCTCCCATGCTCACCCGGATGTGCTACGCCCACGTCCAGCTGGCTTCGTCCCCGTCAAAGCCAGCTATTCTCATTCCTATGACTAGGGAGTTTAGGCCGGTTTTGTGAAGAGCGGAGTTTACTAACAGGGGCATGCAGGT
	1525	GCGGGGAGTAATTGGCTAGGCGGTGTCGTCGGATCAGTTCCATTTGTGGCTCCCTAGAGGGGGCTTCTTCCCCAGACGCAAAGCACACATAGTACCTTCCGTGTCTCTGATAGGCGTTTGAGTTGTGCACCGCGATCCACCGTACCCCTTGAGGTGCCCGGCAAAGGTGCACAGCGATCAACTAACAGGGGCATGCAGGT
	1526	GCGGGGAGTAATTGGCTAGGCGTCCCGGTCTTCGTGATGTATGTTTCAATGACTGACGAGGATAGAGGAAAGCGTGGTAGCAGACCGTGTCAGACTCCTCGTCGAGCAGTCGGACACTACATTCGTTAACTTCTGATCTGAAAAGCACTAATCTGCATGTTTTCACCCCCCGTAACTATAACTAACAGGGGCATGCAGGT
	1527	GCGGGGAGTAATTGGCTAGGCCTAGAAGCCGAACAAACTTGCAGAGCCACTGATATGCACCCTCACCTCGTGGGCAATGACCTACAGCACTGCGGAGTGATAATACACCCAAGACTACGTTTCGACTATGGTACGGTCATCCCTGGACCGGACGCCGCCTCCGGATCTGATTGGAGGTCTACTAACAGGGGCATGCAGGT
	1528	GCGGGGAGTAATTGGCTAGGCGGATCTACGCGCCGGTACAATCACTACCGGGGACATAGAAGGTTCTAAAGAGGTGCTAATGGAAGATTATAAAAACGTGTTTACTCTCGTATTATCTGCATGATCTGTAGGTACAGCGCTGACAGGGAGGCCCATTGCAATCCGGACGAAACTGGTCGAACTAACAGGGGCATGCAGGT
	1529	GCGGGGAGTAATTGGCTAGGCCTTATTCTGATCGTCTCGTAAAGTGTGGGTGTAAAGTCGTTATTACGATGGCCCTATGGTTAGAGTTTTAGGGTGATTGTTGCGTTAAGCCTCCAAAACTCTCCAAAAGGAAATGAACACCACCCGGCCAGAATAGTATGATCACCAGACGTGGCTATAACTAACAGGGGCATGCAGGT
	1530	GCGGGGAGTAATTGGCTAGGCGAGATGGTGCAGATACACAGAACATGAGATCTTGTCCGAATCCATAGGACGTTGAGTGACTGCGATGCATTCTTTACCCACGTGTTAGACCATACTGAAGCCGTGAGCCGTACCAGATGAGAATGCACCACTGCCATGTAGGATCCTTAGCACCAAACCACTAACAGGGGCATGCAGGT
	1531	GCGGGGAGTAATTGGCTAGGCGCACCCGAGGAACCACGATTACTCGCACGCTCGCACCATCGCACCAACAATCAATCCATTAATCAAACCCTCGATCGAACCAACAAATAAACCATCAATCGAACCATCCCACAAACAATCGCATACACACTCCCTTAATTAATGTCTATTGGATGGAGCACTAACAGGGGCATGCAGGT
	1532	GCGGGGAGTAATTGGCTAGGCCTTTGCGGCTACGTGTCCGAACCCGGCATCGAAAGAATGGCACCGATTCAGTGTCTCCTTGACGCCTAAGGTTAAAATAATAATCCCCTAGATGGAAAGGAAAACCCACTATTTCCTAGAGGTCTCCATAGAGACCCTACGTGATGGCTCGACAGGATTACTAACAGGGGCATGCAGGT
	1533	GCGGGGAGTAATTGGCTAGGCGGTGTCTGCCTCGGGGCTGGCCGAAGGTCAATTGAGTCCTCTCGATGTTACTGGTCTGGTCAGTCCTACCGCAAGAGATGTTGTTTACCGTAGATTCTTCGCTTTAAGATCTTCGTCATGGGAGCCGCAGTAGCCCCTCTTACTAAGCGACACGACTAGACTAACAGGGGCATGCAGGT
	1534	GCGGGGAGTAATTGGCTAGGCGGTACCACGACGTGCGTCTCCGACTCTCTATTGTACTCCCTGGTTAAGATTTTTACTAGCGGAGACTGGAGACAGAATTGTGAGCGAAGGTAGTGCCGTTAACTATAGACTGTTTTCGAGTCTGTCCGATACTTGAGTAGGCGGGGTCAACTCATTTCGACTAACAGGGGCATGCAGGT
	1535	GCGGGGAGTAATTGGCTAGGCGTCGCGCACGAGCCGTCGGTGCGCAGGTGAAAGATTGGGTAATCATCAAACTGGTATAACGATTAGCATCACATATAAGGCAGCTTGCGCTGATCAATGCAGAAATGTCGCAAGTCAATGTAACGGCATGCGGACGATCGCCCTATCATGGAAACGGATACTAACAGGGGCATGCAGGT
	1536	GCGGGGAGTAATTGGCTAGGCGTCCACGAGGATGACAGCCTACGCTCATGGCAGGCCCATCAGCTTGCAGTCCTATCGGGGCACTGGCGCGACAGGATGGTGCGAAGTTACTACATTGATATGAGGAAGGTCTACGCAGGATTTTATCACGTTAGCCACTCACATCCCACCTCTTCGATAACTAACAGGGGCATGCAGGT
	1537	GCGGGGAGTAATTGGCTAGGCCGCTTTGCCACGAGTGTCTGGGAGTGGAAGCCCACTCCGCATCGCTCGCGATACTGACTGGACTGGGTCATGGTCTCACTGTGTTCATTGGCTGAAGGTGAACGGGGTAGAGTGTGAAACGTCCCGTTTGAGTGCCTAAGTGCTACATGTGCCTGACTGACTAACAGGGGCATGCAGGT
	1538	GCGGGGAGTAATTGGCTAGGCCTTCCTTAACAGCACAGCAGTGAGTTGTCCGTGGCTGACAAGAATTCGGACAAAGACGACTTGACAGAGGAAAACGTTGAGCTAACCCAGGTCACCGAAGCTGAGCTTGGTGACGGGGCACATCATACGAGTAGTTCTGTCGATACGTTAGACTTCGCAACTAACAGGGGCATGCAGGT
	1539	GCGGGGAGTAATTGGCTAGGGTCACGCGCTTGAGTCCGTACGAATGTGCCATGTATACGGTTTTTGAGAACTTTGTGTGCTCTACAGGGTGGCGATCTAGAGTATTTAACCGCACTGTCGCCGTCCCGGAGTTTCATAAGGTTACCGATAAATGTTGCGCAAAGTCAGGGTCCACCGTGTACTAACAGGGGCATGCAGGT
	1540	GCGGGGAGTAATTGGCTAGGCGCCCGCGCAAAAGATGGGCCGCGGATGGATAAGGGTTAACCCTTGGGGTAGTTCCTAGATCTAACAACTGGCAAATGAGTAGTGCAGTACTTTTAGCACTCCCTCTTTGGTTAACCGCACAACCTATTTACTTCGCGGGGGAAGCGACGGCAAAATTCCACTAACAGGGGCATGCAGGT
	1541	GCGGGGAGTAATTGGCTAGGGGAATCATCCGGCAACTCTTTACCGAAAGAATACTTTCCCTTATTATCGCACACAATGACATATAGTTCCAATGGCATTGCATCCCATTCCGTTTTGGTTGTATTTTTTGTGTGAGGGACTAGGGGCGGTCTAGGCGAGAGTCATAGCGGACCTCCTATTACTAACAGGGGCATGCAGGT
	1542	GCGGGGAGTAATTGGCTAGGGGAAGCCGAGTCACGTGTAAGCGAGCCTCCACTCGTGTCGGTAGTGCTATAGAAATAGAGGGCTATACCCCATTGCCGTTGGCGGGCAGACACAGCTGGGATTCATGTGTATTGGTGGGTCTCACCGCACTATCTCAACGAGAAATAACTGTAGGGAACGACTAACAGGGGCATGCAGGT
	1543	GCGGGGAGTAATTGGCTAGGCGTCTCATTGGCATGTGACTTAGCATACCTTCTAGTTTTTATAACCCGAGTATAGTCTCGCCAAAGGTGGAGTTAGCTGGCCAGCTGGAATCAGGTTCCGAGAAGGGCAATAGTAAACTGCTATAGCTGAGCGACTAGCTTCAGCTGACCACACTGGGTAACTAACAGGGGCATGCAGGT
	1544	GCGGGGAGTAATTGGCTAGGCGGTGAAGATTGATGGATCCCGAGGGTAGAATGGCAGCTTGCCCCCATTGCCCGGCCGCCGGCGGCTAGGCATTGCTTTCTTTTGGCCGCGAGCCCACCCGGTTGAATTATAAACCAACTTAACTCCTGGCTCCACTACCGAATGCAGGGGTACGCCGATACTAACAGGGGCATGCAGGT
	1545	GCGGGGAGTAATTGGCTAGGGTCACGGATGAACGTTCTCTTCACTTGGGAACCCTGCGGTTCAACGCCTGGCCGGATTGCTGATGCCACCATCGAACGGTGGGTCTCGGGAGATACTCTCCACCTGATCACGACAGAGGGGTAAACGAGGGGGACAGGTGCATGGGAATGGAGCTACATTACTAACAGGGGCATGCAGGT
	1546	GCGGGGAGTAATTGGCTAGGCGACGTGGAGCAGCAAGTCTTCAATCACATCTCCCGTGCGAGGAGGAACGCATCTCCCCCCTTGCCCGTGTCAAGTGCGATTTGATGCACATTCAACGGCTACCTAGAGAGATTGAGCCGTAGTACTACGCAGTCGGTTGCATTCAGGAATAAGTCCAACACTAACAGGGGCATGCAGGT
	1547	GCGGGGAGTAATTGGCTAGGCGAACAGTTTGATTCACAAATACTCACTTAATCACATAAATACACCAACGCTTAAACAATCACACACTCGAACAATCGAACCCACGCACCCTTAATCGAATAAACACATACATAATCGCACAAACCCACCCACACTCGAACCCAAAGTTTACCAGGCGAAACTAACAGGGGCATGCAGGT
	1548	GCGGGGAGTAATTGGCTAGGGGCACTCGGTAAGGGAAAGTAACGTTATTGCGCGAGATCAGGTTCGTGCTGTACCTATACACTCCCGTTTTGCGAGAATGGGATCAACAGTATAAGAAGTACTAGATGCAATTATACGTCAGATGCATGTGGCCAACACGGCTAAGGGGCCTTAGTCGAGACTAACAGGGGCATGCAGGT
	1549	GCGGGGAGTAATTGGCTAGGCGGAGAGTAGCCCGTTTATGTATCTATCAGCGTCCTAGCTTAGGAAACTTTGTCGACCGCCCCCAGCCCCCGAGAGTGTTTGGGAGATGATGTCTCCTTGTCCCCAGACGACTGCTCAGGAACACTAGTGGGGCTCTGGACTGCAACATGAATCTCTCTAACTAACAGGGGCATGCAGGT
	1550	GCGGGGAGTAATTGGCTAGGCGTTAGATTTCCGCTTTTTTATACGTTTTGGTTGGAGGTAAGGGTATGAGGATGTGATAGGAGCGTCTGTGTCGCCTATTCACTCATGAGTGCGAGGTGGTTAACTATACGTTTGAAAATTTGAGCAACATTGGATATGGCTGTCCGCCATATACAGGTGACTAACAGGGGCATGCAGGT
	1551	GCGGGGAGTAATTGGCTAGGCGGGTTATTCTGATCCCCCTTTATGAGCCGTGCAATGCTATATGCAGGGGCTCTTTCGGTGTTATATTCACCTCGTCCACATTTGGACTCCGGAAGGCGCCATCGGTCCGGAAGTCGATCTGCCGTGTGTTGGACTGTATGTTACTATAGGCGCCGCCTGACTAACAGGGGCATGCAGGT
	1552	GCGGGGAGTAATTGGCTAGGGTCAGCGGGCTGGACACAATCAAACACTCGCATAATCGAATAATCAATCAATCAATCGATCCAATAAATAATCCCACACACAAACAAACCCTCGATCAAACAAATACACCCTCGCTTAAACCATCAATCCATTACATACACCCACAGACTCATCATAATTACTAACAGGGGCATGCAGGT
	1553	GCGGGGAGTAATTGGCTAGGCGCCAGGGCACCACCGCCAGAGGTTTGTGGCGTCGTCCTACTCCGAATATAGGTTGTATAGCCGGGGCGCTGTCCAATCGGGTCTAAAGGACCACAACAGGAATCTTTGTCTAGCCCGAGCAGTGTCGTCTTTATAGGCCGCCACGTCTACTGTGAATCCACTAACAGGGGCATGCAGGT
	1554	GCGGGGAGTAATTGGCTAGGCGTAAAGTCTGTATCATGGGCCCTCGGGTCATGACAAAGAATTGTCGGAAGGTCTTGCCTTTGTTGGGTACACAGGAGGGGTGCTATCCATGAGGCATTGATCTGTGACACTTAGAATGCGAATCAACCCGGAAGTTCAGCCTGCTCTAGTTAGATCCGGACTAACAGGGGCATGCAGGT
	1555	GCGGGGAGTAATTGGCTAGGGGCAACAAAATATTGCTATTCATTCGTAACGTCATGTTGCCTCAGTCGTCCCTACCAAAGTGCGCGGCACGGCTCGGTCCAGCCACGCCATCCGATTGTTTAACAATCTGAGAGAGAGTCGGATAGCTGACCATACGCTACCAAACCGTTTTGCTGGCCAACTAACAGGGGCATGCAGGT
	1556	GCGGGGAGTAATTGGCTAGGCGGTGGCTCGGATATAGCTCAAGAGAGGGGGTCTATCTATTAGTTTATCACGTGGCTCGCGAGGTCATAGAATAGTGCTTCCGAACACTTCCTGCGCGAAAAGTTCGCCTACCAGCCCATGACCATTTATGAGGTGTCGACGATGCCTTAACCGTTACTAACTAACAGGGGCATGCAGGT
	1557	GCGGGGAGTAATTGGCTAGGCGCAGGACGCGACGTCCCAGTTTTGCGACAAAGCGACTGCCTGCATCAACCCGTGTTACCACAGGACCACGCGACGGGGGTCAACACTCTCCTCGGGATGATCCATTCTGTATCGGCTAACACTTCCGATGTTTCGCCTGGGATAGAATAGATGGCGGTTACTAACAGGGGCATGCAGGT
	1558	GCGGGGAGTAATTGGCTAGGCGGTCTATGTAGCATGGGCCAACTGTCTCAGGAGGTCTGAATACCTAGATGTTCGTAGGTGGCCCGTAACTCACTCTGTCAGCTGATGAATCTAGGAACCTAAGCCTCGCCCCGACCACACCGCATGCGAACTCGCTATCCTGCTGTATCGGTCATCTTTACTAACAGGGGCATGCAGGT
	1559	GCGGGGAGTAATTGGCTAGGGGGTCCAGTGACTTACTCCGGGGTGAGACAACGCCAAGACGGCACAGTTATCACAACACCTGCACACGTCCTCGCTCGCACGCACCCTCCATTAAATACTCGAAGGCTTTATTAAACAATGGAATCAATAAACCTTGTCGTCCACGGATATAACTCGATAACTAACAGGGGCATGCAGGT
	1560	GCGGGGAGTAATTGGCTAGGCGCGAGCTCGGAAGACTGTCACGGGGCACAATCGATATATGTGCTAAATGCGTTTATGTTACGGAGCATCAGATCGGAACAATTACCCTATAGAATTGTTCCTAGCACTTGGGAGAGCATGGGACAGCGCAAAGCCATCTTCGCGGTTACAGAGCTTGTCACTAACAGGGGCATGCAGGT
	1561	GCGGGGAGTAATTGGCTAGGGGATCGTGTAGACACTTCCCCTTGCAGTATATGATACTCGCCATTGACTCAATCTTTGCTCTGCGATCAACGATGACTGGGTTGCGAGAACTAGTGTTGCAAAGTCGGCTGCAGAATTCATTCACCGTTATGGTACCTGGAGCTCAAGGATACCCACAGTACTAACAGGGGCATGCAGGT
	1562	GCGGGGAGTAATTGGCTAGGCGAATTAGGAAATATCCCGGGACGCATCATTACGACACGTCCGCAAATCGCCAAGGCGTGTCGACTCGCATCAGTTGGCCGCGCTTAGGGCTATGACTCAGCCCTTGTGTAAGCAGAAGGTGTGCGGTATTAGTTAATGCATGCGAGACTTGATTAGTCTACTAACAGGGGCATGCAGGT
	1563	GCGGGGAGTAATTGGCTAGGGGGTTACATATTCGATCAAACGATCGAACCCACAATCGATCAAACACACCAACGATCCAACACACCCACAAACGAACCCACCAACAAACGATCAAACCATCAAACAATCGAACACACAAACGATCAAACACACCAACAATCCATCTGTTTGCTCGGAATTACTAACAGGGGCATGCAGGT
	1564	GCGGGGAGTAATTGGCTAGGCGCACCGTTAGCGGACTCTAGGGTCCGCTTCCGGGGTTCTATAGTGGGACCCGGTAGTGGATTACGCTACTGAAGGTTTATTTCGCCCGGGGCGACCGGGGGACTTGGGTAGCTACATAGATGCCCCATCTAAGACCCCGATCTCTATACTACGGGAGACACTAACAGGGGCATGCAGGT
	1565	GCGGGGAGTAATTGGCTAGGCGTGCTCGGCTAGGGATACTGTGAGATCGACGTACGTCTCAAGCGCATGTTATTCTCGGGACTAGTGTCACAACGTACCCAGTAATCGGGCGAACTCCCCGTTGCGTACTATGATACCTGCCTCGTCAGTGTGTCCAGTCCAGGATTGGATGGCCCATCCACTAACAGGGGCATGCAGGT
	1566	GCGGGGAGTAATTGGCTAGGCGCACTGTTCCTTCCTACGACTGTCTATATCATACGGGGGTAGCTGCTCCGGCCCACGGTGGACGTTCTTTTCAGATCGTTTTCGAAGTGGGCAAGTGCCAGCCTAGCCCTATCCGTAAGCATGCGCCTGATCCCAGGCTATTCGCACACCGCAGCGTTAACTAACAGGGGCATGCAGGT
	1567	GCGGGGAGTAATTGGCTAGGCCCATGTAATGACAATCTGGTAGAGGATCCGAAGTTGTTGTTAGCTAACCTCCCGAAAGCTACGTTTCGGATTACGTGAGACAGCCAAAGAATAACTCATCGTATAGTTGATTATGCCGGCTTATCGGACAACGCTTGGACTCATCGCTCAAACCATGTGACTAACAGGGGCATGCAGGT
	1568	GCGGGGAGTAATTGGCTAGGCGATATCACGGACCTTAAGCCAACAGACTAGGTAGGTTTCAGGGGTACCGTGATGAGTGTCGTTCGCCTGTGTAGTAAGTGAATTCGAGTTCATATTAATGTGGTTATACGACATCCTCAGCCCAACTATCGAACCGCCTTGACTTAGGGTAGGACGAAAACTAACAGGGGCATGCAGGT
	1569	GCGGGGAGTAATTGGCTAGGCCCACTATCAGCGAATGTCCTCCATGTAACTAAATTGTGTGTACTAGCACGAGTAACAAAGTCTGGTTCATCCGATCACAGTACTGGGGGTTTCATCTGAGGATTGAGAGTTCTTTCGCATACCGGCAAGCGGTGCCCAAGAAGAAAATGGTGGAGAGGCACTAACAGGGGCATGCAGGT
	1570	GCGGGGAGTAATTGGCTAGGCGCGTTTTACTGCGTGGAAGCGGAGCGCCTTTAGTCGAAAATCCCGACGGCGGTATGCACTAATATCCCGTGCGATACATCTTTCTCGAGTAGTGAAGTGTAAGAGATCGCAAGCGTCGTTCGTCGTAAAAGACATCCGATGGATAGCACTGCAACCGCGACTAACAGGGGCATGCAGGT
	1571	GCGGGGAGTAATTGGCTAGGCGGCTAGACGGAAGAGTCCAATCCACCTTGGCATATTTAATCCTTAGCGGTTTAACGTGAGATTACTATCGTCGTAGGAGTTGGGCGAAGACTCGGCCTCATGTGATACCACCGTATTCGGACGAGTACACGAGTACAGCTGCGTTGAACATTTCTCCACACTAACAGGGGCATGCAGGT
	1572	GCGGGGAGTAATTGGCTAGGCGTCCGGGCAGCCGTTATCCGAAGCAAGGTGGCGTTGCCGATTCCGGTACGGGGATGATCTGCACTGGTCCAAATCATCGTGCGGATCGTACTTCACAGGAACAGCCACCCTGCGGAGGCCGATACACGTCGTCTTATAAGCTTTACTTTGACCAGTTGCACTAACAGGGGCATGCAGGT
	1573	GCGGGGAGTAATTGGCTAGGCGAGCCTACTAAAGCAGTAAAGGGGAACGAAATTTGGGATTTTAGTCAGACCGGTTGTTCCTCTTTCGTATAAGGGCCCCTTTCCGGCCGCTTACGTCAATTCCCTGCATAAACTTACCTCAAGCCAGAAGTGCTCTAAACTCCACTGTAATAGCCCGTGACTAACAGGGGCATGCAGGT
	1574	GCGGGGAGTAATTGGCTAGGCGTAAACACTCCTCCACTGGAGATTCCTCATGCGGATGATCCTGCGTAGCGCCAAAAACCCACCTATTAAGGCATTACAGTTACTGGTTTGGTGTGAAGGTATTCATTAGGGAGATTGTTGATATACACCACCCGTTACCTGAGCGCACATGCGTACGACACTAACAGGGGCATGCAGGT
	1575	GCGGGGAGTAATTGGCTAGGCGTGCAGGGTTTTGATTAATCGCCGATGTTATTCAGGTCGTGCAGATCTAGAAGGCGACAATCTTGTCAAACTCCCTAGTGGGCCATTTTTCTTAGATAAAAACCCTTGGCGCGCACTGCCGGACACTTGGGATTCGAGACCGTAAGACATTAAGCACCTACTAACAGGGGCATGCAGGT
	1576	GCGGGGAGTAATTGGCTAGGGTCATTGTCGCCATAGGATGCAAACTGGCCTTGACCTTCTCTAATGAAACTTGAACTCAGGCGTCCGGAGGCGGGACGCGGTGCCTATGTAGGAGCCCTGGGCTCCACACACGGCATTTCGAGGTAGATTTTGTATGTGCAAACCGTGACGGATTACTGCACTAACAGGGGCATGCAGGT
	1577	GCGGGGAGTAATTGGCTAGGCCGCCGGCGGCTGTTAGCCACGTTGGCACGTACGCACGTTTTCCCGTACGTAGGTTCGTTGCTATTCCGCCCGGCAGGTAGGCCGGCAGCTTTTTTGGTTGGTTGCCACGTAGGTACGCATTCCGCTATTTACGCAGGCACGTTAGGCACGCTGGTGCTTACTAACAGGGGCATGCAGGT
	1578	GCGGGGAGTAATTGGCTAGGCGCCCCTCGGGGAAGGTGGGTAAGTGACATGCCCCATACCATGGGATCCCAACCAATCCATGTTTACTGGACAACCCGCGGCGCGCCAAGATCCTATGAGAGTTGCGGAGCAATCGAAGCACCGAACGTCGCTTACCCGTATCTCTTCTCGGATCCAGCCACTAACAGGGGCATGCAGGT
	1579	GCGGGGAGTAATTGGCTAGGCGGTATTTTCCGCTAAGGATTCCGGTGCTGAGGGAGTTAATCCCTCGGCGACTGGGTCCACCTTTCACCCGGGACAACCGTCGGTTCAGGCGAACATTGCCTACCTATCGCCTGGACCTAGAGGGAGCAGCTCCATGACACCTCCAGATGGTAGAGAGGAACTAACAGGGGCATGCAGGT
	1580	GCGGGGAGTAATTGGCTAGGCCTACGACCTGCGTTACACTAACGATCGCGGGTTCATCGCTTCCTACGATTAGTTGGCCTCCGGGTGGCGCAACGCTATATGCTGGGCTTGAGGCGCCGCTTGGCAGGCGTGCACAGCCGTTCTCTTCCACTTTGACCCTGATTGACAACATGGACTGCTACTAACAGGGGCATGCAGGT
	1581	GCGGGGAGTAATTGGCTAGGCGCTGTGGCCTAAACGTGGCTTGTGCAAATCCAGCACGTTTACCGAGCTCTTATTGCAGTTTCAGGAGTTTAGGCAGCCACGTAAGTCAGTCTACTAGGTCGTTGCTGGCTTGGTTACATCGTAGATTCTTCGCTAGGTGTTCAATCGTAACTCTCCGACACTAACAGGGGCATGCAGGT
	1582	GCGGGGAGTAATTGGCTAGGCGAGGGGGAGGATTAAGCTCTTTCAACAAAGAAGTTAGCAAGGTATTCCCACCGATGATCACGAAGTATTACTGGCCTTTGTCGACCAAAATATAGAGCAGCGGATGATCTACGCGTCGAACAGGCGCATCCCACATATAGGGCCAGAAATAGGTTAAAGACTAACAGGGGCATGCAGGT
	1583	GCGGGGAGTAATTGGCTAGGCGACGTGATCCTTTGGGCCGTGAATGTGAAAACTACACTGTGCCAGGGGACATGGGTCGGCAATCCCTAAAACGCGGCCGTCGTACGTGTCCACTCTCAAACCGAACGACTCACAACTGTTTGTCCAACAAAAATGTAGCAATCAAGGCCCTAAAAAGAGACTAACAGGGGCATGCAGGT
	1584	GCGGGGAGTAATTGGCTAGGCGGACCCAGGAATATGCAAGCAATAAATTCCTGCAGTATTGCAGGTGACACCCCGTCACCCACCGTCGAACCGAGCCTTGTTACATGGAGATCACAAATTCGTCGCGCTGAAATTTTCTCGCATCATCCAATTAGGCCGACGGGAAGGCCTACACGTATAACTAACAGGGGCATGCAGGT
	1585	GCGGGGAGTAATTGGCTAGGCGTTCAATTATAATCTCCAACCCGGCACTGCCGTTAGTTTGACAACCTATTCCTGGGAGATGAGATGCCAGTAATGGGAGGTCCAAGGGCATCTATTCACTGTCTCACATTGTACAAATGTGGGCCTGTGCCTCTTAGGTCTAACCACCCCTGGACAGCAACTAACAGGGGCATGCAGGT
	1586	GCGGGGAGTAATTGGCTAGGCGCAAGGCCCATGCGGAAGATTCAGTCAGCGGAGCTCTACGCTCTATGGCGTGATAAGATGGTGTGGTTGAAGTCTTACATCGATTGTCTGTCAAGGACCTTAGACTGTCTGCTTAAGGCAATCTGACCTAGCGCTATCCGCGAAGGGTCGAAGCTGTACACTAACAGGGGCATGCAGGT
	1587	GCGGGGAGTAATTGGCTAGGCGAACGTGTTCATTTATAGACCAGGCTCGGATCGTATAACTTGGAGTGAGGTGCTTGACACACTATGTTGTTTCGATGCGGTACCGCTGCGTCCCGTACGTGGGAGAGACTGTCAGAGGTGAATCCACACGTAGTAGGGATTGCAAGTCTGCCGCCCAGAACTAACAGGGGCATGCAGGT
	1588	GCGGGGAGTAATTGGCTAGGCGTTAAATGAGAGAAGAAACTTAGCTGATGATTCACCATTATTATAGATGCTACTCGCTATCGATTTATCTTCCGGCCAGCCAAGGGTGGGAGAATGGTGACCCCCACCCGCCGAGTCCTTCGAGAAGGTGGCACAAATCGCCGGTTTTATGTAATCTGGACTAACAGGGGCATGCAGGT
	1589	GCGGGGAGTAATTGGCTAGGGGAATATGGGGTGCTTAAATTTTTAATATCTTGGCCAGTGGATAGTCCCCAGCACTAGTTATTATCTGTGCTTCCCAGTGGTTTCTGCGTACCGCGACCGATTCGCCTATGGTTTCTCTCGCGAGTACTGCCTAAGCGTAGTCTTTATTCCCTTGGTGACACTAACAGGGGCATGCAGGT
	1590	GCGGGGAGTAATTGGCTAGGCCTAGCCAAACTATAGTTCGTAAAACGTTAGCCTCCGCCAATTCTCCAGGGACCTTGTAAAAGGGTGCGATTCGACCAGGGACGCGGAGCGTCGTGAAGTCAATGGCGGTCCTGTTCAAGTACGAGATAAATCCTTGACATCATGACACTGATGGATAGCACTAACAGGGGCATGCAGGT
	1591	GCGGGGAGTAATTGGCTAGGCGTTGTTGCCTCAGCGGTCCGGGGAGTTTATACTTGAATTTAAGAGGGCGCCGAATGTAGAATACGCGCGTTTTGATGTGTGGAGGCCCCGTATTCGAGCGCAGCCCATGGGGCCTCTACCAGGGCTGGTCCGCGGCCAGAAAGAGCACTAGCCTAAGTGACTAACAGGGGCATGCAGGT
	1592	GCGGGGAGTAATTGGCTAGGCGCTAGCCATGATAGCCACACGCCCGCATGCCAAGCGTCATTTCGAGTTTGTCATACATTACGCATGTTCAACTACCCTCACAACGTCTTTTGGATTATAGTTTACAAAGGTCGCTTAAACTATATCAGGAACAGTGCTAGATGGTCTTCCCACGCGAAGACTAACAGGGGCATGCAGGT
	1593	GCGGGGAGTAATTGGCTAGGCCTTACAACTTCCAACGTTCGATGGCTTTTGAATGACAGATCGTTAGATGTTGGTGCGGGAGAAGAGACGTGTGTGTAATAACAATAGTGCCCACCTCCGTGGTCAGCTACCGGTTATTAATGCGCCGAGTCCCTACAAGACATCATCCATCAAAGCACTACTAACAGGGGCATGCAGGT
	1594	GCGGGGAGTAATTGGCTAGGCGCATGCCACCTAGGACGAAATTAATGCCTCAGATGTTCGAGTCCCCAATGGATCCACGCAACGGTTCAAATCGACCGTGATATCTACAACCCGGCCGAGACATGTGTGCAGCTATAGTAAAACCAAGCGGAACAATGCAGATAGGTAGACAACTTCCCTACTAACAGGGGCATGCAGGT
	1595	GCGGGGAGTAATTGGCTAGGCGTGAAAGAATACCGTCCTTAAGCATGGTAAAGGAACAGAACGCGTCCGGATTCCGTTAACGAACGCTACCCAAGTTGCGTATCGGTGCCCATACGTATGGTGCTGACATCTTTCCATTTCGTCGCTGCAACGTTCCATACGATTTATGTCCGGTCTCGTACTAACAGGGGCATGCAGGT
	1596	GCGGGGAGTAATTGGCTAGGCGGTACGGGTTGGCCCGCTTTTCACGTTGGCAGGTTTTTATTTAGCTTGGTAGGCCGCCCGGTTTTTATTTTGGCAGCCCCGTAGGCATGGCATCATCACTTCCAACAGCGCCCGACACGTGCAGTTTGGTCCGTTGGACGCCACGGTGATACCTGTTAGACTAACAGGGGCATGCAGGT
	1597	GCGGGGAGTAATTGGCTAGGCGGTGACGCTCTGTGGCGATACATCTCATGTCCCGAGGTGCCGACAGCATACCAGGCCCCGAGTCGAGTGACTAAGACAGGCGGTCTCCGATTTCAACCGTGTCATGATGGTAAACATAATGCGCGAGTGATTCGGCTCTGCAATGCTCAGTCGACCGAAACTAACAGGGGCATGCAGGT
	1598	GCGGGGAGTAATTGGCTAGGGGATGTTGAAGTCGCTCCCCTGAGTAGGCGGTGGGTCTCTAAATGACACTTGATCAATAGATAGGAATCCAGGCATAATCACCATGACGCGCTACACCATTTCTTCTAGTATGACGTGGGTTTCACTTGGTAAAACCTGGTTGGCGAAAACCAGATGTCAACTAACAGGGGCATGCAGGT
	1599	GCGGGGAGTAATTGGCTAGGCCCCTTGCTAGGTCTGTATAGTACCTAAAGGTGTACCCTCATAGTTGGGTCGGGCCCAACCCGATTCTGAATCAAAGCCCTTTTAGTTTATCTGACCTCGCAAACAGTCGGGCCTCTGCCGCGTCCACGGGGACGTTTTCATGCGTCCCAGGTAATGTGGACTAACAGGGGCATGCAGGT
	1600	GCGGGGAGTAATTGGCTAGGCGGCATGATGGACGTTTTGGGAGTGGATAATTGTCGATCAATCTCACCTACCTAGAAGAGCTAGAATAGTGGATGGCAAACGATTTGTGATGGGCGGTAGCACTGGGCGGGCAGTGAGATTAGACTAAGAGTATTGATCAGTTCTAGTCAGGCCAGCCCAACTAACAGGGGCATGCAGGT
	1601	GCGGGGAGTAATTGGCTAGGGGATTCAGCTGCTGATTTTCGAGAACCATCTCATTCTTGCTTAGGTCCTCCTGTGGTACCGGCGATTCTAGTAGATACAGTCAACCCGTAACATCGCATAACCCTTACATGTGTTCAGCGTGCAAGGATTACTGCGCTCCGGGAACCATCGTTCTAGACGACTAACAGGGGCATGCAGGT
	1602	GCGGGGAGTAATTGGCTAGGCGTCAGCAACGGACACGGAGAGGCTTAGTTATACTGGGTCACATGTTTAATCGACCCAGAGTGCTGGTAAAGCCCAGGTCATTAGGGGCAAGTTTGTAATACACGGAGGAGTGCCTCGTTTCTTGGACCCGCCGAAAGCCGAGACCGGCGAAGGTACAATACTAACAGGGGCATGCAGGT
	1603	GCGGGGAGTAATTGGCTAGGGGCTTTAAATACTATCTTGTTGCAACCCTCTTTGAATGCAGGCTCTCTATAGAGTCTCACTAGCAACTACTGTGTCTTGCTGGGCATATAAGCAGCGGGGGGCTAGAGGCCAGCGCTTTTACCCATAACGGATGCCTTGTCTTGGAATACTGTCATGGGAACTAACAGGGGCATGCAGGT
	1604	GCGGGGAGTAATTGGCTAGGGGATACCGCCTCTGATCCGTGGACTCGGCGTCCGTAACATAATATACATGATGGGGACAATACACGCATTTATTTAAGATTGATGAGACTGGCTCATTTAGTGCTTCACACGCAGACAGGGGATCCTGGTAAGGTTTTATCTGTTGGTAGTCTACCATTGACTAACAGGGGCATGCAGGT
	1605	GCGGGGAGTAATTGGCTAGGCGAGCGTACAAAGGGTTGCCCAGGAGGGCGCTGCTAAGGCAGAAGCAGCATCGGCATTTCACGACACCTGGCCAACCCAGTATGATTTGTGAGGGGCGAGATGCATGGAATCCCACATTATCGTTCGCCACAAACGCTGTCACTCCTGGTGGGTAAGTCGACTAACAGGGGCATGCAGGT
	1606	GCGGGGAGTAATTGGCTAGGGGCTCATAAAGTTCTGTCTTGGGTCTTGTCGTACCTGCGCTAAGACAACTTTCCTCAATTATAGAATTTCGTTCACGGTCTGTGTTGTTTGTAACTTGTGGGTCAGCTTCGTATATATGTGCAGAGGCCTGCAAATCTAGAGACCAGTCGACAGTCCTACACTAACAGGGGCATGCAGGT
	1607	GCGGGGAGTAATTGGCTAGGCGTGGTCATATACTCGGCGAGACTGCCACCGCTCTAAGATGCCACACGACTGCTACTCTTGGTCGTTTAACGTGATTTGACATATTTTGATTCTAATACGTCACCAGGTTGCGCTTATGGTTAAATCATTCGCTGCGGCCATTGAGCTAGCGGCTAGTATACTAACAGGGGCATGCAGGT
	1608	GCGGGGAGTAATTGGCTAGGCGAAGTCTCCGTTAAAAGTGGTCCGATGTTACGTTAAATTTGCAAACTCACCACCGAAGGACGGCTGGACAGTATGCCTATAAATACGGAGCAATGCCGACACGCAGCAACCTCCTTGCGAACAAACGGTTAGTAGTCAGGAGCGAGCAAAACTACGCTCACTAACAGGGGCATGCAGGT
	1609	GCGGGGAGTAATTGGCTAGGCGACGACCTAGTCACCGGAGAATGGGATGAAGAAATTAACGATGCTCGCCTCCCCCATATGGTGATCTTACAAGTGAAGTAATCCGGATCAGGTACTCTACCATGTCTGCGCTCTTTAACGGGGTAGCCTTCCTTATACCACGAGCGGCGGACTTTCAGAACTAACAGGGGCATGCAGGT
	1610	GCGGGGAGTAATTGGCTAGGGGAAATTGTCTTCACGCACTGAGCGGATGTGGTAGCCTTTAGTGACCCATGTGGACACGGTACTTCTAGTGCGATGTCAACCGCACCACGTTGTTGATAGATACCTTCAATTCGGAATCTGCATCCGCGATCGTGACTGATCACTGCAACTCTTAGCACTACTAACAGGGGCATGCAGGT
	1611	GCGGGGAGTAATTGGCTAGGCGCAGTATGAAAACTTGCCATCAACAATGAGCACTACCTCTGACCTCAGAGCTGATAATCGTCTAAGGGTTGTAAGTAACATATTCGGTCCCGTGATGGACACTGGTCGGCTCTAGCACAAGACCAATATTTAATTATCAAAAAGTACAGGTACGGATGCACTAACAGGGGCATGCAGGT
	1612	GCGGGGAGTAATTGGCTAGGCGTCCGCTAGAGCGTAATTCTCTCTGGAACTCGGGAGATGCGTCAAGTATTAATCCTATCACTCTCGATAGCCGCAGCCAGTGGATAGGACTTGGTACTTATGGCATCCACAGATCCGGGTTTCGAGAGTCGTTGCTGTAGAAACGCGATAGGTGCAACTACTAACAGGGGCATGCAGGT
	1613	GCGGGGAGTAATTGGCTAGGGTCATGGAACGGCAAACTAACTTCCTCGCTGCGATCTGCAATTGCTCTTTTCTCGGGTCGTTGCCAAGCCAATGAATTCGTCACTCCCCGGGACGCATTAGTATATGCAGTATGACCCTTTAACAGTCTGCCAGACGGCGATAAGGAGTGTCTGAGTCACACTAACAGGGGCATGCAGGT
	1614	GCGGGGAGTAATTGGCTAGGCGGGAGGGCTGCGCGAGCCCTGCACAATTTTGTCATCTTTCGCCTGTTTGTCCACAGCCTTTATACGATGCTGTTGTTCACCGTAATAAATAGCCTGCTAAGCGGGTATATTCTCCTTTGGGATGTTTTGTTTTCGAGCCCACAGTACAAGCGCAGTGCAACTAACAGGGGCATGCAGGT
	1615	GCGGGGAGTAATTGGCTAGGGGAATCTCAAGACGAACCGGGGGTAGTGATAATGTCCCTCTTCAAGACTAAGCTGTCTGAAGCACATTTAGCAAGGAGGGACCCGCGATATCGGCTAGCCTCGAGGGTTACAAGCCCTACCCACAGAAGTGATCTCGGCCCGACCTCCCACTAGCACATGACTAACAGGGGCATGCAGGT
	1616	GCGGGGAGTAATTGGCTAGGCGTCAATATTTGTAACGCACCCGGGCTGGGCCTGACAATTTCAGACTATGACAGAATGGGTGCCTGTCCTATTCCCTCCGTCAATATTTAAGTGTATTGCCCTACCTCATCCTACCGAATGGCGCACAGCGGCTTATGCTTGATTTCCTTCGACCCCTCCACTAACAGGGGCATGCAGGT
	1617	GCGGGGAGTAATTGGCTAGGGGAACCAGGTACCGGGATCGGATGGTACGCCACAAAGCTTCTAATGAATTCACGCGCGGGGTGAATATCCGCTCGAGGGCTTGTCCAGCTGCGCTCGACCTAAGGAGCCCCATTAGTGACGTAACACCACGTCCGTCGGCGAGATAGGCGTCAGGCACAAACTAACAGGGGCATGCAGGT
	1618	GCGGGGAGTAATTGGCTAGGGGACCGGTAGACAGAAGAGATACTTGAACGATCGCTCGACCGCCTAAACCAACAAACACACCATCGATCGCACCATCGATCGCTCCATTAATCCATCAATCGCATAAATAATCCATCGATCCCTCGATTAAATAAACGAATACTTGGGTGTCCCCAGAGCACTAACAGGGGCATGCAGGT
	1619	GCGGGGAGTAATTGGCTAGGCGTAAAGTTTGCTCTTCTGTACAGAGTGGCTTCAGTACGCTATCCGGAGGTCTAAATTCACATCTGGTTAGGCCCGCCAGAATTTATGGCTGTCGTCGACCTGACGGTACGACTGTTCCAGTAGTGACAGATGACGTTTGAGTTTCGTAAGTCAAGGTGTACTAACAGGGGCATGCAGGT
	1620	GCGGGGAGTAATTGGCTAGGCGCTTACTCGGGTGATCGCTTACACAATCGCTCACACCAACGAACGATCAATCGCTTAATCCCATAAACAAACACTTACACGAACGATTACACGCTCGCTCGAACAAACAAATAAACGCTCCCTTAATTACTCCAATACACCCTCGAGGTAGTACCTATGACTAACAGGGGCATGCAGGT
	1621	GCGGGGAGTAATTGGCTAGGCGGTAGGCTGTCAGGGGACAGGTCGGGCTAACCCACAAGGTGCGAGAGCTTAGTCGCGGAGATCCAGCAGCGGTGGTGGACTCCACGTGCCGAGCAGGACTTGTAGGTTCTGGGCTTATTCTCTTGTATCTGCAGTTGCTGGGTAGGATCTTGTACAGTAACTAACAGGGGCATGCAGGT
	1622	GCGGGGAGTAATTGGCTAGGCGGGCTCATAGTCCCACGCTTAATTAAAGGGCGAGACGCGACCGGGTTACCAACCGCAACTAACAATTACAAAAAGGCAGCTCTCGTAATGACGGATTTGGATCAATTTAGTGAAGATACGTGGATGCGATTGCCGTAGTGGGATCTATACTACGGCACTACTAACAGGGGCATGCAGGT
	1623	GCGGGGAGTAATTGGCTAGGCGTAATGCTTCTACAAGGTGCCAGTGCCCTAAGATAACAAGGACTTCGTTTACCCACCGTTACAAGTTAAACTAAGGCCCGTGCGCATACGGACTTAACGCACTCCTTTCCACCTACACCGGTCTACATGATGGTTTCGCGATTCCGCTTGCTTTTTTCGACTAACAGGGGCATGCAGGT
	1624	GCGGGGAGTAATTGGCTAGGCCCCGTCTTCGATCTTATGAATAATAAGTGGGCCTGCTTTAAGATGCACCCTCATTATTGACACAGCTTTAACAGTTTGCCTATCCGAATCCAACCGCGCTAACATTAGCCTACGTCATACGGTAAATAACTTACCCAAGCCGCCGCTTTATTTAGAGCAACTAACAGGGGCATGCAGGT
	1625	GCGGGGAGTAATTGGCTAGGCGTGGTCTAGCGTTCGTCCTTCGACAACTGGACGCGACTGAGCTCTAGTGGATCCTACATACTTAATTATCCTCCATGTCGCTTTGTTGCATACCATTTACAATGTGCTTTAAGACGGGTATTTAAGGCTACATCCCCATGATTCACGGCAGTCGATTGGACTAACAGGGGCATGCAGGT
	1626	GCGGGGAGTAATTGGCTAGGCGGCAATTAAAGCCCAAAGACCTTCGAACTTCATGATAAGTTGGGGTGCGTGGTCACGAGAAGCGAGTCTTCAGAAATACAGGCTTCACAAGCTTTCGCCGACGTATGAATGTGGTGTAAAAGGTGACGAGATCACCGCCGCCAAGACACATGCCGGATAACTAACAGGGGCATGCAGGT
	1627	GCGGGGAGTAATTGGCTAGGCGTTTCCTAACTGGTCTGGGATAAAACTAGAATTTCGACTGAGGGTTCCCTCATTAAATTAAGCCTAATCCGAATCACGCCTCCGGGTCGGGCAACAGGAAATATGGAGACAAGCGCTTGCCCACTGTGTATATCGATCCGTACCAGTATACCCCTCGGGACTAACAGGGGCATGCAGGT
	1628	GCGGGGAGTAATTGGCTAGGCGCCACTTCCTGGTACCTTAGGGGGTTGTGTCGCCAGTGAAATCGCAAAGGCAACAGGCCCGCAATGATTCAGCGGCGGCTGACCTTAGAAGGAGACCGGAAGCCCAACTGCGGACCCCGAAAATTACTGAATGAATCAATTTTGCGGGGTTACGTCCGGACTAACAGGGGCATGCAGGT
	1629	GCGGGGAGTAATTGGCTAGGCGGTTTTGACATCTTCACTCGGCGAGAAGGATGTCGACGGTGTCCCATTTTCGCAGAATCCATCTATACAGATTGAGTCGTGGACAGTTTATCAAGATTAAATTTAATGCCGGCTATGCCCCGGACTCAGGCCAGCCAGGATGGATATGGACGACGCTTCACTAACAGGGGCATGCAGGT
	1630	GCGGGGAGTAATTGGCTAGGGGATTACAGACTTAATCGGGACGAGACGCATAGTCCCTCAATATTACATGCAGCAATATACTTGTTCAACTGCATCATGCTTGGAGCCGTTAGTTGCCTAATCGGCCTCTCGATAACACTATGCATAACCACTAAGCCTCTTACATGATAGGCTGAGGCAACTAACAGGGGCATGCAGGT
	1631	GCGGGGAGTAATTGGCTAGGCCTATTCTGCCGGCGCAGCTACTGACCGACGCAGAGGCGAATGAGACTTCCGGCCGCATGAGTATCACTTTTATTGGACGCTGCGTTGTACCACGGGACTGGGAAATCTACTGGTGCTTATGGATTTTATGGCATCCTTCTCACTTGCTTACCTCTTCAAACTAACAGGGGCATGCAGGT
	1632	GCGGGGAGTAATTGGCTAGGCGACCACTTAGAGCCGCGAATCGAGACTAGAAGGGGGGCATCTACTTCGCGTGGTACTTAACTGGGGGATATGCAGAGGAGCTGATCTGCACCTACAGTGCTTTCTCACAATTGGCCTCGTGTGCTGATATCACTCTTAAAGGGGCGGTCAGTTCAACACACTAACAGGGGCATGCAGGT
	1633	GCGGGGAGTAATTGGCTAGGCCCCGCAGAAAAGAAACAGTCCGGCTTCAAGGCAGTTGATATTCACGGCCTAAATACTGGTGCCTATTACCGACCCTTGCGGAGATACCTCATTGTTTTTGAGCGTCTTATCGCTATCTATGCTACTTTACCGATCTACGCTTCTGGCAGGAGAGATGGCACTAACAGGGGCATGCAGGT
	1634	GCGGGGAGTAATTGGCTAGGGGGTCGCGAATGTGCACGATCGCATAAACGATCGATCCCATACACCCATAATCCCACACATACACACACCCACCATCGCACCAACCAACAAATACACCCACGCTCACACAATCCACGGGGGCCGTAAAAGCGTTAGAGACTTAGTGGAAGAGTGCCACAAACTAACAGGGGCATGCAGGT
	1635	GCGGGGAGTAATTGGCTAGGCGCGCCAAATGGTACCACCAACTCTGCGCAATCAAATTATTCCCCTGTAGGACTTGCTAGTGTGGCCAGATGTACGTGGCACAACCGCTGTCGGAGGCGCCCAAAGCAGCTGTGTAAATTGGGTCGAGCTCTAGTGAATATGCCTACACGCATGAGTGTCACTAACAGGGGCATGCAGGT
	1636	GCGGGGAGTAATTGGCTAGGGGAATTCGCTTGATTGTATTTGACAAGTTCTTATATTGCCAAAACTCCTATCTATGCCCTCCTCTGACCTTCCGTGTACCGGCTTAAAGCATTCTATCCTGACTTAACTGTGCTAATAACAACTGCTGGTCAGGGTAGCCACCTTCGTTGGGCTACCAGCACTAACAGGGGCATGCAGGT
	1637	GCGGGGAGTAATTGGCTAGGCGGCGGCCCATTTTGTCGGGGGCTGAGCTGCCATGAGCAAGTCGATGTCCGTCACGGCCTGGGAGCGGGGTTACCCTATAATGCTTAAGGAGCAAGTCTCGACGTTTCGTCGAGTTAGTCACTCTTATCGGGAGCCGTGTGCCGTATTTACGCGAAGTTAACTAACAGGGGCATGCAGGT
	1638	GCGGGGAGTAATTGGCTAGGCCTAGTGCGCTCTTCCGGACGTGCGATAATTAGGGTCGAAGCACAATGGTAACCATGTATTTATTGAACATCGTCATAGCCCCAAAGTCGTTTGAACTGCCTCCCTCACTCTCTATCAAGCAGAAAAAACGATTATCTGACATTTATAAAGGTGTGGAGCACTAACAGGGGCATGCAGGT
	1639	GCGGGGAGTAATTGGCTAGGGGAATTATCCACTACTTGCAAAGTTATGGTCGGTAGGGAAGACGAATATTGGACCCCCCTCAACCCGGGTTTGTCCTTCCTTGCATTCCATAATCGTCCCCATCTACGGGAAGGACTGAGATAAGTCGTTGCAATGCAGCGGCATGCGTCCCACAATTCCACTAACAGGGGCATGCAGGT
	1640	GCGGGGAGTAATTGGCTAGGCGATGGATTCACAGCGAGCGCCAGTAGGACCCAAGCTACCATACTCACATGGCGTTAAAGTTAGTGTCCGGCGCAACAAGTGCATAGCGCAATTTTCCAGTTCCGAACTGCGTCGCGTTTTGCAATAATAGCGCCTCGAGCCGGCTAGTAGAAGCAACCAACTAACAGGGGCATGCAGGT
	1641	GCGGGGAGTAATTGGCTAGGCGAGGCAGTATGCTTGCAGCGAACCCCTTTGAACACCCTTAGGCCAGATGGGTCCACACTTCAGCATCTGCTATACGCTTGCTGTTGGTACGGTATCGTGTCATTGTTATCTAGAGTCAGCTGATAACCCTTCTCGGATAGACAAGAGTACCGCGTATGGACTAACAGGGGCATGCAGGT
	1642	GCGGGGAGTAATTGGCTAGGCGTTGGCACTGGTGTTCGTTTTCAGCTTTTCAGCTTGGCCCGTACGCCGCCCGCTTCGCCCGTTGGTAGGCCGGTAGGTTGCTTTTCCCGTAGGTTTTTTGCTAGGTATTTTGGCCTTTACGTAGGCCTTTTGGTTTTCCGCCCCGCAAGGCTGAAGAATACTAACAGGGGCATGCAGGT
	1643	GCGGGGAGTAATTGGCTAGGCGCCTTGTAGCCGCTGTGGAAAAGAGAACCGTAGTCGTTCAAGGTCGGGCGTATGCTAACTACAGCAGGTGCCATGTCTTGAGTCAGGCATGCTATCTTGGTTCGTAGTGCGGTTATGCATGAAGACTTGGTCGGTACAACAGTCTGGATGAGTCGAGCAACTAACAGGGGCATGCAGGT
	1644	GCGGGGAGTAATTGGCTAGGCCTAACGTTTTCCTCTTTCGTTCTACGGTGTGGCTCGAAAGTATCTTAGTTACTGATATGACGTCAAGCGTAGATGTTGCGCCGATAATTGCAGTGTGTATAATTGGGCACCGTATGAGATTTGTTGTCTCCCCTTGTGTAGTTTCACAAATCGATGCGGACTAACAGGGGCATGCAGGT
	1645	GCGGGGAGTAATTGGCTAGGCCTAGGAATTGCATGCCCACTTCGCAGATGAGCTGCCGCGCAGCATACGCTCCGTACCAGCAGCTGAAGTAGTCTCCGGTTCTGTTCTTCGTTTCGAATGAAGCAGGTCGTGCGCCGACATCAACCGGTGATCAAAGGAATTCCACCTCGTGTGGTGGTAACTAACAGGGGCATGCAGGT
	1646	GCGGGGAGTAATTGGCTAGGCGAGGCCCGCCCTGATTACTTACAATGCCTGAGAAGATGCTACCCGATTTGTCTTTTTCGATCCGCCACGTGAGACAGTTCGCCCTATATGTAGTTGTAAGCTGATGCGCCCTTCATGAGTCGAATTGGCCAGGACACAATACCGTTAGCAGCACGACCCACTAACAGGGGCATGCAGGT
	1647	GCGGGGAGTAATTGGCTAGGGGATATATACTGTCGCTTCCTCTTCTGCTCTGGCTGTACGGTTCGTACTCCCTATTACTGCACGACAACGAATGTCTTAACGGCTGATTCTCCTGCTAGAGGTCCCGGCAATAAATGTGCATGCCAAGGGCAACTCCGCGGGACGCCCTATTTGGCCCAAACTAACAGGGGCATGCAGGT
	1648	GCGGGGAGTAATTGGCTAGGCGGGTATTCATTTGACTCTCCGGTTCAGACGTCAGACAGCAATGAAGGCTGCTACTGGCCTATGTAACTTGTTGGGGATGGTCCCGATTACTGAACAGCTCCGAACTAAAGTTTCGCTTTCCTATCGCTGTCTCGATACGTAACCATTACCGCTCATATCACTAACAGGGGCATGCAGGT
	1649	GCGGGGAGTAATTGGCTAGGGGGTCGAAACCAAAGTGATGAGCTAACTAGCTCTGAGGCGTAGAAGCTAACCGACTAAACAGGTCTAACGGATCTCTATGCAATAGAATCCTATTGTTGTACGTACTCATCCTACACGGCTAACGTTGAAGAATCGGATCAACACTGAGCTGTACTCACCACTAACAGGGGCATGCAGGT
	1650	GCGGGGAGTAATTGGCTAGGCCCAGTATCTCCTCCATCTTATGGTAACCGCAGACCTACACCGCCTGCATCTCGAGCTCCTTCATACTTTCCGTTATACCTTAAGGTGGTGCTGCTCGAACGTAATAGACAACTCTAACGCTCTCGATTCTGTAAGAGGAGGATCGTTTCACCTATAGCTACTAACAGGGGCATGCAGGT
	1651	GCGGGGAGTAATTGGCTAGGCGCAAATGTCTTCCGACCGCTTTTACCAGGTCGCTCGCCATTTTCCGGAGTATAGGGATCGCCTCTAAAGGAGCACTTTCAGTTTACGGTACACGCCCCGGAGCTCTTGTAGAAGCGTCGCTTTGCTAGTTGGACTGGCCGACACTGGCTTAACATTGGGACTAACAGGGGCATGCAGGT
	1652	GCGGGGAGTAATTGGCTAGGGGAACATATGCGGTGAATAGAAGTTTTAGTGATCAGACACTGATTGTTTGTCTGAAATACTAAAAGTCTCGGACAAGGTTCGGTGACTATAGCCAGCTACCTCGGGGGTCACAGTGCTTTAGGGCCGTAATAGTGGACCAGAACGAGCGCACCGTCTCTAACTAACAGGGGCATGCAGGT
	1653	GCGGGGAGTAATTGGCTAGGCGCCGACCAACTCTGCTTCACGATGATCATTGAAAACTGCAACCTGGCGGCCTTGCAAGGCACAGGGATAGGGACCCATATGTTGGCCGCTATCGACCGAGACCCCCAGCCGCTAAAGGAGCCTGTGAGGAAGGTTCATCCAAGCCGAGTGGATAACCTCACTAACAGGGGCATGCAGGT
	1654	GCGGGGAGTAATTGGCTAGGCGTGTTTTTATGTATGGAAGCGCGACAGTTAACGACGGGCGGACCCTTTGCACGTAGCTTCGTTGGCCTTTAGGCAGACACGCAGCCCTTCATTCCGGTTGCTACGTTCACCTTTAGGCGGCTTCGTTTGTAGCCAGCTATTTACCGACGAATCCGACAAACTAACAGGGGCATGCAGGT
	1655	GCGGGGAGTAATTGGCTAGGCGTTCCAATTTGCGAAGGGAGTTCCAGAAAGATATCATACTGGAGGCCCTGAGGCTGTACCTAAGGAACATGGCCGAGGAGGTAGGACCGTCTCGAAGGCGGAACGCGCAGTCGGAAAACGCGACCCAGAATCGTAGAGCTATACGGACTAAAGCTGGAGACTAACAGGGGCATGCAGGT
	1656	GCGGGGAGTAATTGGCTAGGGGACTATTTTACTCAACGAAGACATCGAGTATTACACCATGGCCCACACGCACACTCAGTAACTCCCATACATAGGCAAATAATTAATCCAACCAATAAACAAAGACTGTCACAAACCTGTAAACCCCTGGCAAATCGCCAGCCGGTTAGGCTCAACGGAACTAACAGGGGCATGCAGGT
	1657	GCGGGGAGTAATTGGCTAGGCGGTGTTTTTGCCGGGACGAGCGTGGCCCTTATTGATTACCTACGAGGCTGGTGCAAAGTCGTCTTGAAAACATTACAGTTCCGAGAGAGACTCTTAAATAAGAGACGTTGGATTGCATGGGGTTCTGTTCTTAAGCGTCCTAAAACGTCGATCAACGTGACTAACAGGGGCATGCAGGT
	1658	GCGGGGAGTAATTGGCTAGGCGTCTACGTAAGGCGTGTGCCCGCACATAGGGCTGGGATCTAACTCTCTCCATCTGGAAGACAGCGATAGAGTCCTAAACTTAGGACGGAATATAATACATGGCTAGATCGGAATGTCACCACTTGTCCGGAGTTAGTGCTGGTGATGTCCCAATTTGGAACTAACAGGGGCATGCAGGT
	1659	GCGGGGAGTAATTGGCTAGGCGGGCAGCATCGACGTTGCATGGCACGTATCCACGGCGAGCCGGTACCACTTGGAGGACGCCATCCTGCTTTGAACAGGCTTCCGTGGCTGTTTTGCGTGTATTAACTCGCTCGTTGGGTGGCTATTCTGCGGGCGTAAATCTGAGAGAAATAGAACCAGACTAACAGGGGCATGCAGGT
	1660	GCGGGGAGTAATTGGCTAGGCCTTGTTATAAAGCTACGATCCGAAGCTGGAAGGGCAGAGGGGATAATCTCACCGGCAACCATCCTACGAAATTATGTGTGCACCTGGATCAGAACGTCTTGGTAGCACCGGTGACGCGGGTATGTTCAGCGTCGTCATAATTCCCGTGCTGGAATATCCACTAACAGGGGCATGCAGGT
	1661	GCGGGGAGTAATTGGCTAGGCGGCGCCGGGAAGCGTGGTCTAATGGGTTAGTCGTTACAAGTTGCACCTATGGGGGGCCGTTGCACGCCGGCTTCGAGTTAGTCTAGACAAGGACCAGATGCCTCTTTATATGACGCTGCAACTCTTAGAAAATCACAGCCCTGCCCAAGAGAGGTGGTAACTAACAGGGGCATGCAGGT
	1662	GCGGGGAGTAATTGGCTAGGCCTTTCTCTTATAGGGGCCCAAAAATATGCATTTAGTGACCAACCAGGATCATAACACTGTCAACCGGGTTCTGTTAAACTTTGTGCGCCTTGGGGTCCAGCGATTTTAGAGCCCGTCGTTGCGGTCCGATCCCGGGACATGGTCCGGTCGCTTGTCATAACTAACAGGGGCATGCAGGT
	1663	GCGGGGAGTAATTGGCTAGGCGTCCCATACGCGTGATTCCCAAAATACAATCACGCATCATCTTGTTGGCCCCGTGATTCTGGGGCCTACCCCTTTGCCGCAAAACAAAGCACTACTTGGTCATCTGATCAAGAATATAGAACCTCGACCGCGTGTCCTCGCAAAGTTCTCATCTGCCTAACTAACAGGGGCATGCAGGT
	1664	GCGGGGAGTAATTGGCTAGGCGCTAAAGGCCTGATGATGTTGTTCTTGCCAGTTAAACCCTTATGCATCTGGCGTTATGCCTACTAGCTTGACTAAATCCATTCTCAGACTTGTATATGAGTATCATTATGAGCTGCGGAGCTCGCTCACTTAGAAGGCTTGCCATCCCTTCCGAGTAGAACTAACAGGGGCATGCAGGT
	1665	GCGGGGAGTAATTGGCTAGGCCAGTTGACTTATTCCGGTTTGTACTTGGACATTCATTCAGTACCGTTGCTAGGTTTTACTCTTGCTAGCCCCGAACGCAGGCCGCTTGCTAGGCCTTCCGGCATCTAACTTTTTACGGTAATCCTTGCTGACTGGCTTTGACACTCCATCGATATTCGGACTAACAGGGGCATGCAGGT
	1666	GCGGGGAGTAATTGGCTAGGCCTAGCGCCCGCAAAGACACATTAAGTAGCAGTTATGTGCCGGTTGAATATTACTACAGTAGAAAAGAACTCAGCATCTAAGGGGCCCTATACACTTATGTCCCTGTCCGTCTCACCGGACGAAGAGCCTGCCAGCCCGCCAATGGTGGCGTATATAAGTACTAACAGGGGCATGCAGGT
	1667	GCGGGGAGTAATTGGCTAGGCGCTGTCAATTCCACAGCATACGCGGGCTGTCCCGTCCTCTCTAGCTCAGCTAGATCGCATATTCGACGGCTCCTCAACCCGGGTAAAGGCAGCGTGTACGGTCTTGGTGCTAGTATAATTTGCAGGAAGGGTTGCCGGGGTTCAAGGCCTTCGTAAGCCACTAACAGGGGCATGCAGGT
	1668	GCGGGGAGTAATTGGCTAGGCGTTGGAGGGAGAATGCGCTCTCCGAACAGCCTGCGGTGATCACGAGGTCGGCTGGTTGTCGTAACACTTTGACCGCTGAATCGCGATGCACGTGTCGACTCGGACACAATATTAATCCAACTATGATTTCCTTGCGTGTGTCCTGAACCGAAAAACTCTACTAACAGGGGCATGCAGGT
	1669	GCGGGGAGTAATTGGCTAGGCCTAAGCGGTACATACGGCTAGTGCCAACTCAATCGTGCGCATAGTATGCACATATGGCGGACATTCGTGTACCGGCTTATTAACGTGGTTTTATTAAGATAAAGATTCCAGTAGATCCGGGCCGGGGGTGGCCTCTTATATCAACTCAGAAACTCTCGTACTAACAGGGGCATGCAGGT
	1670	GCGGGGAGTAATTGGCTAGGCGTGCCCCTCTCCAGGGTACGGCAAGGGGATACGCCCGTTCTGCTGCGGTCTAATCGTGGTTCACCTAACGGGTGACTACTATATATCGGTCTTATATCTGTCGGATTCTCCACCACAATCCACTGGTAGTAAGAAAATTGTAAAATGACGCCGTGAATGACTAACAGGGGCATGCAGGT
	1671	GCGGGGAGTAATTGGCTAGGCCTTGCACGTGAAAACTCCTAAGCCGAGGCTCCCGTAATCTTTGTCGTTACCCCTGGCCGGTAAACCGCCAACAACCCCATGTAATAGGTCAGTAAGAGGTAGTCTTAGCTCTGCGATATTTGGCTTGGCTATGCTCCATGTAACTCCAGTACTGAACATACTAACAGGGGCATGCAGGT
	1672	GCGGGGAGTAATTGGCTAGGGGAAAACCATTGTACGTTTGGTAATTCCACAAGGCAGTGAGCGGTACGAGTTATGAGAGTGCCCCGTGCATAAGGAAGCAAGTCGTGTCTCAGGAGCACTGTTCTTATTGATGTCGTAATGGGGGTCCCTTCGATTGGTCTCGTACTGTTAAAGTTAGCCACTAACAGGGGCATGCAGGT
	1673	GCGGGGAGTAATTGGCTAGGCGCACTCACTGGAGATTGTATTTCGTACTAAACAAATACAAACGGAGGCCACGCCTCCCGGGGTCTCCTAATTCACTACGTGGGCCACTAGTTAAGACGGTGACGCGAGTTCATGGCGGTTGTATCTAGGCGTATCTAAGCTCTCTTTTTAAGCGCTGCGACTAACAGGGGCATGCAGGT
	1674	GCGGGGAGTAATTGGCTAGGCGTTGGTTATGATTAATCACGGGGCACAGAGTAATATAAATACTTTAACTGACCTCGCCGACCCATCCAAAACTAGGCCCGAGGAAAATTAAGCGGATACTCGGGGGGTGCCAGACCATGATAGAGTTGCCAATTCGTGCCGGATTAGTGAGATCGTGGTACTAACAGGGGCATGCAGGT
	1675	GCGGGGAGTAATTGGCTAGGGGATTACACCTAGCAGGGTCAACTAGTTTAGTCTCCATGTGTCTGGATGGTAATTTCAGCATAGCCACACACATGAGCGATTGACTTAGGCGCTAACCACACGTGCACCTTTAGACGGTACTAATCGGTTATAGGCCGAACTTATACCTCCCCTTGTAGTACTAACAGGGGCATGCAGGT
	1676	GCGGGGAGTAATTGGCTAGGGGAAGACGCTAAATCCCCATTGCCATCACCATACCAGCATTCGTCGGGACTGCCTGTGAGAGGCATGCCCGCCTTTCTTTGATGCTGCGCTGGGTACATTCGATTATCAACTACGATTCTCGCACTGGCCATCGGTAGCAAGTGTCGAGTTTGGGTGAACACTAACAGGGGCATGCAGGT
	1677	GCGGGGAGTAATTGGCTAGGGGAAAGTCCCCGAGAGAACCGTTGCGATTGCTCCCCTCTCTGTGCTTGTCCAGCACGAAAATTATTACACCTGTCTTCATCGAGTAACGTACTGGACTGCTAAGCTACCTTTCAGCTAGGACTGGCGAGTCACTGTTCACGATGCGTCCTGTCAAAGTCAACTAACAGGGGCATGCAGGT
	1678	GCGGGGAGTAATTGGCTAGGCCCAATTAACTAGCGCGTCCACACGGATGTCAGGATAAGCTACGTGCAGAGGTTTTAACCTGGTTCCAGAGTAAAACCAAACCACGAGGTTCTGCAACTCTTCTCTACCCGGCGCCTCTTGCGGACTTCAAACCAGCCTGTAGGATCGCTTATCAAGCTAACTAACAGGGGCATGCAGGT
	1679	GCGGGGAGTAATTGGCTAGGCGCCTAATTCCGAGTTCCTGTCCGCGTTCGCACAAGGTAGGCGCAATCATTGGAACGCGTGTGAGCCGGCTTTTGTGTCGCACGTTACAGTGGCCCGGGGCGTAATGGGCGGCTTCGACCCCGTCTTCAGTCGTTTTTCTACTTAGTGCGGATAGGTCGGACTAACAGGGGCATGCAGGT
	1680	GCGGGGAGTAATTGGCTAGGCCCCGACAACAGAAGATTCTCCGTCGCCGTCAGAGGTCGTGAGAGTAGTCGTCGTCACTTGGCCTGAACATGGTGTCAGTCGCATATAGAACGGCTGCCGTGTAGGATCGTCGGGTTTCGTACCAGAAGGGCGGACGCTGTTTGTTAGTTGGTGGGAGTTACTAACAGGGGCATGCAGGT
	1681	GCGGGGAGTAATTGGCTAGGCGAACCTGAAAGTCGGTCTCGGTTCACTCGGCATTGGTTCGCGTTTCTTATATAGTGCTAGGAGTTGCCGTTTGCATAGAGTGTGCTGTTTGCTGAATTACATTTGAGGAGACTTATGCTATCCTGTGCGGCACATGCTGCGACATTGGCTCATGACTCCACTAACAGGGGCATGCAGGT
	1682	GCGGGGAGTAATTGGCTAGGCGCGATTGGACGGTTCGGCGCTGGGGACCACACCACCGTTCGTGCCCTGCGCATAGAAAATAAGAACTCTTTAAGTGACAGCCGCCCCGAATCTTCACGTACGCGAATTATATCTGCACGTCCGCACTGCCAAAGAGGCCGGCTGCCTTAAATCGCCCAGACTAACAGGGGCATGCAGGT
	1683	GCGGGGAGTAATTGGCTAGGCCTAAACGCGTTATCGTCGATTCGAGTAAAAGGGCTGACTACTTCCTTCGTGCGTCTCCAGCCTCCGAAAATAAAGTCGGACCAAGGGAGGAAGGACTACTGTAAAGAACGCGCCCTCTACGCACTTAACGAATTTGATCGAACACGACCCTAGTCTCTAACTAACAGGGGCATGCAGGT
	1684	GCGGGGAGTAATTGGCTAGGCGTGGTGGATTCGGTCAGCCATTCAGCACCTCTAAAGATCTAGGTATTGTCTCGCACCAATAGGAACTTCGCTACTCCTCCCCTTACTCACACCATTAAACGAATACACGATCGCACCCATAATCGAACGAATACACCCACACAAAACCAATCCGAGTTTACTAACAGGGGCATGCAGGT
	1685	GCGGGGAGTAATTGGCTAGGGGCAGCCTACATGCCCACTTAGGCAGAACTTAGCCGAATATGAGGGGAGTAGGTACCTAGGTAGACTGGCTATGAAGATTATAGCTTGGTATAAGATCATGCAGCCAATTAACCGCTTACCCTGACGGACCTCGTGCGAGCTCACCTTCATGGGAATAAGACTAACAGGGGCATGCAGGT
	1686	GCGGGGAGTAATTGGCTAGGGGCAACGTATTGGCATAACACGAACAAACCAACCAACCAATACCCTCCACGTTTTGGCACACATTTACTCCGCAATAAAGACCGTCGTTCACTTAGGCCGTCTATCCGAGACCAACGGACTAACTTCTTGACGAATTTGTTCAGATACCTTCTCGCACGTACTAACAGGGGCATGCAGGT
	1687	GCGGGGAGTAATTGGCTAGGCGCATACAATTCAACACGAACCCTTAATCCATCAAACACACGAATAAATAATCCAACGATCACTCGCTTAAACGAACCCACGAACACTCACTTAAACCCTTAAACACTCACACCCTCGATCACACGCACGCACCATTAATCGATACATCATTGATCAAGCACTAACAGGGGCATGCAGGT
	1688	GCGGGGAGTAATTGGCTAGGGGCTGTTGGTTCGAAGAAGGGGCCCAAAGAAGCTGTGCCGGTCGTGGCAACCGCAGGGCTTGGACGCCATAGCCCGCGTACGTTGTTCACCGTGCCTTGACCATTCAATTAGAAAGGCGCCCCTGGGGGAACAACAGGTTGGAATGCGCGGCTACTAAAGACTAACAGGGGCATGCAGGT
	1689	GCGGGGAGTAATTGGCTAGGCCGCCGCCTGAATCCGGAGTGTGAAAAGGACGCTCGGTACTCATAATAAGAGGGAACACTCGGGAGCCATGACTATTCTAGCGGCTGCACGACGTGCGCGGGACTATTGCAGTCCGATACTCGATGATCTACCTCTTTTCTCTCGATCAACTCGGGGATTACTAACAGGGGCATGCAGGT
	1690	GCGGGGAGTAATTGGCTAGGGTATGGCAGACAGCACCTGTGAAGGGCTTCAATAAAGTGTGCTGACCTTCCTGCAACAGTTCGGCGAGTGGAATCCAGCCTTCTAAGTACTAGTAACTGAAATGCTGCAGAGCCCTTGCAACGCCCACTTAGAGACATTAGCAGATGCGCCCATTGCTAAACTAACAGGGGCATGCAGGT
	1691	GCGGGGAGTAATTGGCTAGGGGATTGGATAATTAAGCCCTGGACGACGAGGTCATTTTCTACAAGCACGCTTCTTCTACAGTTCGACCTACCCACCTAGAGCGTCTGGCGCTTACCGTCTTCGATTCTCCAAGTTCTTATGCGACTGATTAACCAAATCATATACCTGCTGCCATCACGTACTAACAGGGGCATGCAGGT
	1692	GCGGGGAGTAATTGGCTAGGCGTGGTAACTGAACAGGTGAGCTAGAAGAACTGGGCCGGGCTATCCCATTGTAACCGTTCCGGCCTCGATGTTGAAGCCTGGAGTGATGCAGGGTACGTTGAGGATTTTACAAATAGTAGCCAAGGGTTCACGCGTCGTTCTGCTTTCATGTTCGGCAGTACTAACAGGGGCATGCAGGT
	1693	GCGGGGAGTAATTGGCTAGGCGGCGTGTACCCTTTAGTCCAGCACAGTGAGAAATTTAGTTTCCATGTTTGCGGCGTATCGTTCAGTTCTGAAGTTCGGAATTTGAATTTTCCGAGTCTCACTACCGCAAAGGCTAATGCGCGAGAATCGCCCAGGCTGGGGTTTCGTTAGACAGGGGATACTAACAGGGGCATGCAGGT
	1694	GCGGGGAGTAATTGGCTAGGGGAATACCCCTAGTGCGGGTGGTTGTCTGGCCATGAGACCATGGCGGTCGTATTACCCGCGAGGCCTTGTGCAGTCTCATGTACGGAATCTGGAGTTGTAGACGGATCTAGTTCATGACGCCCTGCTCACCTTTGTCCAGATTTCCCACGTCACGCGCTTACTAACAGGGGCATGCAGGT
	1695	GCGGGGAGTAATTGGCTAGGCGCAACATCACAAGGAAGAGGTCAGCTACCAGGTAACGGATTTAATGGCCAGAACCGCGTTTGTGCGTAAGTGGTTGTTGGACAGCGACCATGGGCGTACTTTCTCCGGCTCAATGAAAACGTTGACCATTAGTAGTCTATTACTTGCAAAACGCGGGCGACTAACAGGGGCATGCAGGT
	1696	GCGGGGAGTAATTGGCTAGGCGATGTGACTCTCACACACGATGCGGGCAGTCCCTGCCTACAGTCCTAAGCGGAATGGATGTTATACGCTGCTTCTCCCACGAACATTTAACTTAGATTAAACGTAATGGTGATACCCTTAGTCGACAGGACTCTGTTTTCTTCGGAAGGGTGCTACCTGACTAACAGGGGCATGCAGGT
	1697	GCGGGGAGTAATTGGCTAGGCGATGGTACGAAGGTGGTCTCCCCCAATAAACGCGAAACAACGATTCTTAACCACGGGATTATATAACGGACAGGTTTAATGGCCCGGGTGTCACTCTCCACACCTCTTTGGGTATTGAAAAGCGTATTGCCGGTTAGTCCCTATGGCAAAGAGCAAGCAACTAACAGGGGCATGCAGGT
	1698	GCGGGGAGTAATTGGCTAGGGGCAGATCCTGGTCGGGGTTTACCTTCTAACGGATGGATGCATTTCTAAAGAACCCCCCGAATCGGCCAGGACGGGCTAGCGGATGTAAGACTAAATTGGACAATGATCACTCTCTCCACTTCCTGGACTTCGAGTCGTGTGGCACATGAGAATAAGGTTACTAACAGGGGCATGCAGGT
	1699	GCGGGGAGTAATTGGCTAGGCGCATGATCTACACCCTTGGTGAAGTTTGTGTGGGCACAAAATCGAGAGATTCGGCAGCCGTGGGGGTCCCCCGAAACGCAACTCTATTTGTAAGAGCGAGCCGTGTACAGATATTGCCGGACCGTACGAGGTAAGCACACCAGATAATTTTCCGAACGAACTAACAGGGGCATGCAGGT
	1700	GCGGGGAGTAATTGGCTAGGCGTATCTGAAGGAGCATCCATCCCCCTGTACTCGTTCAGTAATGTAGGTTGCATCTCTCACGATCGCTGTGCACGGTCGCTCACGACGAAACTTGATCAAAATAAGGCGCTATGACGTTAATAGTAGCGCACGGCTCGCGCTGCTATGTCTCTCATGTTCACTAACAGGGGCATGCAGGT
	1701	GCGGGGAGTAATTGGCTAGGCGCTGATCCTGTCCGACATTGCCGGCCGCGGATCTTGGGAACCCGGGCCGGTAATCGCGTATCTCTCAGCAGTGTCATTATCTACGACCGTCATTCGAGAACTAAGCCAACTATGGTTCTCTGCGTAATTCTCCTAACATGCACTTGTACACAACGAGTGACTAACAGGGGCATGCAGGT
	1702	GCGGGGAGTAATTGGCTAGGCGCATACTCGTTCTATTACACGCATACACCAACCATCACACCCTCAATCCCTCACTTACACACTTAAATACACAATTACTCAAACCAATAAACGCTCAATCACACCCTCGAACAATCCATCCATCGCACACACCCTCCAACCCTCGACACCACCTGTACAACTAACAGGGGCATGCAGGT
	1703	GCGGGGAGTAATTGGCTAGGGGATAGTTGATAGACACCAATAAACAAACACTTATTCGGTCACTCCATGATAGTGCGATGCAGGTACACTCCTCCGAGCGTTACTACACGCTCACCCACTCAATCGCTTACTCCGTAGGATACACCAGTAAACACACGCTCCATGAGGATTGGGGCTCACACTAACAGGGGCATGCAGGT
	1704	GCGGGGAGTAATTGGCTAGGGGAACCATCGACGGAGAGTTCCCATGCAATTGTCCTAGGAGGGCCTGGCAAGCGCCACTGGGATGCGATGTTGTGAGACTACCTGTAACGTGGGAAACAAGTAGCGCGCATGGATCGTAGGAAAGTCTGGAAGAGATTGCCGTTGAGGTATCCGGTGTTTACTAACAGGGGCATGCAGGT
	1705	GCGGGGAGTAATTGGCTAGGCGATTAGTCAAGTAAGCTGCTCCAAGGCAGCGGAACTCGACCGAGTGTGTACGCCTCGTTTATGACGTGAATGCTTGGTAGCGCTCATATATTATGCGAGGAGGCATAAGAGTACCTTGCAAGCTGTGCCTAGTCCCTAACTACCGATTTCCCCGATCGAACTAACAGGGGCATGCAGGT
	1706	GCGGGGAGTAATTGGCTAGGGTCATCATGAGACCGTAATAAGCCACAGCTGTTATATTTACTACTTTACCCGGCTTCGAAGGACCTTAACCGAGGCCACGACAACGAATTTGAGTAACACGAATAACCAGGCAGGGCAGGCTCCCTGTCCCCGCAATGAGCACCACGAGGGAAGAACATCACTAACAGGGGCATGCAGGT
	1707	GCGGGGAGTAATTGGCTAGGGGCTTAGGGGACTCCACTGATATTCTCAATGTGCCAGTCTCAGAGTCAACCCTGGACTGCCATGTAAAGAGAAGGCATCCGCGCTGCTCAGTGAACGGTCTGAAAGTACACCGATCGAAGTAAAGCCCCAGCAGGTAACGAAACCCCGATATTGGCTCGTACTAACAGGGGCATGCAGGT
	1708	GCGGGGAGTAATTGGCTAGGCGTAAGATTGACCATGATGCGGGACGGATCCGGAGGTTAGCACGTAACTGTCCAGTACAGAGGACGGACAGAAGATTTCGGTTCCACGCGCGCTTACGTACACATATTGCAATTTGGCACCCACAATACATTTTTCAACGAGATACGCACCTGTTGCGGTACTAACAGGGGCATGCAGGT
	1709	GCGGGGAGTAATTGGCTAGGCGACCATCGGCTTGTTTCGTATGGACCGTAACGAATCCGGCCGTACACCAAGCTTCTTAGTCGTGTAAACTCGGAGCTAAGAAGATCGAGCGTGAAGATGAGGGATCGAGGTATTGTAGAGCAATATAGGTTAGATCGAAATGGGCTTATAGAACTGTTCACTAACAGGGGCATGCAGGT
	1710	GCGGGGAGTAATTGGCTAGGCGTAGTTAACGCGGGCGTAAGGCAAATGATTAAAGTGAAGGGTGCGTAGGCGGCTTACAAAAGACAGGGAAGTTTAACTTATATTCGGTCTAGGTGCGGGGGTGTTGGGGACTCCGTACGACTTGAGAGACCACTGGCCAGGCGTTTATCTTCGGCAGAGACTAACAGGGGCATGCAGGT
	1711	GCGGGGAGTAATTGGCTAGGGGATAGCATAAAAGGTACGAGCCGACGCTAGAGCTCAGGAGGCCTGATCAAAGCCTAAGGAAACGGTGTTGCTACGCAATAAGCTCCAGTACAGTATACCTATCCCGCATGCACAGGACCAGCTTACATCTGTAGGAGGTAAGCGGTTAGTTCTACATTGACTAACAGGGGCATGCAGGT
	1712	GCGGGGAGTAATTGGCTAGGCGATAAGATAACCCTGGTTGGATAGGTGACTACACGGCAACTGTAGATTTCCATAGAGTGGACAAGGTCGGACGACTTAGCTTGCTCGCTGCTGAGCTGATCGTGATTCCCTACTATTAGGCAATTTATAGTTTCTGAGAGCCCATTGCTCCACCCCAATACTAACAGGGGCATGCAGGT
	1713	GCGGGGAGTAATTGGCTAGGCCCCACCATCTGTCTTGTATCATGTTTCGCTTATTATTAGAGGTTGCGCTTCGAAAAGACTTAGGCCATAATAACTTTTGTGAACTCGACGGCGCATCGACGTATCGATTGCGGTGCGAAAGTGAACCGATCGACTAGATGCCTCCAACTAGAGGTAAAGACTAACAGGGGCATGCAGGT
	1714	GCGGGGAGTAATTGGCTAGGCGTTCACTTAACGATTTGTACCCCACTAATGAACCCTCCCGGGCAAGACCATACTGTACATGTTGCGTCGACCCCGACTTTCCCTACGAGCAATTGGTTCATGTTGCGCTTGGCCTATGATAAAAGCAATCAGGTCAGGTAGCAGCGGAAACTAACAGCAACTAACAGGGGCATGCAGGT
	1715	GCGGGGAGTAATTGGCTAGGCGGTTCTCAAGCGGCACGCTTTCGGAGCCCCGTATGATACGAGTAGGTGCAGTAGCCCTAGGACAACGGTTACTAACATAAGAATGCGGCAGCATGCGGACAAGACCCTACCGGCCACTTACGGAATTTCAATCATCGGTTACATGCTCTCCAACCAACAACTAACAGGGGCATGCAGGT
	1716	GCGGGGAGTAATTGGCTAGGCGCGCAGTGTGCGCTCAAGGAGTTAGCGCGTTCCTTAAAGTTCGATCCTGCGGTCAGCAAATGTGACTTGAAGGCCGCTACGAATAGGTCAGTATAATACCGTCTCACATTGTCTGAGACGGGATTTGACGCAGCTCCACTGAACGCTTTAGTCTGGGTTACTAACAGGGGCATGCAGGT
	1717	GCGGGGAGTAATTGGCTAGGCGAACCTTGCAACAGTGGGGTGCGCGATCACCTGAGGGACACCTCTGTATCGGCCAGTTCCGACGTTGCTTACGTGTCGGATGGCCGCCCTAGCCCACTTCAGTGACTGGGACGGTGTGAGTCGGCTCAGAATGTGGAGAGCAAGGATTTCTCCGCGTCTACTAACAGGGGCATGCAGGT
	1718	GCGGGGAGTAATTGGCTAGGCCAGTTACAGTATCTTGCGTAGAGCAGATAGTGATCGACGCCCAACTTCGCAGGCCACACGGCCGCCACCTAAATGTGCACGAATTTACGGGGCTACGCCTTTATGCTGCCCCGTTGCCCCATTGACCCGCCGGCCGACTTGGGTCACGACAGTCCTACTACTAACAGGGGCATGCAGGT
	1719	GCGGGGAGTAATTGGCTAGGCGGAAGAGCTCGACCGTCACCAGCATTTGGGGGTCATAACAGGACTTATAGGATTCTCGATTTTCCTTCACACTTGACATGTGCGCGACATCATGACAATAGCGGCCTCCGATCGCAGCAGTGACTGGTAATGGGTAAACCGTCAAACAGTGTCGATGAAACTAACAGGGGCATGCAGGT
	1720	GCGGGGAGTAATTGGCTAGGGGCTGCAACTGGTTAGGGGACTAGTGTGCACGAGTGTTGATTGACTAGCGAGAGTAGGCGCAGTCGACTAACGCTGCTCGTTGTACGCATCACCTGGGCTCGCGGCAATGGTTTGGGGCTCAAATAGCGAGAGGAGTTGCACTATTTCCTACTAGGGGCGACTAACAGGGGCATGCAGGT
	1721	GCGGGGAGTAATTGGCTAGGCCTTGCGTGGTTTCAACCCATTGCTGACCTCACGAAGCGGCAAACGGACTGTTGCTGAGCTCTTCAAGGGTGGCAACTGACTGAAGGCGAATATAACCCAACATATGGTCCCAGGCATAGCCCGTTGATACTACTATTAATAGTGACCAGGGGGTCAAGAACTAACAGGGGCATGCAGGT
	1722	GCGGGGAGTAATTGGCTAGGCGGATAGTCGTGCCTAAGGAGTGCTCTACTTATGTGACAGCTGACTTATTACCCCATTTTATGTTTAGTCGTTCTGAAACTTAGTCACAAGAACTGGTGAAGCTCTTAAACCAACATATCGAGGCTTCCTTCTAACACGGGAAACAAATGCCGGACAGCCACTAACAGGGGCATGCAGGT
	1723	GCGGGGAGTAATTGGCTAGGCCTACGAAGAGATTAAACTTGTAGCAGTTCTCACAGTTAAGCGACTGGTGAGAGCCACGGTCAACATGGCAGTATTAGGTCAACACGAGTACGATCGCGTCGAGCGGGCGTGCTACAACCGAGGCACGCATACTATTATATATAGAGCCATATTACGTCGACTAACAGGGGCATGCAGGT
	1724	GCGGGGAGTAATTGGCTAGGCGGGTGAGAGCAATGAAAATGCGGCTGTGTTTCTGCCCCGATTGTAGATCGCACGATATAATAGAAGAGCTGGTAAGAGCCCACCCGAATCCACGCAACCGGTATTAAGAAACCGAAGGAGTTCGTTAGACAGGAAGATGCAAATCTCCCTCAGACGATAACTAACAGGGGCATGCAGGT
	1725	GCGGGGAGTAATTGGCTAGGCCTAAGCTGGTTTTCCCGCCGGCAGGTACGTTCGTTCGTATTTTGGCAGCTTCGTTCGCAGGTACGCCGCCATTTTGGTAGCTTTTTAGCCCCGTTTTCCCGTTGCCCTTTAGGTTCGTTGGCCCGCAGGCACGCCGCTACGCAAGAAGGCACTCGAGGTACTAACAGGGGCATGCAGGT
	1726	GCGGGGAGTAATTGGCTAGGGGAACGCAGCAACTTATCTACGCCTGATATATATACCGCTAAAGACACCGGTAGAGGGGGACCTCCGCTCTGTTGTATTTTGATCAGATCTATCCGACATAGTTGTAGCGGCGAAAGATACAATTACCACAAAGGGAGTACAGCGACTATATCCGCGCACACTAACAGGGGCATGCAGGT
	1727	GCGGGGAGTAATTGGCTAGGCGCGCCAACTGCGGAGATGCGAATACATCTTATCGTCCCTTGTTGTGTAATGACTCCAGACGGCTAGGGAACCCACAGTTCCTCCTGAATAAGTACCCAGCGAAGCAAACCAGGGCTGTACAAGTCAACTAATAACATGTGCATGTAGGCCTCATAGGGCACTAACAGGGGCATGCAGGT
	1728	GCGGGGAGTAATTGGCTAGGCGTACCGGCGGGACTGATAAAAAATCCGATGTTCTTAAACATATATTCGATGCCGACCGTGATACTTCGCCATCTATGCATGGTTAATCTAGCAATCGAACGGGGGTCTTTGGACTGTGTAACAAGCGCGCGCCATATCTTCTCGCCGGTTTGAGTTAGGACTAACAGGGGCATGCAGGT
	1729	GCGGGGAGTAATTGGCTAGGCGTCCATGGTGATGAATTCCATCCAAAATACACGTGTGGTAAGGCCTCGGTAACTGATATGATCCACATACTAAGGAGCAGCACCGTATCAAGACTATCCCAGCTATTCCCGCTTGCATCCTCTAGTACGGTAGAGTGAGCGGCGCATTGAAAGAGCCCTACTAACAGGGGCATGCAGGT
	1730	GCGGGGAGTAATTGGCTAGGCGATGGCTTTGAAGTTTCCATTTGATTACACTATTGCGTCTAACTACTTATGGGGAAGGCCAGTGAGAAGGCATTCTCTAATAGCAATAGCGGATGAAATCGCCGTACACAGCGCGCTGCCAGTACTTCAGGAGTTCGACGAAAGTACGCCCCGGACTTCACTAACAGGGGCATGCAGGT
	1731	GCGGGGAGTAATTGGCTAGGCCCCGCTACTATGCTTGGAAGGAGTAATCTGAGAATATGAGCTGTGCACAAGGACTGTGGTATATCTTACGTAATCGGGTGCGCATCATTCACCAGTCACGAGGCTAACGCTACCCACGCCCTTTTGTCACAACATTCGTGGACACTAAAGACAACCGCGACTAACAGGGGCATGCAGGT
	1732	GCGGGGAGTAATTGGCTAGGCGTCTGGTCTGCCGGTGATGGTCAAACCGGTGAAATCCTGGGTACGCGATGCAGTTTTTCGCCACGAGGTCCGTTTAAGTATTACTAACAGAGAGTATCCAATATTTGTGACAATCGGAGCACATAGGAGGCCTCCCCCTAGCTGATACCCTACGTTGAAACTAACAGGGGCATGCAGGT
	1733	GCGGGGAGTAATTGGCTAGGCGATTCGGCAAGGTACGTCATCGAACACGCTTTAATACGATCCGTTCGCTATACATTTCATAAGAGAGGGGTAAGGACCTCTGATGGATGACTTTACGGGGGACCAGGAGTGGTACAGATTCGGAGGGAGGTGTGCCCTGCTGTCTCATAGCGGCCTGAGACTAACAGGGGCATGCAGGT
	1734	GCGGGGAGTAATTGGCTAGGCGAGCACATGATGGGATGAAAGGTACTTCTGATGCATAAACACGGGACGTCCCACTATAACGTGAACTCGAAAACGATCCTTCGCACATATACGTAAGCAAAATCTTCGAGGCATGAGAATTTTTTGAAACTAGCCACTCGAACGCGTAGATCCGGAAATACTAACAGGGGCATGCAGGT
	1735	GCGGGGAGTAATTGGCTAGGCGGCAAAGGCACACTAGGGACGCGGATATCAATAAGGATGAGTTATAGACCGACCTATATGACAGTTGGTTCCGTAGGCGTATGTTTTGTCACGAAACTATCTAGGCTGAAAGGCGAATATGAGCAGCATCAAGCCCCTGAGCGTGGTGCTTAGTAGAAAACTAACAGGGGCATGCAGGT
	1736	GCGGGGAGTAATTGGCTAGGCGGATAATTCCAATAATCAGAGGTTACATTTCGACGCGTTTTTAGGTTCATAGATCCCCTCAGCAATTTGGAATCTTCGAAGCTCTCAAAATTTTCTACGTACGGTTTACTTAACCCGGAATGTCTACCGCGCCCGGCAATCGTCTAGTTGACCTCGTTAACTAACAGGGGCATGCAGGT
	1737	GCGGGGAGTAATTGGCTAGGCGGGGGACCCAGGAGGACGGAGTCTAGTAAATGTTCGAGCGCTCTCTTTCAACTCGATCCTTGGGCCTAGATACTTCTTGTCTCGCTTTGGTTCTATACAGACCGACTTAAGGCCGAAGGAGCATATGATTAGGTGAAAGATTCACGGATCACTACACGGACTAACAGGGGCATGCAGGT
	1738	GCGGGGAGTAATTGGCTAGGGTCCCCCTTAATCGAACACACAAACAAACCAACGCACGCATAATCAATCCCTCCATCACTCCCACGATCCCACAAACCAACCCTTACTCAAATAATCACTCCAACGCATAATCGAACCCATAAACCATTACTCCCACGATCCCAATTATGTCCAGCGGTTACTAACAGGGGCATGCAGGT
	1739	GCGGGGAGTAATTGGCTAGGGTCAAAGCTTGTGCCCGAGACCGGTGATGAACCGGTAGAACTCTACAACTACTAGCAACAGACTCATACGCGATAACAGGACCTCATAATCGAGTCAAGCCTGACTGGAATTCCTAGTGAAGTGCTGAGGCTTGCCGCCCTGGGGAAGCGGGGCTTTGATACTAACAGGGGCATGCAGGT
	1740	GCGGGGAGTAATTGGCTAGGCGCACTAACTCAACAGTTCACCACCTGGACGTCATGCAAGACGGGTACGCTATCCCGTTTAACCCGTATTGGGACCACAAGAGAAGGACCTATCTCGGCACGCTCTGTCGCAGCCGAACATTCTTTTTGAGCCCTGCGTACGCATTTGTTACCGGCTAGCACTAACAGGGGCATGCAGGT
	1741	GCGGGGAGTAATTGGCTAGGCGTTTATGACCCAGGATTATGACTGTCTTTTCTACAAAGTGGTCTCGAACGTGGTACGGTAAGAAGGTGAGGACAGCGTGGTTGTGGAGGCATCGTGGTCCGATTTCCGGGTAAAATTTTCAGCCACAGATTGAGCGCATGGACCCCCATGTTTGCCATCACTAACAGGGGCATGCAGGT
	1742	GCGGGGAGTAATTGGCTAGGCGTAGTAACGTACAAATTCCTGCTGAGCCCCTTATTGGGGCCCTGGTTTGCACACATGCCCGGTTCAATCTAAAGCATAAAGATTTTCTTGCTGGACTAATAAGAAGGAGCGAAACGGATATCTACCGCCGACGTCCCACCTGGCTATTTCGCAACCAACACTAACAGGGGCATGCAGGT
	1743	GCGGGGAGTAATTGGCTAGGGGCTGTTTTAAAAAGCACAACATTGCGGGATTAGTCTCCTTCGGTGCCTCTCAACTTCACTGCTTTGACTCTGGCGGGCTCTCCCCCGTTTAAGGTTTAGGTAAATAAGTTCTTCCGAGCCACTTGAGGCATGATCTGTCCCATTTAACCACCTCGTGACACTAACAGGGGCATGCAGGT
	1744	GCGGGGAGTAATTGGCTAGGGGCATAGGAGAGTGGTGCGTCGATGTAGGATCCAGGGGGCGTCACTAGGAAATAGCTACAGGGTAGCATGGTTTCCGCATATCTCGAAATACTCATTTGACTTAAGGTGTCTAACCTTGCACGACTGCGCGACTCGCTTCACCCAACCTAGTCGTGGCAAACTAACAGGGGCATGCAGGT
	1745	GCGGGGAGTAATTGGCTAGGCGCTAAATCAGCCTGACTCCACGGATTTATATCAGCCAGCTCGGTTATTACAGGTTAGCAATATGGTCGGGCAGGCGCGGTTGAGCGACCGCATCATGGAGTGGTATTCCGAATCATGTAGTACCAGACCGTTAGTCAGTTAACGGCGTACTACACTGTGACTAACAGGGGCATGCAGGT
	1746	GCGGGGAGTAATTGGCTAGGCCCCGAACCTGATCGTGAAGCGGTGACTATTCCAGGTTCGTGTATAGTCTCAACGGCCGGGCGGTGACCAAGTAGTCGCCGCATTGCCGATAGAGGTGACCACTAGCCGACTACGCAGGAGTGGGAAATTGGTAACCACGGTATGTAGACTCTCCCGTTCACTAACAGGGGCATGCAGGT
	1747	GCGGGGAGTAATTGGCTAGGGGCTGAATGGGGCCCGTTACCTATTCCTAATCTGCTCGGTTCCCGAAGTGCGGTCACAGATCTTATAAGCACTGATGGCGGAGGCAATGCGTCTAATCGGTCATTTGAATACTAAATTTGGGCGCACGAGCACAACTGATCGCTCGCTTGTCCATAGCTGACTAACAGGGGCATGCAGGT
	1748	GCGGGGAGTAATTGGCTAGGGTCACTCGAACATCGGCACCAGCAAATCCCAGCTCGGCCTTCAGGTCTAAAGACACCCTCCTGATGCTAGGCGAAGAACGTGGGTCCAACCCAGTCGCATGTGCATCGAGCTTCATGACATATGGATTTGTCACCTGGAACGCTGATTATCCGGGGCCTTACTAACAGGGGCATGCAGGT
	1749	GCGGGGAGTAATTGGCTAGGCGCCTAGCACAATCGGTTCTTTAGCCAACTATTCCCGTTCTCTGTCGCGAAAGGTCCCTATAATACGGGAACGATTGCAGAATTGAAGGAGCGCTGTACATGAAAAAGCCTGCTACCCAAGGTGGCTACAGCCACTGGTGACAACTACCAAGCGACCGAAACTAACAGGGGCATGCAGGT
	1750	GCGGGGAGTAATTGGCTAGGGGATTCTGTGCCGTATCAGGCAAGCGGAGGCTCGGGAGTGTCTTTGGTTAATTTCTTGGTCAGCCTGGGCGTCGAGTGATATTCAGGTCCCTGACAACGGGTATCGGCTCCCATCGATCACACTATGGTTGTGGTTGACCCTGCTGCTTCGATTTAGACTACTAACAGGGGCATGCAGGT
	1751	GCGGGGAGTAATTGGCTAGGCGGTGCCCATTCACGTGCAGTTCGATGGCCTCGCCCACCGATGACCAAACGTTCTACAATACGCTTCCGTTTAACGGATAGACTGCTTAAGCCGCCCTAATTATTCCGGGTTCTCGGCCCTTTATTTAGCCCGCCATTTATTTAAGCGCCGACGTGCTCCACTAACAGGGGCATGCAGGT
	1752	GCGGGGAGTAATTGGCTAGGCGGAAAGGACATGGTGCCCTTATTGTCTCTCGGGGGTAAGCAAACCACGTTCCCTATTATATCCCATAAGTGTGTTTCGACCTTTTGGTGTTATATGATGAGTCTCAGTTGTAAACATAGAATGTCGATATATCGAACCCTACTAACCTCCCATAGGTGTACTAACAGGGGCATGCAGGT
	1753	GCGGGGAGTAATTGGCTAGGCGACACCTGTAATTATGTCGGTGCGTATATGAGCCTAGTATAAAGGCAGTAGAAAGGCGGAAGTACATTTGAGATTTACTTTCCCGTTTCTCACGCGTTCTTCTTGGATGGCGCGTAAGATCAGGCGTAGAGAGTCATAGGTATATTGCCGCAGCATTTGACTAACAGGGGCATGCAGGT
	1754	GCGGGGAGTAATTGGCTAGGCGCACCGCCTGGATTTAGGTCTACGCACACAGGAGTTACGTTGAGGTCGGTTACGGGAGAACTCTCGTCGGCACTTGAATATGATCGGCTGTTTCGGCCTGACGCCCGCAGACGGTCGTGAATGACACCAGGCTGACTGTGTTTGATAGCAAGCAGTTGTACTAACAGGGGCATGCAGGT
	1755	GCGGGGAGTAATTGGCTAGGCGAACCCGTGTTTTTACTTAGCGAAGTACTCTCAAAAGCACACTCAACATCATACCCGGCGCCTTAAAGCATCACGCAAAATGTCGCACCAACACTCGACGAATTAAACGCTCAGGCACTCGCTCAATCGATTAAACGCTCCAATATCTGCAGTCCTTACACTAACAGGGGCATGCAGGT
	1756	GCGGGGAGTAATTGGCTAGGCCTTCCCGGTATAGTACTAATTAGCAAGGAATTTCTAAGAGCACGCTAGCGACCAAGGGCGGCAGTGATAATCCGCGAGGTTTCCATCAGCCAGTATCCGTCCCACCGACAGATGGTAGAATGATTCTACAAATCCCGCGCTGGGTTTCAGATTGTACGAACTAACAGGGGCATGCAGGT
	1757	GCGGGGAGTAATTGGCTAGGCGACATTGCCGTTCGTCCTATCGCATTATACCACGGCGCATAATTTGGTTTTAGTCGGTTAGTGTGATGATTTAGGGTAGGAAAGAACTGACTACCGGGGATAGAAATAATAACGTTTAGAGTCGGTGAGCCGTACAAACCGCGGTTACTATTATGCCGAACTAACAGGGGCATGCAGGT
	1758	GCGGGGAGTAATTGGCTAGGGTCATTAGTGTTACACAACTTCATGGACCAGCGGTCAGAGTAAAAAGCCCGGTTAGTGTCCATGCACGGCCAAGATTGTCATTATTCTTTACCTCTGCCTCCACGTATGGTTATGCCGAGCGCAGAAGAATCGATTATTAAAGAGTTCCCATGATGCGGTACTAACAGGGGCATGCAGGT
	1759	GCGGGGAGTAATTGGCTAGGGGCGCGTTTTTGATGGCCGTTACTTAATTAACGCATTACTATCGTTCCCATTGGGCAATCAAGCTCCACGAATGATCGAATAATCACACCATTGACTACACGGTGCATCACTTAATTAATCGATCCACCGGGCCATCGCACGCACTACTTATCGCCCTCGACTAACAGGGGCATGCAGGT
	1760	GCGGGGAGTAATTGGCTAGGCGCGCTTTGCAATCCCATGCAGACCGTTTGGCAACTAACATCTTAGCCCGTGTTTGCACAATCAGCTGATACTGCTCCACAGGTATTACTAACTCCAACGTAAATTGGGAAGGATTGAGGTGTAGCTTCAACGTCGGAGGCCCGTTAGGCCTGCAACTAGACTAACAGGGGCATGCAGGT
	1761	GCGGGGAGTAATTGGCTAGGGGGTCATACGACTGACGCGTTTCGCAATTACTCAACCCCACGAACGAACACATACCGCAGCGCACCGACCAACAATCCAATACTCCCCTACGTACTCAATTACATACTCCCACGCACAAACACATACACGCTCGAACAATCGCTTTGGGTTGGCGAGAATACTAACAGGGGCATGCAGGT
	1762	GCGGGGAGTAATTGGCTAGGCGGGGAACTTGAGACCTTCGAGTTAACGAGTAGTGCAGAATGTAGTAACATGCAGGCGATGAAGCGAACTCGCGGCTCTTTGGACAGTGAGAAAGGAGACCTTAATTATGCTCAGAATGAGCTGTAGAAAAACATGGGTACATTAGTCACTCTAGCACAAACTAACAGGGGCATGCAGGT
	1763	GCGGGGAGTAATTGGCTAGGGGCAGTATGTAAGCGTCTCTCCCGCCGACAGAGAAGCGGCCGGTGCCCGATTCATCCTCGCGCGGAAGGACAGGAAATCCTTCTGCCGTTTATCGATGCTAACGATGTAGAACATTCCCCTCCAAAACGTGTAGTACACACCAACAAGATAACCAGAATCACTAACAGGGGCATGCAGGT
	1764	GCGGGGAGTAATTGGCTAGGCGCGGTGATGAGCTCACGGCATGTAACCGGCAGCATCGTATATCTACCTATGTTAACTCATCTGCCGAGGAGGGGCCGGACGCTGAGAACGTAGTGCGCTAGTGATTACAGCAAATGTTCAGGTGCCTTATGATGCTAAAATGCGCATAAGATTACGGGAACTAACAGGGGCATGCAGGT
	1765	GCGGGGAGTAATTGGCTAGGCGGGGGTGTGGTGGGTCTAAACCGCATACGTCGTGCAAAATCCACGAGACCGAAATGGTCAGCGGTTAGTAAGACATTCGCCTCAAATCCGCGGGGATGCTCATACATACAAGCTATGGGCGACAGGCAGATCCACGAGTAGCTAGCCCCTTAGGGCCTAACTAACAGGGGCATGCAGGT
	1766	GCGGGGAGTAATTGGCTAGGCCTTTGGGGACAGCTAGCAAGAGCAATTGCGAGCGCGCTACTGAAAAGTCGGCGGAGTCTACTCCCCTCCATTAACTGTGGAAAGTGACCACTCTGCTAGACGTGGATCGAGTCCCCGCGAGCATGCATCAAGCTAGCCAGTCCGACCTCAATTCTGTTAACTAACAGGGGCATGCAGGT
	1767	GCGGGGAGTAATTGGCTAGGCGGGCTATCGGCCCTCCTATTGCGTTTTGGCGACTTGGTTCGGTGATAGTAGAGACTACATTGCGGAGATTCCTGTCGCGTAGGGTGCGCGTGACTTGAACGGGGTCTCGTATTTTATAAGGTTCATTCGACCGTAACCCTTGCCCCGTATTAAGCCACCACTAACAGGGGCATGCAGGT
	1768	GCGGGGAGTAATTGGCTAGGGTCAAGATCCAGCATGAGTTATGGATCTCCTCTTAATCTATCTCTCATCCGCTGATTTACCCATGAACGTTTTGGAAGGACAGATGGGGGAGAGCACTTACAGAGGCTCGGCGGGGAAACCTGATCACATTTGATGTGTTACGGGAGTACGCTGGTGTACACTAACAGGGGCATGCAGGT
	1769	GCGGGGAGTAATTGGCTAGGCCTAGTCTTCCGATTTCCAATCAGTTGGGACCACCCCATTCTGCCGGTGGTTGCTACAACAAACTACGCACAAATTCACATGCGCCGGGGTCGTACTTTTGCTATGAAGTGAGGTTATACGGGTCTGGATAGCGGTAAAGGGATCACGGGGAACAACGGAACTAACAGGGGCATGCAGGT
	1770	GCGGGGAGTAATTGGCTAGGCGCCCCCAAGGAAGGGGGGCATTCGAGCTCTTTAGTGTGATTCTCCTGACCACGGTATATAGGATCTGGCGCGTAGGTTTAGCTTAGGACGGCGAAATATGTAAGTGTTGCCGTTGCATCCGGATTCTAAGTGATCTATGATTCGAACCGGGTTGAGTTAACTAACAGGGGCATGCAGGT
	1771	GCGGGGAGTAATTGGCTAGGCGCCGGACAACAGACCGCCCGGTACGTAGCCAGGCCTTCCTTCACGCCCGTTGGTAGGCCTTTAGCCCGGTTCGTTTTTAGCCAGGTTCGTTTTTAGCCAGCTAGGTAGCCAGGTTTTTATTTTCGTACGTATTTAGGCCCGCACAACACAAACATGCTGACTAACAGGGGCATGCAGGT
	1772	GCGGGGAGTAATTGGCTAGGCGAAATAATCCTCGCTCCGGGGCATGAAAACACTCACCGACGGCGCCGAACGATAAATGACGGATAATAGTTGGTATGACTCAACCCGCTGCGTGTACACCAGTACTGCCAGCAAAGGTTGTGCGCGGCGCAAGGAATGCTTCGAGGAGGGATATTATGTACTAACAGGGGCATGCAGGT
	1773	GCGGGGAGTAATTGGCTAGGCGAGGCGGTCTGACACCTGGAGTAGGATCCAACGTAAGGTGCTAGTGTCTCGGCGGAGTCTCTCTCTTATGGACACTAGAAGGGCAGGAACTTCTACGTAATCGTGCGCATCGCAGATACAGTAGGAGTGGGCGGAAATATTGGATATTAGGCCTACAGCACTAACAGGGGCATGCAGGT
	1774	GCGGGGAGTAATTGGCTAGGCGCACACGTCCCCACTCAAACACACAATCAATCACTCGCTCCCTCGATCACATAAATAAACACTTACTCGAACGAACACATACACGATCCAACCCTCCATTACTCCATCGATCCCACCAACCCTCAAATACATACACAAACGATTAGTGCGGAACAACGAACTAACAGGGGCATGCAGGT
	1775	GCGGGGAGTAATTGGCTAGGCGGGCTAGACTTGGGCGGCGTACTATGGATGTTAAACATCGGTTAAAGGACATTCGTTCCAGCCATGAGTAAGCCCAAATCTTTCGAGGGCGTAGCAGATAACCGTAGCGGTTACGGGCCCTTCACGGATATAGACCAGATACTTCTTATACCCAAGGAGACTAACAGGGGCATGCAGGT
	1776	GCGGGGAGTAATTGGCTAGGCGTCCCGCACGCCGGGACTTGAACAGACAATTGAGACTCAGCATGCGCGTAGCATCATCGCAGTGACGAAGCTTATGCAGGGGGTTTTAGAGATTGCACTGTGCACCCCCGAGTGTAGAGAAAAAGACCTCAGTACTTCGTCCAATTAGGGCCACTTGTCACTAACAGGGGCATGCAGGT
	1777	GCGGGGAGTAATTGGCTAGGCGAGAGTATCATGCACTTTGTCCTTATCGTAAGATCGGCCGAAGTTCACACCAGCGATAATAAAGATGCCAGTTTTGTAACTATGGTGATGGGGAGCAAACTCCCGTGCCTCGAAAGATTACCCTCAAGCTGCTATGGCGGGGAGTTCCTGGATAGCGACACTAACAGGGGCATGCAGGT
	1778	GCGGGGAGTAATTGGCTAGGGGAACCGGATCAGAACGAGGAGGAGAGTACGTCAATATAATGCGCCCTCTCCCTTTCATGCGGTGTCTTCTTGGGGTCGTTTGGTAACTAAAGATAGTCAGAGCGTCTTTCGGGTTGTACGTAACTCCTCGACGTTAATTCCCGTGCTTGACATGAGTTCACTAACAGGGGCATGCAGGT
	1779	GCGGGGAGTAATTGGCTAGGCGGGTTCATGCGTTATGCTCATAGACCTGTGGTGTATGCTGTACGAAGTGAGGACGCACAATCACGGTTAATCGTCGACTCGAATCTACTATGGCGGTTGGATCGGGTCTCGCCGGTACTGCTCTACGCACAGGTAGCGCTGCACCTATACAACCTCCAAACTAACAGGGGCATGCAGGT
	1780	GCGGGGAGTAATTGGCTAGGCCTTTGTCGCACGCTTCCGACCAGGGCTTGCCCTACATACGGGAAATTCAAAGTGAATGGGGCGTTTACAGAGAACAATGGTAGCGAAAAAACAGTCGCCTGACTCCTAGATTACCCGTTATCTTAATACGGGCCTTGTATGGGCCTCGCGTGCTTATTTACTAACAGGGGCATGCAGGT
	1781	GCGGGGAGTAATTGGCTAGGCGAAGCGTTGCGTGCGTGATAGGGTTAACTCACTGACGTCGGGGAGACTGCCCTTGTTTACTCCCTGCGTTATCGTCCGCCCCTTTCGGCGTCTTTTCCCATATCACGACCTTTCCCTTTCTGAGAAGCTCAGCCTGAAGCCGTTTTCGTGAGGTGTATTACTAACAGGGGCATGCAGGT
	1782	GCGGGGAGTAATTGGCTAGGGGATATTCCTGTTAGCAAAGTCGACTAGGGTCCACAATAATGTGTTCTATAATGAGACTTGACCTTCACAGGAGTTGGTGATAGATCCACGCAATACAATCAGGTAAGATGTACTATCTCCCAATCCGCGGGGGTCAATATCCAGTACTTGGAGGATACTACTAACAGGGGCATGCAGGT
	1783	GCGGGGAGTAATTGGCTAGGCGTGCTATATAAGATAGCCTACGCGAGTCAGACTACTAGTCCGTCAGACCGAGTGAGTGTGTGAACGTAATGCAATCCTCTTCTGAGATTGTTTAATCTTGTGTCACACGGTCACGGGAGTATGATCCATCTAGTCCAATTATTCGGCTCGGTCGGCATCACTAACAGGGGCATGCAGGT
	1784	GCGGGGAGTAATTGGCTAGGGGCCTAATTTTGCTCGGAGCAGCGTCCGGCCTTCCGAAACGCGTTTGACTGTAAAGGCGCACGACGCCGAAAACTGCTTTTTGGTAGGGCCGACCCATGAGAAGAACTACTTCAAATTGTTCCTGGCAAAAATGGCTCCTGGGGGCGGAGAGAATCATAAACTAACAGGGGCATGCAGGT
	1785	GCGGGGAGTAATTGGCTAGGGGCATCACTCGAACCTCTCTAAGCCGACCTTCAGCTCCCCATCGTTGTACTCAAAGACTGCGTCGAGGGTTATGTCCCGTCAGCCCCCTGTCGGCGGAACCCCAGATAATGCTGATAATTAGCGTCGTGTTCTTTGAGCAAATAGTCAAGAGGTTGTCCAACTAACAGGGGCATGCAGGT
	1786	GCGGGGAGTAATTGGCTAGGCGGGGATGGGGCACGACGGGTAATAGGTAACCCTGCACCCGGGCCGACAATAAGGGGACATAGTTGCGGTATCAAGAGGTACCGTTTGTTGCAGGCTCCATGTGACCTGTGACCCGCGGCAGTAACGGTGACCCCTGTTATGTGGCTAGGATGGGGACGTACTAACAGGGGCATGCAGGT
	1787	GCGGGGAGTAATTGGCTAGGCGCTCGGTTCGGACCTTAAACAAACCAACACACCCTTACACCAACAAATACTCACATACACGATTAAACGAATAATCCAATACATACACCCACGCATAAACCCACACACGAACGATCGATTACTCCATCGAACGAACCCTCCAAATGTGTATCTGATTCGACTAACAGGGGCATGCAGGT
	1788	GCGGGGAGTAATTGGCTAGGCCCACCGCACAGGTAGATAAGTGTAACGTCTTATCCGCGAGACACGTCACATGGCCAGGAGAATACTTTACTAATCAGTGGTGGAATCGCGTAGCACAAGTAAGGTCCAGACGGATAAAGTCGATCTGGAACACCCTTCCTTGCGAAAATAGCAGCACCGACTAACAGGGGCATGCAGGT
	1789	GCGGGGAGTAATTGGCTAGGCGAGCCGTTTGTGCTACTTGATGTGTAGCTTTTTGCTGTAATTACAGTTTATGCTTACCGCCCCCTCCACAGCTAAAAATTCCACCCGACCGTCCGTAGGTAATTTCTCGCAGGAGCTAATGCCTCATGCGCCACAAGCGTGGCAGTCGTTGAAGATGTCACTAACAGGGGCATGCAGGT
	1790	GCGGGGAGTAATTGGCTAGGCGGCGACATTTAGCTCTGTCGCTCGTAACAGCGGGAGGGACGTTAAGTTGCACTGCGTGAGAATCAACCATAAGTACGCCTCGAGGATGTGCGGCGTCATGTGTCGTCCCGTTTTGTTAAATTAGAGTTGCTCCGCACCCATGCCTATAGACCTACACGTACTAACAGGGGCATGCAGGT
	1791	GCGGGGAGTAATTGGCTAGGCGCCCCATTTCTGTATCGTATAATGTAACTCTCTGTACGCTGCTCATCAAGCGATCTGCCTAGAGGAAAGGTGAACCATGTGAACCAATGTGGTATTTCAGCGAAGTGAGGGACCCTAGGAATCGCGAAGTAGCCAAATCCTTCCCATCACGCCTAGACTACTAACAGGGGCATGCAGGT
	1792	GCGGGGAGTAATTGGCTAGGCGAGAACAGTCTTGCGCAGTGCCGAAGGGAGGCCCTTGAGATTGGGATGTAGAACTAAACAGACCTCATACGAGTCCACGCGTTGGTAGAACGACCAGGTTATTATGTAGACCCTCCATAACGTAGCTTGTGCGATTGGGATACGTCGACAAACGAGATAACTAACAGGGGCATGCAGGT
	1793	GCGGGGAGTAATTGGCTAGGGGCAGCAAATTGTTTGAACATAAGTCCACAGCAGTTTCGCGCGTTTCACGCCAAGGACATACACGAGCGTGACTGCCCGGCGACTGGAAATACGTAGAAAGTCGGACCTTTATTCAGACTGTACGATACCCCGCGTTGACATCTAGTTTTACGTCGACAGACTAACAGGGGCATGCAGGT
	1794	GCGGGGAGTAATTGGCTAGGCCCAAGTAAATACAGTACGACGAACAGCATCGGCTGCCTCCTCGAGCGATCTTGATTATCAGGTAGCAAAGTGTCAACACAGTCGTATTATACAAGGGTCTGTCCCTCAACATAAACGGGTCCTATTGGAGTAACAACGTGTGGACTTACGACGCCGTCAACTAACAGGGGCATGCAGGT
	1795	GCGGGGAGTAATTGGCTAGGCGAGAGGACTTATCCCGGCTCTTCTTAGCGAGGTTACTGACAGCTAACTTGATTGGGCATGGCGTGCTGTTGGGCGACCCGTGGCATGGGTGCTAGTCTGGCGCGACACCCCCACGAAAAAGCTAGTACGTCAATTGAACTTGAGGTAGTTGCCAGCCTTACTAACAGGGGCATGCAGGT
	1796	GCGGGGAGTAATTGGCTAGGCGAACTGCGTACGGTTCAGTCGACTGAACGCACCTGATCTATCGTCGACGTTCGGGAGTTGAACCGGCGTGCTCAATTGTATAAAGAGACCGCTAAGAGAACCCACGCAGCTGCAAGTTGACATTCTTTCGGTACCGTGCGGAGAATTATGAGATCAGCAACTAACAGGGGCATGCAGGT
	1797	GCGGGGAGTAATTGGCTAGGCGGTGCGGAGGAACTACAAAGGGTTCTGCATCGTATGCTGAGACATATGCGGGGTGGGCATTGATGACCTTAGTCTAGTGGCAACGTCGGTGGGGTTAAGCAGGTTCGATCAACTACTCTCTTCTACCCAGCATTATTTCGGTTTGATCGTATCGACTTGACTAACAGGGGCATGCAGGT
	1798	GCGGGGAGTAATTGGCTAGGCGCGCAAGTACCTTCAGGGTATAGGGTGAACCTTCACTTATATCTGGTAATGAGTCCAGCCAGTCCGTACGCCACTTAATTGTAGGCTCGACCTGCATTGCCGCAACGCGGTGTCAGTGCCACGAATCATCGCCACACAACATCTGATGTGATACACTAGACTAACAGGGGCATGCAGGT
	1799	GCGGGGAGTAATTGGCTAGGCCTTTTTAAAAAATGCTAGGGTTAGAATCGTTTTTTAGATGCCGAGGTGGGCTATATTTATGCTTGCTGACGCCTTGCTCCTTCCAATATTAAGGAGTCCGCCGCACACTGTGCAGCGAGAACGGCGATAGGTTGCTGCAGCAAGCATGGTAAGAAGATGACTAACAGGGGCATGCAGGT
	1800	GCGGGGAGTAATTGGCTAGGCGACTGGTAGGGTAAATGCCTCTCGTAGCAAGTAATCCTTTAGTCATTAGCGTATTCGTTCTCCCAATTTTCTCGAGGTTAAACAAACCGGTAACGAGGGCAATGGTTCTGCGCGCTTACGACATACTAATCAGTAAGGTTCACATGTATGCACCTTCATACTAACAGGGGCATGCAGGT
	1801	GCGGGGAGTAATTGGCTAGGCGTACGACACACTGGAGCTGCCTCAGCGGGTTCGACGTTGAATATCCGTACATCTCATGTCGTCTGCCTCAATAACAAAGGCAGCGTCCACCCCCCTGGGCATGTAAAGGCCGTACCCAGCGCGCAGTGGACATGGTAAACGGGCTAACGTTTATTGGTTACTAACAGGGGCATGCAGGT
	1802	GCGGGGAGTAATTGGCTAGGGTCACCTTAAACTACCAGTGCGTGGATACAACGAACGCAATACCAGCCCCTTACGTTTCGTTGTACCGCGCTGAAAAAGCATTTGTCTCCCTTTCCATGTTGGGAGAGGTACGGTGGACCTTCCTCTCTCTCTTACAGGTTATTCACGGAGCTCAGCAGCACTAACAGGGGCATGCAGGT
	1803	GCGGGGAGTAATTGGCTAGGCGGTGACAAAAACGCGAACACAGGAATCGGAAAGCTCTCTCGACCCACATGAAGCTCCATCACTCGCGTCCCTGGTTCATTGATACTTGTGGCATCTTAACCGAAAAACTACTCATATTAGCCCGCCATCAATTATTGCGTGATTCGCGTACGGACACTAACTAACAGGGGCATGCAGGT
	1804	GCGGGGAGTAATTGGCTAGGCGGACTACGAGTTGAAACAGAAATCTGCGCTAGTAGGACAGGCTCCACCTAAATTTTTATAATTTTGCGGAGCGACGCAGACCATATTGTACAATCTTAATCTCTTGGTATGCCGTTGCGTGCCCCTCTGGAGCCACAAAGTCTCTAAACTCCGTACCAGACTAACAGGGGCATGCAGGT
	1805	GCGGGGAGTAATTGGCTAGGGGCAGGCATGTATGTACGTAGCCAGCTTGCCCTTTACGTTTTTATTCACGCCTTTACGTAGGCCCGTTGGCCTTCAGGCATTTAGCTTCGCAGGCAGCCATTCCTTCCGGCATTTACGCAGGCAGCCAGCTTCGCATTCATTCCTCGGGGGCTTGACAAGACTAACAGGGGCATGCAGGT
	1806	GCGGGGAGTAATTGGCTAGGCGGCACCATGGCCTAATGTGAATGGTGGCTTGGACCCTTGCTAGTTCAAGCTTCGACTTACTTAAAAGGCTCGAGGAACAAGAGTGCTTCTGATGAGTAGGAATTACTGACTGTCAGAGCGTGATTTCATCCATGGTCAGTCTTCGGATAAGAGATACCGACTAACAGGGGCATGCAGGT
	1807	GCGGGGAGTAATTGGCTAGGCCTATGCCCGTACGGCAAAGTTGGCGCGCGAATATGCCCTGCCACGTATGACCGACAGTTCGGGGCACAAACCCGAGGAATTCATCATGGCGGATATGTCGTAACGCCTTAGGGAACCTGGTGCCAAGAGAGGCCCAACTTGTACTACGCCTCGTCAAGCACTAACAGGGGCATGCAGGT
	1808	GCGGGGAGTAATTGGCTAGGGGATGCATCGCTATCTTTTTGGCGGTTTGTTAGGAACGCTTTAAAGCGACCATAACTAAAGTCAAAAGCTGAGCTGAAATTTTACTTAGTCATGAGGCGACAGGCACTGCGAACATTTCTGGTTCGCTCGTTAACCAAGGATTGACGACTGCCGCGTCCAACTAACAGGGGCATGCAGGT
	1809	GCGGGGAGTAATTGGCTAGGCGGCGCTGGATACAGATTGGCCCCGCGTGTAACCCGTACACGTAGAAGGCGTGTGGGGAGACCCGATTTGAGTCGTTAAAGGCCCGGATCGTGGTAAACACAAAGGTGCCAAACCGCAACCATGCTACCCTGAGAACCGTATTGGAGTGAATCGAGATACACTAACAGGGGCATGCAGGT
	1810	GCGGGGAGTAATTGGCTAGGCGGTACAGGACATACACCTAATGTCGCAGGTGTTTGGATTTCACGACGGTAGTGCAGGATGCACACAGTCGCCTATGCGTCTCACCAATTATACAACTACTATTTACGAGTATTAACGCACGAAGAGTAGGCGCAAACACCAGAGAAGCGGTCGAATGTTACTAACAGGGGCATGCAGGT
	1811	GCGGGGAGTAATTGGCTAGGCGCCAATAGCCGGCTAAGTAACGAGGTTAAGCAAGGTTCAGGCCGAGGGTCGCGTTATGCCCTCTAGGCCACTGGCTGACGGGCTAGTCCGGCTCAGATCGGTAAATGCCTCCTCTAAGAGTCGACGTCGGTTCCAACTGTCAAGGACTTCGTCTCCGCTACTAACAGGGGCATGCAGGT
	1812	GCGGGGAGTAATTGGCTAGGCGCTCTCGCTTAAACAGATCACTGAATGCAGTTCACTCTGTTGCAGACATAATTCTATTTCTTTAACAAGATAGGTAATTAATGCATGCCAAGACCAGCTCTCTCCGTCTTGCTATAGGGTCATTACGCGTAACAAGAGTGGGCGGCCTTTTATTAAAGAACTAACAGGGGCATGCAGGT
	1813	GCGGGGAGTAATTGGCTAGGCGGACTCCGCTGCAGTACTTTAGTAAACCCGAAGTCGCGGACTGCACTTCGTTAAAATTCCGGTTGTCGGGTCCAACTACCACTAAACGGGTCCGACATCGCTTGCCCCGGCCACCTACTTAGTTGGTCGATACACACGGCGCGTCTGCAAAGCATGTTCACTAACAGGGGCATGCAGGT
	1814	GCGGGGAGTAATTGGCTAGGCCCAACTTTTCAAGCATTTGGAGCAGCCAACCTAGCTTCCTTGCGCACGACGAGAATCTGTGGTGGTTTCGTTGTCTTAGATGAGCTCGCAGGATGTTTATTCTCCACTATAATGAGCGGGAGGGATAAGTCGTGCAGAAACAAGTTCGGGAACAGTTCTACTAACAGGGGCATGCAGGT
	1815	GCGGGGAGTAATTGGCTAGGCGTGATGCGTAATGTTCCTCCAGTTTTGGCATGGCACGAAGACGCTAACTCACCCACCCTCATAACCGGTGGACTCCTCGTGTAAGAGGCTTCTGCTCATGTAAGTGGACATGCGACACGGAACGTCACTATCCGACATCTTAGAGCGACAGACGCTATTACTAACAGGGGCATGCAGGT
	1816	GCGGGGAGTAATTGGCTAGGGGCAACCGTGCAAAGCGGGGTACAATTTGAAACAAAAGATCGATATTCTATTCGGTGCACGATGTCCTTAGCAGTCGTGCGATAACCCTGGACATCTAATCCTCATTCTACGCGTGCACGGCCAGGAAACCTTCACCCGCATCGCATAACGTCGACCGAGACTAACAGGGGCATGCAGGT
	1817	GCGGGGAGTAATTGGCTAGGCCCAATGTATCCAGGGGCCATGAATTGAGGCCACCCTTCAGGATGGGATCCCTCGGCGCCTTCCCGCCTTCCTTATGGCACGCAGCTTGCTACGCCCGTACGTACGTTCGTTGGCCGGCATTTTGGCAGCCACGCATTTATTTTTTCGCCCAGTCCACTGACTAACAGGGGCATGCAGGT
	1818	GCGGGGAGTAATTGGCTAGGCGTGTATGTCATCTGGAGGGCTCTATGTTCAATCTAACCCGGTCAGTTTCCTGTAGTACGTCATGCGGACGAGCCGCGTAACGCCTTACGGCATCTGTTCCACCCAAAGCTGGATCTAGTGGTGGATTATAGCCCGTTAAAGCATATTTCCGCTGTCGAGACTAACAGGGGCATGCAGGT
	1819	GCGGGGAGTAATTGGCTAGGCGTGGTCCCACGTAGACTCTCTTGGCAGACGGTGCACCTATGCAATTAGCATTGCCGAGGGTGTGGGCTGAGCACTGGTGTCTGCCCCGTAATGTAGAGCCCTACCTTTTACGGACACGCCCTTACATACAGACGCTTCTATGCGCGCAAGATTCAACGCACTAACAGGGGCATGCAGGT
	1820	GCGGGGAGTAATTGGCTAGGCGTATGGTCACGAGGGTCGCTTAAGGCTGGACGGCATAGGGGTTATAGGTTGGGCTTATCGTAGCTTAGTTCACCTGTCACGCAGCACGCGTACCACAAATTAAAAATGCGTCCGGCTCAACAATTCAACTACGATGGTGCGGTAATATAGCCACACGGTACTAACAGGGGCATGCAGGT
	1821	GCGGGGAGTAATTGGCTAGGCGAACTGAAACCGAAGATGGATACACTTTAATGCGCGGCTAGTTCGGCAACCCGGTCCCAACACCAAGGCTCCCGCTTCGACTAAGATCACCTATTTTATCCCTTCCCAGGCCGACATTGGGTCACTGTCGCTCCACTAGAGTACCCCAAAAATCGTTTGACTAACAGGGGCATGCAGGT
	1822	GCGGGGAGTAATTGGCTAGGCGAGTTACAATGAGATGAATGGTTTTGCAATGAGAAAAACAATTACTCTTGGGGCCGGAACCGCGGCAGATCGCTGAAGTTAAAGTCTAAGTTGGCTGTACCTCGTTACTGAGTCTCTGGAAGTGGAAGTTCACCAACAGTGGACATTGTGTGTTTCCAAACTAACAGGGGCATGCAGGT
	1823	GCGGGGAGTAATTGGCTAGGCGCCGGCTACCAATTCACAGGCATCCAGCCCGATGCTTATAAGGGAAACGATAATCTATCTGGCTAGATAATACGCTCGCTTGTGGAACCTTTCTATTCAAGGAGGCCAAGCATAGCATAAGGCTCACAATCCACTACACCGTGAGGTCATTGGTAGAAAACTAACAGGGGCATGCAGGT
	1824	GCGGGGAGTAATTGGCTAGGCCTACATGACTTCAAATAGAGACACCGTTGCATGTGACAAGACCATCGTTTCAGCCTGCTTCCGATCATGTTGCTATCACCATATGGGCCTGACTGTGCGTTGTGGAGGTACGTCGTCCGCATCCATAGTACTGAACCTACTGCATAGCAGACCCTTTGAACTAACAGGGGCATGCAGGT
	1825	GCGGGGAGTAATTGGCTAGGGGCTATTACTCTGAGCTGACTTAGTTGGTGTTCAGATTATCAAATCTACCCCTGGCGAGAGATTACGATGCGCGACTCTTGTGCCACGGGACCGGGACTACTCGTGACCTCGCTTTACGATTATGAGGCTCTCGGATCTTGTATCAGGGGCAAATGTGACACTAACAGGGGCATGCAGGT
	1826	GCGGGGAGTAATTGGCTAGGCGTAACGATACGGGGGCTGGATATAAATCACAATAGTACGACATCTAGTCGATCGTCAGTATGTTATCCTCGAAGACCGAATTACCGAAATGACTGTTTACCTGGAGGTAGGTGTTCCAGTCGCCCGCCGTCAAACGCCGAGGCTTAACTCAGAGGATGGACTAACAGGGGCATGCAGGT
	1827	GCGGGGAGTAATTGGCTAGGCGCTTAGCCACTCCATCCATCGAACGATCGCTCACACAATCAATCGCTCGAATAATTACACCCACAATCGAACGCTCCAACGCTCGCTCCATCACATACTCAATTAAACAAACGCTCCAACCAATACTCCCTCGCACCATCACTGAACTTCGAACCGAGAACTAACAGGGGCATGCAGGT
	1828	GCGGGGAGTAATTGGCTAGGCGAAACTTTTGAGTCACTTCTTTGTATTGCCTCATTATAGCCCGAGGCACGGACCTAACTCAACGCAGCCCCACGAGGACATGTTGGTCAATTGTTTGTACACCGAGATCCATAGTATACACTGCATAGTTGGAACGGCATTCCGCATTTAGTTGCTCGCACTAACAGGGGCATGCAGGT
	1829	GCGGGGAGTAATTGGCTAGGCGGTGGAGCAGTGGCCGCCCTCCGTGGAACCCCCATAGGTAGGGTCGCTCGAGTTCCCCCCTGCCCCATCGGTAATGTAGACATGGCTTCTTTCTACTAAAAGTATGCCGTTTAGTAGCAAATATATCCTAATATGAAATGAGACCACATTCACACCAATACTAACAGGGGCATGCAGGT
	1830	GCGGGGAGTAATTGGCTAGGCGCGTAAAGTGCATACGCGACCGCACCTGCAGCTAACTGCTGTTCCCAGCCCCAGTTAGGCAGGTACTGGATTAAAGGCGTAACGTGAATAAGTTTGTACATAACGGCACCATGGCCCGAGGGACTCGACTGTTTGTGCCCATATCTTGGGTCCTTACTTACTAACAGGGGCATGCAGGT
	1831	GCGGGGAGTAATTGGCTAGGCGGTGCCCACCGAGATTAGGCCCTGGGACAATTGACCGTAATAAAGATTTCCGAGTTGACGCCAAAGCGCCCTCTCAAAACGACTACGAGCTCGCTACCACAGCCATTGACCTCATCAATCTTTAATAATGGAGAATTGCACCGGGAGACCCAATTTAGAACTAACAGGGGCATGCAGGT
	1832	GCGGGGAGTAATTGGCTAGGGGCTCCCTGCTTAAGCTTGCACTATTTTTGACGCGTGGGAATCCCCAGCAAGCATGTTTTTACGGATGGCCGGGTTATCCCGGCGAAATGAACATGGGGAGTACCACAGATTGTTACGCAGGAGGAAGGCGGCATCCCTCTTCAGTTGCTGCACATGGCCACTAACAGGGGCATGCAGGT
	1833	GCGGGGAGTAATTGGCTAGGGGCATCCAGGTCGTCCCCGTACTTAGCAATGCCTACACAGATTTGAGGAATACCCACGTCGAATGGTCGCGAGGTCGGGCTTCGCCCTCTTAGTCCTGAACCCAGCTTCGTCCCGACAGATTAGTATCACTAGTGGACCAGCTTAGTTTCGGTGATTGACACTAACAGGGGCATGCAGGT
	1834	GCGGGGAGTAATTGGCTAGGGGCTACTGTAGCACCTCGTGATGAAGCCCGGAGTTAAGTGCGCACCTGAGCTCAGATGAGAATGAGCAGGGAGTCTTTGATGGTGTCGTGCCGAAAGCTTTGTCGAGCGAGATTATGAGTTCCGGATCGATGAGGTTCAGTTGTGCCTCATTTGCCTCTTACTAACAGGGGCATGCAGGT
	1835	GCGGGGAGTAATTGGCTAGGCGAGTCGGACATCCCCGATCCACCGACTATGAATCCCAGGTAACTCGTAGTAGATTCTTGGGCGGCAATTAGAAGTTCGTACCCGGGTTAACAGTATGACAAGTAATTGAGCACCTTCAGACGGAGTCAGATATGCCCTTCGGATTTCACCCTCCCAGAGACTAACAGGGGCATGCAGGT
	1836	GCGGGGAGTAATTGGCTAGGCGGTGACTACGAACCCTCGGTGCGCCGCCGAAGGCACGCACTCTCTCATATAGGACCACACAGGCTGATTATGCACGATTGTCGGCGGGAACGTGGCTCTATCGTAGTCGGAACGGGAATTATGTAGTAAGTGTCATTGTTTTTCGACAGACTAGCACCGACTAACAGGGGCATGCAGGT
	1837	GCGGGGAGTAATTGGCTAGGCCCCTGCTGGGGCATAGTTTCACCCTATGACGAGAGGGCCGTCACTCTAATCCCTACTGTTCAGGACGGCAAACCTGGGACAGAACGACTGCGGCCCACTCTCTTACATTTCAAGCTTACTGTTTGTCGTTTGCGGAATAGTGAGACGCGGACACCCTATACTAACAGGGGCATGCAGGT
	1838	GCGGGGAGTAATTGGCTAGGCGAATGGTCCAACCCTTCAGCCTAACTATGAGGAAGGGGGCGGTATGGAGTCTTAGCGGCTTAGATGTAACGCCTTAAATACTCAAGGTTAAAATTGATCACTATCGTTGGAATGCTGAAGTTTAGCGCAGGGACTGTTCTTATCACGGTAGATACGTGCACTAACAGGGGCATGCAGGT
	1839	GCGGGGAGTAATTGGCTAGGCCCCGACCCCGGTCCTGATATCGGTATGCGCAACAATCGACGTTGGCCCCCGGTTCTGTCCTATTACCAAGCTAGCTCTACGCGTAGTATGGCGTTGCCAAACCTAATTACCCTCCAGCACTAGAGAGAGCAGGCCGCACCAGCTTAGCTCCTATCCTCTACTAACAGGGGCATGCAGGT
	1840	GCGGGGAGTAATTGGCTAGGCGCTTTTCATCCTCCCATACAACTAATGCAGTTAATGCCCAGGGGAAGCGCGAACTCTTAACAAGTCGAGTCCACTTTAGTAGTCACAGTGGCGACGTAAGTGAGCTACGACCGTGCTATGAAGACCGATTACATGGGTAGAATGACCTGCCCATATGCGACTAACAGGGGCATGCAGGT
	1841	GCGGGGAGTAATTGGCTAGGCGGTAGGTGCTATGTCGCTTGCGCCAGAAGTCGCCTATATCCCGTGCAACAGATAAACACACCGTGCAAAAGGCAAACCTTCCTAAGTCCGAGTGGTCTCGCTCGCCAACAAGGGAGTGGGAGCGTGCCTCCACTTCTTTTTCCCGCCTCAGGTTCATCTACTAACAGGGGCATGCAGGT
	1842	GCGGGGAGTAATTGGCTAGGCGTAGATCTGCAAGGGAAATAATATCCATCTTAGGACTTTGGTGTCATAAGTTGTGCCACGGACTCGATATTGGCTCAAAAGTCTGCGAACTACTCACACGCCCAGTCCTTGCGTCACTACCTGCCCTGATGCAATATGTATATACGTGTGCGCGAGTTAACTAACAGGGGCATGCAGGT
	1843	GCGGGGAGTAATTGGCTAGGCGCGGTCGACTCGACGGCTCTGTGGAGTAAATCGGGGTCCGATGGCAGAATATGATATCGCTAAAAACGCGATAGTGCCTATAGTTTGGTGCAGGCAGCAGAGGGGTAGTTGCTTTTCATCTCGCTCGTCTACAATATTGGCTGGACGGGAATTTGGTATACTAACAGGGGCATGCAGGT
	1844	GCGGGGAGTAATTGGCTAGGCGCGTTGAGCGATGTGTACTTGGGCATACTGTGCAGAGTGAAATTGTCGCCAGACAATGTCCGTATTGGGGCATCAAGAAGCCATCAACCAGCGATATGATCCTTTGTTCGCGAGTCGTATTCTACGTGGTGCGGCGAGCTATCAGTTACGACGAGGTGGACTAACAGGGGCATGCAGGT
	1845	GCGGGGAGTAATTGGCTAGGGGCTATTAAGGCATTCAACGATTCGTTCAGTCCGACTAATCTTTACATCCAATCAACGATCCAAAGATAAAGGGCCGATCAGGCTTTGGAGCGGGAGACCAGTTCTCACATCTACGAGTGCTCCTGAACCAGGATTGATGAGTACACGGCTAATGAACCGACTAACAGGGGCATGCAGGT
	1846	GCGGGGAGTAATTGGCTAGGGGATTATAAATGAAGGATGTAGCATGTGATCGAAGGCAATCTCCCCACGGAATGGACCGTCCTTGAAGCTCGCATAGAGCGCATCCATTGGGGATCGCCGGACACCGTTCATGGTTCTAGACGAACGGTGGTTCCGGTGGCACTTTCATGTCCGAGGTTGACTAACAGGGGCATGCAGGT
	1847	GCGGGGAGTAATTGGCTAGGCGCAGGGTAAATTATAGCGCCCAGGAGCCTGGATAATACATCGGACGACCATCAAAAGAAATGACAGGTGGAAGATATAGCGATGGCCAATGACGAAAGGAATGGTCAAGCCACTCAAAGAGAGGTTAAGGTATGTCGCCTTGATCCAGGTCCACATCTGACTAACAGGGGCATGCAGGT
	1848	GCGGGGAGTAATTGGCTAGGGTCACGCCTCGCTCTACAGGCGCTGGTGTACCTCCAGATGGCAACCCGGAGCTGTATGCCTGACGTAACCTCCGGATGGCAGCAAGAACCGCGCCTTACGGATACGGGTCCCCGAAACGTCTCCTACCGACAAATGACTAATGCATAGTTTCGTAGGCGGACTAACAGGGGCATGCAGGT
	1849	GCGGGGAGTAATTGGCTAGGGGATATATGGCTCAGAAACTCCGGCCGACATAAAAGCGTTTGACTGGATAATCCACGTGCGGCTAAGCGTGGGAGACAAAGACCGGGTAGCTCCGGAACGTCTACCTATAAAAAACATAACCATTCCGGAGTCTAACACCCATGCGAGGGACCTTGAAGAACTAACAGGGGCATGCAGGT
	1850	GCGGGGAGTAATTGGCTAGGCCTATTGGAACCTGAAGCTACCATGGAGGTAAGCCTGGCAGTTTCCTTTATAATTTCGGACCGAAAAGGTGTTTAAGGATTACTGCACTACTTGCGTGCCCTGTAAGAGGATAAATGGGGGAAACCTCGACAGTCAAAGAAAGGAAGAGTGCACCGTGCCACTAACAGGGGCATGCAGGT
	1851	GCGGGGAGTAATTGGCTAGGCGCATACCGAAAGACTCCCTCCCTCACACGAACACTCCCATACTCCCTCCCATAATTACTTACTCCCTTACACCAACACTTAATCAATCGATCCAACCCTCGATCGCTCACTCCATCAAATACACGATCAAACCCTCAAACGCTTGTTCAAGAGGGTCTCACTAACAGGGGCATGCAGGT
	1852	GCGGGGAGTAATTGGCTAGGCCCCATAGAGGGTGACATAGGCGTGCTTCACCTCAAAATTACGTGTTTACTATGGACCACAGATATAGCGATACGCTGATTTAAAGGACTACTGTTCTATGGCCTGCCGGAGCTCAAGCAACGCGTCCTGACAGGGAAAGGTACCCCAAGAGGTCATTAGACTAACAGGGGCATGCAGGT
	1853	GCGGGGAGTAATTGGCTAGGCGCGTCTTTAGCAGAAAAGATAACTACCCAGTTACTCTCACATTTCCATTTACGTATGATTTGGAGATTATCAAAAACTAAACGTTGCGTTCCGCCTCTTGGTTTAAACAGGCATTCCGTTAGACGTAGGCCATCGTTTTTTCCGAGACGATTACTTGGAACTAACAGGGGCATGCAGGT
	1854	GCGGGGAGTAATTGGCTAGGGGCTTGGTTGCTATAAGCCAGTTTGCTCAAGACCACCCCACAATCATTTTTAGCCATAAGTGGCACAGCGAAACCTCGTAGCGCTTGTACCGGTACGTCCTCATTAAATTTAACTAAAGCCTTTGTATGGTTGTTGTCACGCAGTAAGACCGTAAGTATGACTAACAGGGGCATGCAGGT
	1855	GCGGGGAGTAATTGGCTAGGCGTTCCGGCGCCATCACGGGCAGCCGGTAAACGACTCCACCTGTTCCATGAGCGTGTGAGGGACTGTCCTCGGGCTCAACAGAACGGCTCCATCCGAAAGACCAAGGAGTATGAGATAACATATAACACATGCAGAGCTTTAGATACCGCCCATCAAAACACTAACAGGGGCATGCAGGT
	1856	GCGGGGAGTAATTGGCTAGGCGACTGAGAAGAATCCGTAATAACCGAGGAAACTAATTCTGCTTACCTGCTGGCATCCCATATGGCGCCTTGGAGCGTGGGAAGCACTAAAGCTCTCACCCAATTACTGTCGTCCATGAACTTTAAAGTCAGTGCGCGGGAGTTCAGCATGTAACACACCACTAACAGGGGCATGCAGGT
	1857	GCGGGGAGTAATTGGCTAGGCGTGATGGGCTCAGTGAGTGCTCTCCTAGAGCATTCATCACAACTCGGCCATCTTCGTAGTAATGTCTTCTGATGTTTCTCGGGGGGTTATAGTAATCGTCTAAGGTTCGTCGATTACCTGGTTGGACGGGGAGATCAGCGGGTACAGAGAATCCGAGAGACTAACAGGGGCATGCAGGT
	1858	GCGGGGAGTAATTGGCTAGGCGGATTTAGCATCCTAGTCCTGTGGCCAGGGATTGGAGTCGCGAGATTTCCAGGAGCAGTCGGCGACACTACGCCCCTAAGGTGCCTGAGCAACAAGGTAGTCAACAGGTAGGTCCCAAAGCCAATATACTCTATACCGATTCACATCCAGCGATTGAGTACTAACAGGGGCATGCAGGT
	1859	GCGGGGAGTAATTGGCTAGGCCTTGGCATACACTCAATGCTCAAGTAACACACATGATCTGGGCCCAGGTCTTCGTCAAGCACGGAGGTCGCGCAAAAGAAGAGTCTCTGCAACGTAGCTGTGGGTTCGCCTCAACGAACTCTACTAATAATGTATCTCACAGTAGCAAGGCACGAGCGTACTAACAGGGGCATGCAGGT
	1860	GCGGGGAGTAATTGGCTAGGCGCGACCTGGTTCTTCCCATTGTGTGTAATAAATAATCTGAACTTTCCCCCTTGTCGATCGCTCGTCGCCAAGGGGAGACCAGCGTCACAACCTTGCCGCAGCTATTAGCAGAACGGACAGTCTTTCCTAGGGTATCGACGCAGCGCCACTCACATGATCACTAACAGGGGCATGCAGGT
	1861	GCGGGGAGTAATTGGCTAGGCGGACCCCGTTAGGACTCCTGGGCTGTACGCTCACTGCATTTGGCGTCAGCTTAAATGCTACACACGGGCAACAGGCTCCTTTTCTCGTCCAACTGTCCGGCAAAAGATCACTACTCGTTCGCGTAATAAAACGAAACTCGCAAGTTACATCTGCCGATAACTAACAGGGGCATGCAGGT
	1862	GCGGGGAGTAATTGGCTAGGCGGCCCCTGTGGATTTAATTCTTTTGACAGGTAATGAAGAGCGTCCGGTTCAACCCGGTAATGAACTATACTCATGCCTAAACATAAGGCCAGGCACCCCCCAAGGCCTTTGTTTACGACCCTCTTGTTAGAACCGCGTGGCTGGCCGAGAATTGCACTAACTAACAGGGGCATGCAGGT
	1863	GCGGGGAGTAATTGGCTAGGCGCTTTTTCTCTGGCTTTGTCTAAAGCATGCCCGACTGCGTAATCGCCACAAGGTGTCGGTCACAAGACTAGCCCCTACCTACCGCCACGAGGGTGGTGTCCTTGAGTATGACGTACTACGAGCCTCCGGGACAGGAGTAAACTTCGCGTACCGCGTATTACTAACAGGGGCATGCAGGT
	1864	GCGGGGAGTAATTGGCTAGGCGCTGGCGCAGTTGGGGAGTTTCATAGACTAGAGGCGTGACAATCAATGCGAGAATGAGCGCGTGGGCGGATAGTCCATATCACCGTATTGTAGCCCATAACAGGCATACTATACCGTCTCCCGTCCTCATAAGTCGGAACAAATGTTCCCAGTTCGCACACTAACAGGGGCATGCAGGT
	1865	GCGGGGAGTAATTGGCTAGGCGCCGAGGGTCCACACGAATGACTACGCAGCGCCTCAAGAAGGATAACGAACCTACTATAGCATGATTGAGAAATCGCTGGGTCCCATACCAGCTGAATTTAACTCTTGTTTGAGGGCCGTCTTCGCCACAATCAGTGCAAGTAATGAGGTCCGAAAATGACTAACAGGGGCATGCAGGT
	1866	GCGGGGAGTAATTGGCTAGGGTATCGCCGTGCGTAAGACCGGCCGGCCGGCAGTGCCAGATCCCCATCCCTTCCTAGAGCGCTCAAATATTTGTCTGATCAACGATCCATCCTCGATTGGTATATTCCCGGGCCTCAGAATTCGTACTAGGCGTCTAAAATGTGGGTCGATACCGTCTGAACTAACAGGGGCATGCAGGT
	1867	GCGGGGAGTAATTGGCTAGGCGTTAGCTCCGTACATGCGTCTTCAGTTGGCCAGATAATTGGGTCAGATCGATGCTTTCCGTGAGTGCGGACGTTAGGCTGCTCTAGTTACCGCCCCTCGGATCTCCCACGCGGCGGGTTAGCGCAAAGGGACAGCTGCCTCGGTAGGCAAATCCCGTGGACTAACAGGGGCATGCAGGT
	1868	GCGGGGAGTAATTGGCTAGGCCCCCCACCCCGGGAGTAGATTAACAGATCGGGCGCGCCAACGTACAGTCGCAAAGGGCACCCCCTATCTTACAGCGTGGGACACCATACGGCTAGTTCCATGTAGCGCACCTCACAAGGACACGGTGGAAATCAGCGCTGAGACTCTGTGACCGTGGACACTAACAGGGGCATGCAGGT
	1869	GCGGGGAGTAATTGGCTAGGCGCGCGATCAGCTCTGACGCCACCCACCTCACCGTGAAAAGCCCCACACTCGGGCGGCCTTCAGAACAGATGTGGAGCGACCATTGGAACGGAGACGCGCCTGCGTATCCGTGGATGATGTATAAATAAGGACAAGAGCCGGTTAAACTCCCATCTTTCAACTAACAGGGGCATGCAGGT
	1870	GCGGGGAGTAATTGGCTAGGCGACGCCACTTATCGTTTGCGGCTGGATACCCGGTGTATTGCGGAGAGAGACTTCCGTGGGGAGACCGAGACAAATTAGTCTATGGGAGTAAAGATCGTGTGACATCCCTTATTAGAGGCAGACAGGAAGAGGCTAAGGCTACCGATTCAAGGGCAACGGACTAACAGGGGCATGCAGGT
	1871	GCGGGGAGTAATTGGCTAGGCGGAGGCGGGTTGTTCTGTCTTGAGAACGTCCGAGCGGTGCCAGTCCTTCTGTACAGTTTTGTAGGTTTGTTTCGTGGGCTATGCGCCAGCCTAGCAAGTTTCAGCTACACGGTCTGTAGGCCGTTCCGAGGAGACTACTGCGTATGAGGAGACCGTGTCACTAACAGGGGCATGCAGGT
	1872	GCGGGGAGTAATTGGCTAGGGGCTCGCGACAGGACGAATATAAGACGTGTGTACGCTAATCGATGCCGGAGGCGTATTATGCTATAGCATTTGACCGATTGACGCACTAATGGTCAGCTAGGCAGCCGATCCTAACGTCACCACGAGACGGGTTGCAACAGGGGGAATTACAAACTGTGTACTAACAGGGGCATGCAGGT
	1873	GCGGGGAGTAATTGGCTAGGCCGCCGAAGGAAGAAAAGTTTGGTAGCTCGTTCGAACGTAGGTATTCATTCCTATAGTTCCGTACACTGGCCCGTACGCCGGTTTTAGTTACGCTTCGTTCGTTTTTAGGCAGCTACGCACGTATTCCTTCACGTTCGCAGGCATCGTATCAGGCAAAAAACTAACAGGGGCATGCAGGT
	1874	GCGGGGAGTAATTGGCTAGGGTCAGGGCAAGAAGGGAGGGGTACTTTGATCCAAGTGCCTTTCAGACACACGACGCATCAGAGGATGTCGTTGATCTTCCCGGTTCCGGTCGGCACTGAATACGTTCGGGCCCTGATGACCCTCGATCGTGATAAATCTCCACTTTATTCGGCAAAGTGGACTAACAGGGGCATGCAGGT
	1875	GCGGGGAGTAATTGGCTAGGCCCACTTTTGGTAAGCTCAGGGGGTAACAAGCGACTTTAAACTGTTCGCGTTCGATGGGAATCATACGTGCCCACTCATGGACCTAATAAACGTCCTAGTATAATTGCAATGGCCTACACGATAGTCCTCACGTAGTCAGCCCGTTAAAGTAAAGGCGAAACTAACAGGGGCATGCAGGT
	1876	GCGGGGAGTAATTGGCTAGGCGGAATCCACTCTCTGTGCTAGCATCGGCCTCTAAGTCAAGGAGCCCGCTACAGCAATCCCGCTCCACTACTTCTGTCAACCGGTCACAGAGCACCCTCCACAGGAACTTGGCAGTGCGGTCAAGTTAACCGAGGTCATGAGGTATTTTCGTACACCGATACTAACAGGGGCATGCAGGT
	1877	GCGGGGAGTAATTGGCTAGGCGCCCACCTTATGTGATCATGCTGGATGCGCCTATTCGTAGAAGTTTTTCTGGTGGATGCCCAGTTGCCGCACGGTACCTGTGTCCCGAGAGAATGGACCGCCGGGTAGCGAATTCGCATTCCAGGCCATGTAACAACTCGACTCATTCTCGTGTCGGCAACTAACAGGGGCATGCAGGT
	1878	GCGGGGAGTAATTGGCTAGGCGCTCGAATCAGCTATCACATAATTAATCAAACAATTACACACTCAATTAATCACACCAATACTCAATCGCTCAAACGCTCGCTCGAACGATCGAACAAACAAACGCACGAACGCTCGCTCGATCCCTCCCACACTTACACGAAACCACCAAGGTGAGATACTAACAGGGGCATGCAGGT
	1879	GCGGGGAGTAATTGGCTAGGCCTACCCTCACCCTGTCCCCTCGCAACTTTGATAAAACATACTCCGAAGCTCCATATCATGAATGTCGTAAGTTCTATATGGCCAGCTGATTGAACCAAATGTCCATGGCCAGGTATACTTTCTAATTCTGCAAAATGGGCTAACTCCGGATAACATCCGACTAACAGGGGCATGCAGGT
	1880	GCGGGGAGTAATTGGCTAGGCCCAAGTTACTCCCGTCATTTATTGCTACCGCTATCGTAATCGCGCATGCCCTGATGTGCGGCCGTCGTAAGGAGTTATGCGACCGCCATCTTCAAAGGACCCGTGTAGTAGTAGCACATCGTGGCAATAAGGACTAGGCTACATGCTTACTGACCCCCCACTAACAGGGGCATGCAGGT
	1881	GCGGGGAGTAATTGGCTAGGCGACACGCTGTAGTCAAGGGCATCATGCTGGGCTACCTCCAAGGAGACGTGCTACGTAATTCTTAGCGAAAAAATCCCCTAGGCCTGATCCCAATGCTTGTCGTATTCAAGCTGGTATAAACAGATCGAGAGCCATTTATGGGAGGGATGAAACATGACAACTAACAGGGGCATGCAGGT
	1882	GCGGGGAGTAATTGGCTAGGCGTCCTTTTTAAGTCAACAGATAGAATGGTGGCTATTTCAGGCATATGACCAACAACTACGTTATACACACCTCGTGACGCGTAACCACCACAGGTCGGAAAAGGTTCGCTCTATGCCTTCCGTCGATACGGCAACCAAAAAGACCTACGTATGTTGCCTACTAACAGGGGCATGCAGGT
	1883	GCGGGGAGTAATTGGCTAGGCGATTTACTATAGGGATTCCGTCTCCACTACAAGAGAGCAATCTAATCTCAGACCTAATACAGCCGAAGTTGAATAGTCGCGGATTTTTAAAATGTCACTGGCGTACTTTGAGCATTGGTAACTTTGGGCACTTTATACCTTATTATCGTATCCGCGACGACTAACAGGGGCATGCAGGT
	1884	GCGGGGAGTAATTGGCTAGGCCCCGAATTGCTTCCAGGGCATGGGCATGCTCTGCGCCAAATTATTATGGTGTTTGCGGAAAGATATAGCGGTTCTACCCAGTATCCCCGTGTGCGCCACAATCCGTAGATAAAATGCTGGGCGTCTTAGCATCCACTTATACGATCACTAATGGGGCGGACTAACAGGGGCATGCAGGT
	1885	GCGGGGAGTAATTGGCTAGGCGGTAATTCAACTGGTACGTCGCCGAAGACCCTCGTACGCATCACTCAGGCCCTTGGTTGTACTGCAAGTTACTTTCCCAGCTGAGCGAGAATAAATGCACTCATGGTAATACGCTGGCTCGTTTAGTTGTGCTTGCAGGAACGACGAAGCCCACCCTGTACTAACAGGGGCATGCAGGT
	1886	GCGGGGAGTAATTGGCTAGGCGTAGTCCCGGTGATAAGGGTGGACATCGTAAAGGCGCCCTGTGTTAGCAATCCAAGATTTGCACGGGTCAATTCCGACATGGCTAACCCCCCATCCTTAGCGTTTTTGACAGGCTTCACCAAGGAAGCAAGGCAGACATAGCCACACATAACAACGCGTACTAACAGGGGCATGCAGGT
	1887	GCGGGGAGTAATTGGCTAGGCGCGGATGATGGTCATCTCAGCTTGAACTATCGAACACCCACTTCAGATTGACGCCCTGACTACTCCGAGTGTTGTCGAGTAAAATGTTGACAATCGTAACGTTTGCCTCGTACTGGACCAGTCCCGTGTCACCAAGGGTATCTGCTCAGCCGATAGTATACTAACAGGGGCATGCAGGT
	1888	GCGGGGAGTAATTGGCTAGGGGATATGCCCCAACTACGCTTACTACGTTTCGCTGGGTGATACCCGCGCGACTCGGGTTTTGAATAGTACACATGCAGTGTTACCGGGCAGCAACGAAATGTATGGTCGTAACCCCGGTGATTTTTATATATTGGCAACGGCATAACACTCTCGACGACAACTAACAGGGGCATGCAGGT
	1889	GCGGGGAGTAATTGGCTAGGCGCGGGGGTTGCAGATTATAACTCGCGCGGCTAAAAGACGCTCTGAATTGCTACGAGGTTGGACTTCGGAGAAACCGTTGTAGCAGGTGAGGCGGCAGATACCATCCTTTAATTTCCCGAGTCACTAACGTTCTTAATTCCACGGTTCTTATTACATGACACTAACAGGGGCATGCAGGT
	1890	GCGGGGAGTAATTGGCTAGGCGCCTCTCTTATCAGGTACAGGATGCGAGATACCAATTGCAACCGGACTAGCACAGTCTTTGAGGCCGTAAGACCTTTGACCGGCGTTTACATCATTATTTGCGGGGCGGGCACGAAATCTCGTTCCATGGATCAAAAACCTCCTTCTGATCCACTACCTACTAACAGGGGCATGCAGGT
	1891	GCGGGGAGTAATTGGCTAGGCGCCGAACGTCATCCCATTGCTGGCGTAGCAGGGTCTTCGTCTTCGAACGTGAGCGAGCTGTGTATCCGTAGACCTACACGATGTACTGGGTCACAGCGGTAATCCTACCATTATATGGAGCCACTTGACGTCGTCACCGCGCCACGTAACCAATCAAAAACTAACAGGGGCATGCAGGT
	1892	GCGGGGAGTAATTGGCTAGGGGAAGGAACATTTTACAGAGAGCTCCCTTTCGGAACAGGATAGTGGGTAAAGATCTTGGTCTCAGGCTCATAATCGGGCGGGGCAATATGGCCGACGTTTCATTTGCCCCTGCACATAAAGGGGGTGCATGTAATAAGCATAAAGCGCTTGGAGATCCCTACTAACAGGGGCATGCAGGT
	1893	GCGGGGAGTAATTGGCTAGGCGGCCGGGGGGAGTGCCTTGCGCTTCCTGATTTTCGAGAATCTCGCCTAATATGGTGCGCTGTTTTACCGTGAACCGCGCTTGCACGAGGGTCTAGAACGGATATGGGACGGCCTGGTTGCAGTATATTCACTCTCGAGTGTTACACTACTTGTGCGGCCACTAACAGGGGCATGCAGGT
	1894	GCGGGGAGTAATTGGCTAGGGTCACATCCACTGTCTTTTTTCGCTAAGGTTCTACAGGCTGTCTCGGTACGTTATACTGCGAGCGAAGATAGGAACCGACTCAGGAACGAGCATTTATATCACAGTTATTGTCCTGACACCTACCATTTCGAAGTTCGCACACCGCAAGTTCCCTACACTACTAACAGGGGCATGCAGGT
	1895	GCGGGGAGTAATTGGCTAGGCGAAGTTGGCATTGTTCTCTCGAATGAAACAGGCTGTTAGAACGTGGGGTATACACTATTTAAAGATTAACGTGAACACTACTGATAGAGGTGTTAAGAAGCACGCCTCATCCTGATCGGGCGATTATTTGCGTAGACGGAGATCTACATCGCAGTGGCTACTAACAGGGGCATGCAGGT
	1896	GCGGGGAGTAATTGGCTAGGCGGATACATTATTCAAAGGTATTACAATTGCCCGTGATCCGGTTTTTATGGACACGCGGGTGTATGTAGTTCTCGGGTTCTTACTACGAGCGCTCTGGTGGCTAGATTGCCCTACCCAATGGGAGCGGCCTTGACATTCCCACGAAGTTATAGGGCTTCCACTAACAGGGGCATGCAGGT
	1897	GCGGGGAGTAATTGGCTAGGGGGTCCCACGTACCCTCAAACGAACGCACGCACCCACAAACAAATTGTAGCTGGCGCGGAACATGATGGTTTACGCCTCGTTGACAGACAAATACGCCAAGATGACCTCCGTGTGAAGGGGACTCATAACGATAATGACTTTAGTACGTAGCTATCGGGAACTAACAGGGGCATGCAGGT
	1898	GCGGGGAGTAATTGGCTAGGCGCGCAAAGCATCAGCACAGCCACTTGATCTCGAAAAGCACCCCCTGGCACATCCGACAAACTGATGCTTCGACTCATACGAGGGGTCCTAGGTTTACAAGTGCGAAAGCTCAGTCACTAAAATGCTTTGATGGGGCACAAACTGCTTCTCGAACGTCTGACTAACAGGGGCATGCAGGT
	1899	GCGGGGAGTAATTGGCTAGGCGGGAATACTTTGGGGGCCTCCTCAGGGCTCATTTTTACAAGTGAGTTAGCCTGAGTACCCGACTAGAGGCGATGCGCTTTTTACATGGAGCTCGGAGGTAAGGTAATGCTTGATGCGGCTATAATGGCTAAAGATAGCGCAGGCCCTTTTGGTTAAGCTACTAACAGGGGCATGCAGGT
	1900	GCGGGGAGTAATTGGCTAGGGGACTAGTTAGTCACACCATCAAACAAACACATAATCGAACCCACAATCGAACCCACACACAATCCAACGAACAAATAAATAATTACACACTCCCTCGCTCGAATAATCCAACAATCCAACAAACGATCAATCGAACCCATACAGCGGTATCTCGGCCGAACTAACAGGGGCATGCAGGT
	1901	GCGGGGAGTAATTGGCTAGGCGGGTATGTGACATACAGAAACGGGAGGCATTGAGTAACTAATTCTACTGCGGTGCCTATAACAGGGTCAAAAGCTCCAGAAGCCGGAGGCAGCGTTGACATAGGCTTGCGGGTCCAGCCCAGACTGGAAATCAGATGCAAGGCGCCCCGATCACATTGAACTAACAGGGGCATGCAGGT
	1902	GCGGGGAGTAATTGGCTAGGGGACTAATTTACTTATCCGATATTGTTACAACGATGTTTTCGCGTAGAATCGACATACCTCGACCGAATGGGACTTTGAGGCCTCAATCGTATTGCGAGGCTGCTATGAGATGTACCACTAGAGCGTCTAGAGGGAGTATCCAATCTGTTGGTGCGTTCGACTAACAGGGGCATGCAGGT
[truncated: 8,397 more rows]

[truncated: 22 more sheets: Table S4, Table S5, Table S6, Table S7, Figure2A, Figure2B, Figure2C, Figure2D, Figure4B, Figure4D, FigureS1, FigureS2A, FigureS2B, FigureS2C, FigureS3A, FigureS3B, FigureS3C, FigureS3D, FigureS3E, FigureS4 …]
